# Supplementary material for: Degradation of extracellular polymeric substances shapes microbial community diversity
Source: PLoS Biol. 2025 Jul 29;23(7):e3003287. doi: 10.1371/journal.pbio.3003287 (PMC12306770; doi:10.1371/journal.pbio.3003287)
Supplement: S1 Data — (XLSX) [file pbio.3003287.s001.xlsx]

## Sheet: Figure 1A 
Percentage of carbon originating from chitin in each fraction
	Reactor 1	Reactor 2
Biomass	0.33	0.36
EPS	0.041	0.045
LMW	0.11	0.14
Respiration	0.45	0.52
Percentage of carbon that is exuded	0.151	0.185
Percentage of exuded carbon that is EPS or LMW
	Reactor 1	Reactor 2
EPS	0.271523	0.243243
LMW	0.728477	0.756757

## Sheet: Figure 1B
	mg of EPS per 1g of chitin substrate
		Replicat 1	Replicat 2	Replicat 3	Mean	Stdev
	Vib1A01	35.1311	46.6958	47.2092	43.012	6.82989
	Vib6D06	45.1872	48.9189	51.6129	48.573	3.22681
	Psy6C06	49.6162	54.6525	44.3362	49.535	5.1586
	Seawater 1	71.831
	Seawater 2	53.7514
	Seawater 3	40.9924

## Sheet: Figure 1C
Species found to be present in each of the seawater cultures grown on chitin as a sole carbon source
tax_id	species	genus	family	order	class	phylum	superkingdom	Seawater 1	Seawater 2	Seawater 3
233316	Alteromonas stellipolaris	Alteromonas	Alteromonadaceae	Alteromonadales	Gammaproteobacteria	Proteobacteria	Bacteria	0.00155021
2358187	Alteromonas sp. 76-1	Alteromonas	Alteromonadaceae	Alteromonadales	Gammaproteobacteria	Proteobacteria	Bacteria	0.0134634
1123225	Spongiispira norvegica	Spongiispira	Oceanospirillaceae	Oceanospirillales	Gammaproteobacteria	Proteobacteria	Bacteria	0.000354652		0.00058413
569601	Marinomonas arenicola	Marinomonas	Oceanospirillaceae	Oceanospirillales	Gammaproteobacteria	Proteobacteria	Bacteria	0.140469
1215923	Lentilitoribacter donghaensis	Lentilitoribacter	Phyllobacteriaceae	Rhizobiales	Alphaproteobacteria	Proteobacteria	Bacteria			0.000338181
227	Pseudoalteromonas carrageenovora	Pseudoalteromonas	Pseudoalteromonadaceae	Alteromonadales	Gammaproteobacteria	Proteobacteria	Bacteria	0.000731197
152297	Pseudoalteromonas issachenkonii	Pseudoalteromonas	Pseudoalteromonadaceae	Alteromonadales	Gammaproteobacteria	Proteobacteria	Bacteria	0.00304483	0.0741505	0.0288033
234831	Pseudoalteromonas sp. SM9913	Pseudoalteromonas	Pseudoalteromonadaceae	Alteromonadales	Gammaproteobacteria	Proteobacteria	Bacteria	0.00311774	0.0161606	0.116973
43659	Pseudoalteromonas tetraodonis	Pseudoalteromonas	Pseudoalteromonadaceae	Alteromonadales	Gammaproteobacteria	Proteobacteria	Bacteria	0.353219	0.129356	0.192087
28109	Pseudoalteromonas nigrifaciens	Pseudoalteromonas	Pseudoalteromonadaceae	Alteromonadales	Gammaproteobacteria	Proteobacteria	Bacteria			0.0025628
166935	Pseudoalteromonas translucida	Pseudoalteromonas	Pseudoalteromonadaceae	Alteromonadales	Gammaproteobacteria	Proteobacteria	Bacteria			0.00150742
1390185	Pseudoalteromonas sp. DL-6	Pseudoalteromonas	Pseudoalteromonadaceae	Alteromonadales	Gammaproteobacteria	Proteobacteria	Bacteria			0.0395725
1761891	Pseudoalteromonas sp. 13-15	Pseudoalteromonas	Pseudoalteromonadaceae	Alteromonadales	Gammaproteobacteria	Proteobacteria	Bacteria			0.0313346
2583375	Pseudoalteromonas sp. 16-SW-7	Pseudoalteromonas	Pseudoalteromonadaceae	Alteromonadales	Gammaproteobacteria	Proteobacteria	Bacteria			0.0347363
385492	Pseudophaeobacter arcticus	Pseudophaeobacter	Rhodobacteraceae	Rhodobacterales	Alphaproteobacteria	Proteobacteria	Bacteria	0.000827521
285279	Pseudovibrio ascidiaceicola	Pseudovibrio	Rhodobacteraceae	Rhodobacterales	Alphaproteobacteria	Proteobacteria	Bacteria	0.00221657
1280847	Shimia haliotis	Shimia	Rhodobacteraceae	Rhodobacterales	Alphaproteobacteria	Proteobacteria	Bacteria	0.00534933
1972512	Loktanella acticola	Loktanella	Rhodobacteraceae	Rhodobacterales	Alphaproteobacteria	Proteobacteria	Bacteria	0.0053515	0.00479283
420999	Yoonia maricola	Yoonia	Rhodobacteraceae	Rhodobacterales	Alphaproteobacteria	Proteobacteria	Bacteria	0.00969166
576117	Celeribacter halophilus	Celeribacter	Rhodobacteraceae	Rhodobacterales	Alphaproteobacteria	Proteobacteria	Bacteria	0.016428		0.00929464
576131	Lentibacter algarum	Lentibacter	Rhodobacteraceae	Rhodobacterales	Alphaproteobacteria	Proteobacteria	Bacteria	0.0519016	0.0608063	0.0501353
1614694	Celeribacter naphthalenivorans	Celeribacter	Rhodobacteraceae	Rhodobacterales	Alphaproteobacteria	Proteobacteria	Bacteria	0.350872		0.0193234
1435347	Yoonia maritima	Yoonia	Rhodobacteraceae	Rhodobacterales	Alphaproteobacteria	Proteobacteria	Bacteria		0.131503
1758178	Celeribacter ethanolicus	Celeribacter	Rhodobacteraceae	Rhodobacterales	Alphaproteobacteria	Proteobacteria	Bacteria			0.00141912
744227	Thalassospira lohafexi	Thalassospira	Rhodospirillaceae	Rhodospirillales	Alphaproteobacteria	Proteobacteria	Bacteria		0.0400854
1528106	Thalassospira australica	Thalassospira	Rhodospirillaceae	Rhodospirillales	Alphaproteobacteria	Proteobacteria	Bacteria		0.00181121
37482	Laceyella sacchari	Laceyella	Thermoactinomycetaceae	Bacillales	Bacilli	Firmicutes	Bacteria	0.00109986	0.00102546	0.000625388
296199	Vibrio gigantis	Vibrio	Vibrionaceae	Vibrionales	Gammaproteobacteria	Proteobacteria	Bacteria	0.000868663	0.0445469	0.0452624
693153	Vibrio atlanticus	Vibrio	Vibrionaceae	Vibrionales	Gammaproteobacteria	Proteobacteria	Bacteria	0.00557239	0.382834	0.315778
104609	Vibrio penaeicida	Vibrio	Vibrionaceae	Vibrionales	Gammaproteobacteria	Proteobacteria	Bacteria	0.014984
29497	Vibrio splendidus	Vibrio	Vibrionaceae	Vibrionales	Gammaproteobacteria	Proteobacteria	Bacteria	0.018887	0.109879	0.10564
45658	Vibrio scophthalmi	Vibrio	Vibrionaceae	Vibrionales	Gammaproteobacteria	Proteobacteria	Bacteria		0.000414091	0.000351881
47951	Vibrio cyclitrophicus	Vibrio	Vibrionaceae	Vibrionales	Gammaproteobacteria	Proteobacteria	Bacteria		0.000309521	0.00042698
170679	Vibrio chagasii	Vibrio	Vibrionaceae	Vibrionales	Gammaproteobacteria	Proteobacteria	Bacteria		0.00157987	0.00151456
446372	Vibrio celticus	Vibrio	Vibrionaceae	Vibrionales	Gammaproteobacteria	Proteobacteria	Bacteria		0.000744788	0.00103351
446374	Vibrio artabrorum	Vibrio	Vibrionaceae	Vibrionales	Gammaproteobacteria	Proteobacteria	Bacteria			0.00069628
