# Supplementary material for: Degradation of extracellular polymeric substances shapes microbial community diversity
Source: PLoS Biol. 2025 Jul 29;23(7):e3003287. doi: 10.1371/journal.pbio.3003287 (PMC12306770; doi:10.1371/journal.pbio.3003287)
Supplement: S2 Data — (XLSX) [file pbio.3003287.s002.xlsx]

## Sheet: Figure 2A
		Replicate	gram protein per gram EPS
	Vib6D03	1	0.22286
	Vib6D03	2	0.21098
	Vib6D03	3	0.25418
	Vib1A01	1	0.16238
	Vib1A01	2	0.13484
	Vib1A01	3	0.16616
	Psy6C06	1	0.12836
	Psy6C06	2	0.13754
	Psy6C06	3	0.11054
	Seawater 1	1	0.02684
	Seawater 2	1	0.02954
	Seawater 3	1	0
			Mean	Standard deviation
	Vib6D03		0.22934	0.0223171
	Vib1A01		0.15446	0.0170962
	Psy6C06		0.12548	0.0137285
	Seawater 1		0.02684
	Seawater 2		0.02954
	Seawater 3		0

## Sheet: Figure 2B
	EPS	Fucose	Galactosamine	Galactose	GalacturonicAcid	Glucosamine	Glucose	GlucuronicAcid	Rhamnose	Ribose	Xylose
	Vib1A01	0.631172	0.13378	13.3537	16.9906	22.0677	19.9949	0.317777	0.120638	0.383746	0.191585
	Vib6803	14.8825	44.2762	31.6212	0.364579	14.7463	153.019	12.8061	20.5399	17.4381	4.2758
	Psy6C06	2.15901	21.911	6.84618	0.0312274	6.37304	112.716	1.44697	1.55872	1.29416	0.260453
	Seawater 1	36.9234	3.15297	19.7329	4.85614	1.80385	87.475	13.8177	23.357	0.460937	3.48331
	Seawater 2	0.813984	0.904181	27.6669	2.56701	4.08951	135.452	8.39306	1.47537	1.2263	0.216991
	Seawater 3	11.8337	4.12364	15.6885	6.50654	7.32335	84.2954	15.3867	18.69	0.558532	1.63875

## Sheet: Figure 2DE
		replicate	Coble peak C	Coble peak M
	Vib6D03	1	0.00717737	0.0027847
	Vib6D03	2	0.00370486	0.000838362
	Vib6D03	3	0.00538363	0.00228437
	Vib1A01	1	0.00806989	0.00414312
	Vib1A01	2	0.00686019	0.00290953
	Vib1A01	3	0.00866109	0.00430443
	Psy6C06	1	0.00708507	0.00397276
	Psy6C06	2	0.00788691	0.00343332
	Psy6C06	3	0.00630595	0.00306133
	Seawater 1	1	0.000649856	0
	Seawater 2	1	0.00404971	0.000964413
	Seawater 3	1	0.00794364	0.00166141
			Mean CobleC	Mean CobleM	Standard deviation C	Standard deviation M
	Vib6D03		0.00542195	0.00196914	0.00173657	0.00101073
	Vib1A01		0.00786372	0.00378569	0.000917982	0.00076305
	Psy6C06		0.00709264	0.00348914	0.000790511	0.000458272
	Seawater 1		0.02684
	Seawater 2		0.02954
	Seawater 3		0
