# Supplementary material for: Degradation of extracellular polymeric substances shapes microbial community diversity
Source: PLoS Biol. 2025 Jul 29;23(7):e3003287. doi: 10.1371/journal.pbio.3003287 (PMC12306770; doi:10.1371/journal.pbio.3003287)
Supplement: S3 Data — (XLSX) [file pbio.3003287.s003.xlsx]

## Sheet: Sheet1
Emission	Excitation	Normalized Intensity	Sample
305	235	0.00408766	Vib6D03
312.02380952381	235	0	Vib6D03
319.047619047619	235	0	Vib6D03
326.071428571429	235	0	Vib6D03
333.095238095238	235	0	Vib6D03
340.119047619048	235	0	Vib6D03
347.142857142857	235	0	Vib6D03
354.166666666667	235	0	Vib6D03
361.190476190476	235	0	Vib6D03
368.214285714286	235	0	Vib6D03
375.238095238095	235	0	Vib6D03
382.261904761905	235	0	Vib6D03
389.285714285714	235	0	Vib6D03
396.309523809524	235	0	Vib6D03
403.333333333333	235	0	Vib6D03
410.357142857143	235	0	Vib6D03
417.380952380952	235	0	Vib6D03
424.404761904762	235	1.28994e-05	Vib6D03
431.428571428571	235	0	Vib6D03
438.452380952381	235	0	Vib6D03
445.47619047619	235	0	Vib6D03
452.5	235	0	Vib6D03
459.52380952381	235	0	Vib6D03
466.547619047619	235	0	Vib6D03
473.571428571429	235	0	Vib6D03
480.595238095238	235	0	Vib6D03
487.619047619048	235	0	Vib6D03
494.642857142857	235	0	Vib6D03
501.666666666667	235	0	Vib6D03
508.690476190476	235	0	Vib6D03
515.714285714286	235	0	Vib6D03
522.738095238095	235	0	Vib6D03
529.761904761905	235	0	Vib6D03
536.785714285714	235	0	Vib6D03
543.809523809524	235	2.45342e-05	Vib6D03
550.833333333333	235	0	Vib6D03
557.857142857143	235	0	Vib6D03
564.880952380952	235	0	Vib6D03
571.904761904762	235	0	Vib6D03
578.928571428571	235	0	Vib6D03
585.952380952381	235	0	Vib6D03
592.97619047619	235	0	Vib6D03
600	235	0	Vib6D03
305	240.357142857143	0	Vib6D03
312.02380952381	240.357142857143	0	Vib6D03
319.047619047619	240.357142857143	0	Vib6D03
326.071428571429	240.357142857143	0	Vib6D03
333.095238095238	240.357142857143	0	Vib6D03
340.119047619048	240.357142857143	0	Vib6D03
347.142857142857	240.357142857143	0	Vib6D03
354.166666666667	240.357142857143	0	Vib6D03
361.190476190476	240.357142857143	0	Vib6D03
368.214285714286	240.357142857143	0	Vib6D03
375.238095238095	240.357142857143	0	Vib6D03
382.261904761905	240.357142857143	0	Vib6D03
389.285714285714	240.357142857143	0	Vib6D03
396.309523809524	240.357142857143	0	Vib6D03
403.333333333333	240.357142857143	0	Vib6D03
410.357142857143	240.357142857143	0	Vib6D03
417.380952380952	240.357142857143	0	Vib6D03
424.404761904762	240.357142857143	0	Vib6D03
431.428571428571	240.357142857143	0	Vib6D03
438.452380952381	240.357142857143	0	Vib6D03
445.47619047619	240.357142857143	0	Vib6D03
452.5	240.357142857143	0	Vib6D03
459.52380952381	240.357142857143	0	Vib6D03
466.547619047619	240.357142857143	0	Vib6D03
473.571428571429	240.357142857143	0	Vib6D03
480.595238095238	240.357142857143	0	Vib6D03
487.619047619048	240.357142857143	0	Vib6D03
494.642857142857	240.357142857143	0	Vib6D03
501.666666666667	240.357142857143	0	Vib6D03
508.690476190476	240.357142857143	0	Vib6D03
515.714285714286	240.357142857143	0	Vib6D03
522.738095238095	240.357142857143	0	Vib6D03
529.761904761905	240.357142857143	0	Vib6D03
536.785714285714	240.357142857143	0	Vib6D03
543.809523809524	240.357142857143	0	Vib6D03
550.833333333333	240.357142857143	0	Vib6D03
557.857142857143	240.357142857143	0	Vib6D03
564.880952380952	240.357142857143	0	Vib6D03
571.904761904762	240.357142857143	0	Vib6D03
578.928571428571	240.357142857143	0	Vib6D03
585.952380952381	240.357142857143	0	Vib6D03
592.97619047619	240.357142857143	0	Vib6D03
600	240.357142857143	0	Vib6D03
305	245.714285714286	0	Vib6D03
312.02380952381	245.714285714286	0	Vib6D03
319.047619047619	245.714285714286	0	Vib6D03
326.071428571429	245.714285714286	0	Vib6D03
333.095238095238	245.714285714286	0	Vib6D03
340.119047619048	245.714285714286	0	Vib6D03
347.142857142857	245.714285714286	0	Vib6D03
354.166666666667	245.714285714286	0	Vib6D03
361.190476190476	245.714285714286	0	Vib6D03
368.214285714286	245.714285714286	0	Vib6D03
375.238095238095	245.714285714286	0	Vib6D03
382.261904761905	245.714285714286	0	Vib6D03
389.285714285714	245.714285714286	0	Vib6D03
396.309523809524	245.714285714286	0	Vib6D03
403.333333333333	245.714285714286	0	Vib6D03
410.357142857143	245.714285714286	0	Vib6D03
417.380952380952	245.714285714286	0	Vib6D03
424.404761904762	245.714285714286	0	Vib6D03
431.428571428571	245.714285714286	0	Vib6D03
438.452380952381	245.714285714286	0	Vib6D03
445.47619047619	245.714285714286	0	Vib6D03
452.5	245.714285714286	0	Vib6D03
459.52380952381	245.714285714286	0	Vib6D03
466.547619047619	245.714285714286	0	Vib6D03
473.571428571429	245.714285714286	0	Vib6D03
480.595238095238	245.714285714286	0	Vib6D03
487.619047619048	245.714285714286	0	Vib6D03
494.642857142857	245.714285714286	0	Vib6D03
501.666666666667	245.714285714286	0	Vib6D03
508.690476190476	245.714285714286	0	Vib6D03
515.714285714286	245.714285714286	0	Vib6D03
522.738095238095	245.714285714286	0	Vib6D03
529.761904761905	245.714285714286	0	Vib6D03
536.785714285714	245.714285714286	0	Vib6D03
543.809523809524	245.714285714286	0	Vib6D03
550.833333333333	245.714285714286	0	Vib6D03
557.857142857143	245.714285714286	0	Vib6D03
564.880952380952	245.714285714286	0	Vib6D03
571.904761904762	245.714285714286	0	Vib6D03
578.928571428571	245.714285714286	0	Vib6D03
585.952380952381	245.714285714286	0	Vib6D03
592.97619047619	245.714285714286	0	Vib6D03
600	245.714285714286	0	Vib6D03
305	251.071428571429	0	Vib6D03
312.02380952381	251.071428571429	0	Vib6D03
319.047619047619	251.071428571429	0	Vib6D03
326.071428571429	251.071428571429	0	Vib6D03
333.095238095238	251.071428571429	0	Vib6D03
340.119047619048	251.071428571429	0	Vib6D03
347.142857142857	251.071428571429	0	Vib6D03
354.166666666667	251.071428571429	0	Vib6D03
361.190476190476	251.071428571429	0	Vib6D03
368.214285714286	251.071428571429	0	Vib6D03
375.238095238095	251.071428571429	0	Vib6D03
382.261904761905	251.071428571429	0	Vib6D03
389.285714285714	251.071428571429	0	Vib6D03
396.309523809524	251.071428571429	0	Vib6D03
403.333333333333	251.071428571429	0	Vib6D03
410.357142857143	251.071428571429	0	Vib6D03
417.380952380952	251.071428571429	0	Vib6D03
424.404761904762	251.071428571429	0	Vib6D03
431.428571428571	251.071428571429	0	Vib6D03
438.452380952381	251.071428571429	0	Vib6D03
445.47619047619	251.071428571429	0	Vib6D03
452.5	251.071428571429	0	Vib6D03
459.52380952381	251.071428571429	0	Vib6D03
466.547619047619	251.071428571429	0	Vib6D03
473.571428571429	251.071428571429	0	Vib6D03
480.595238095238	251.071428571429	0	Vib6D03
487.619047619048	251.071428571429	0	Vib6D03
494.642857142857	251.071428571429	0	Vib6D03
501.666666666667	251.071428571429	0	Vib6D03
508.690476190476	251.071428571429	0	Vib6D03
515.714285714286	251.071428571429	0	Vib6D03
522.738095238095	251.071428571429	0	Vib6D03
529.761904761905	251.071428571429	0	Vib6D03
536.785714285714	251.071428571429	0	Vib6D03
543.809523809524	251.071428571429	0	Vib6D03
550.833333333333	251.071428571429	0	Vib6D03
557.857142857143	251.071428571429	0	Vib6D03
564.880952380952	251.071428571429	0	Vib6D03
571.904761904762	251.071428571429	0	Vib6D03
578.928571428571	251.071428571429	0	Vib6D03
585.952380952381	251.071428571429	0	Vib6D03
592.97619047619	251.071428571429	0	Vib6D03
600	251.071428571429	0	Vib6D03
305	256.428571428571	0	Vib6D03
312.02380952381	256.428571428571	0	Vib6D03
319.047619047619	256.428571428571	0	Vib6D03
326.071428571429	256.428571428571	0	Vib6D03
333.095238095238	256.428571428571	0	Vib6D03
340.119047619048	256.428571428571	0	Vib6D03
347.142857142857	256.428571428571	0	Vib6D03
354.166666666667	256.428571428571	0	Vib6D03
361.190476190476	256.428571428571	0	Vib6D03
368.214285714286	256.428571428571	0	Vib6D03
375.238095238095	256.428571428571	0	Vib6D03
382.261904761905	256.428571428571	0	Vib6D03
389.285714285714	256.428571428571	0	Vib6D03
396.309523809524	256.428571428571	0	Vib6D03
403.333333333333	256.428571428571	0	Vib6D03
410.357142857143	256.428571428571	0	Vib6D03
417.380952380952	256.428571428571	0	Vib6D03
424.404761904762	256.428571428571	0	Vib6D03
431.428571428571	256.428571428571	0	Vib6D03
438.452380952381	256.428571428571	0	Vib6D03
445.47619047619	256.428571428571	0	Vib6D03
452.5	256.428571428571	0	Vib6D03
459.52380952381	256.428571428571	0	Vib6D03
466.547619047619	256.428571428571	0	Vib6D03
473.571428571429	256.428571428571	0	Vib6D03
480.595238095238	256.428571428571	0	Vib6D03
487.619047619048	256.428571428571	0	Vib6D03
494.642857142857	256.428571428571	0	Vib6D03
501.666666666667	256.428571428571	0	Vib6D03
508.690476190476	256.428571428571	0	Vib6D03
515.714285714286	256.428571428571	0	Vib6D03
522.738095238095	256.428571428571	0	Vib6D03
529.761904761905	256.428571428571	0	Vib6D03
536.785714285714	256.428571428571	0	Vib6D03
543.809523809524	256.428571428571	0	Vib6D03
550.833333333333	256.428571428571	0	Vib6D03
557.857142857143	256.428571428571	0	Vib6D03
564.880952380952	256.428571428571	7.22957e-07	Vib6D03
571.904761904762	256.428571428571	0	Vib6D03
578.928571428571	256.428571428571	0	Vib6D03
585.952380952381	256.428571428571	0	Vib6D03
592.97619047619	256.428571428571	0	Vib6D03
600	256.428571428571	0	Vib6D03
305	261.785714285714	0	Vib6D03
312.02380952381	261.785714285714	0	Vib6D03
319.047619047619	261.785714285714	0	Vib6D03
326.071428571429	261.785714285714	0	Vib6D03
333.095238095238	261.785714285714	0	Vib6D03
340.119047619048	261.785714285714	0	Vib6D03
347.142857142857	261.785714285714	0	Vib6D03
354.166666666667	261.785714285714	0	Vib6D03
361.190476190476	261.785714285714	0	Vib6D03
368.214285714286	261.785714285714	0	Vib6D03
375.238095238095	261.785714285714	0	Vib6D03
382.261904761905	261.785714285714	0	Vib6D03
389.285714285714	261.785714285714	0	Vib6D03
396.309523809524	261.785714285714	0	Vib6D03
403.333333333333	261.785714285714	0	Vib6D03
410.357142857143	261.785714285714	0	Vib6D03
417.380952380952	261.785714285714	0	Vib6D03
424.404761904762	261.785714285714	0	Vib6D03
431.428571428571	261.785714285714	0	Vib6D03
438.452380952381	261.785714285714	0	Vib6D03
445.47619047619	261.785714285714	7.54764e-06	Vib6D03
452.5	261.785714285714	0	Vib6D03
459.52380952381	261.785714285714	0	Vib6D03
466.547619047619	261.785714285714	0	Vib6D03
473.571428571429	261.785714285714	0	Vib6D03
480.595238095238	261.785714285714	0	Vib6D03
487.619047619048	261.785714285714	0	Vib6D03
494.642857142857	261.785714285714	0	Vib6D03
501.666666666667	261.785714285714	0	Vib6D03
508.690476190476	261.785714285714	0	Vib6D03
515.714285714286	261.785714285714	0	Vib6D03
522.738095238095	261.785714285714	0	Vib6D03
529.761904761905	261.785714285714	0	Vib6D03
536.785714285714	261.785714285714	0	Vib6D03
543.809523809524	261.785714285714	0	Vib6D03
550.833333333333	261.785714285714	0	Vib6D03
557.857142857143	261.785714285714	0	Vib6D03
564.880952380952	261.785714285714	3.16243e-06	Vib6D03
571.904761904762	261.785714285714	1.78676e-06	Vib6D03
578.928571428571	261.785714285714	0	Vib6D03
585.952380952381	261.785714285714	0	Vib6D03
592.97619047619	261.785714285714	0	Vib6D03
600	261.785714285714	0	Vib6D03
305	267.142857142857	0	Vib6D03
312.02380952381	267.142857142857	0	Vib6D03
319.047619047619	267.142857142857	0	Vib6D03
326.071428571429	267.142857142857	0	Vib6D03
333.095238095238	267.142857142857	0	Vib6D03
340.119047619048	267.142857142857	0	Vib6D03
347.142857142857	267.142857142857	0	Vib6D03
354.166666666667	267.142857142857	0	Vib6D03
361.190476190476	267.142857142857	0	Vib6D03
368.214285714286	267.142857142857	0	Vib6D03
375.238095238095	267.142857142857	0	Vib6D03
382.261904761905	267.142857142857	0	Vib6D03
389.285714285714	267.142857142857	0	Vib6D03
396.309523809524	267.142857142857	0	Vib6D03
403.333333333333	267.142857142857	0	Vib6D03
410.357142857143	267.142857142857	0	Vib6D03
417.380952380952	267.142857142857	0	Vib6D03
424.404761904762	267.142857142857	0	Vib6D03
431.428571428571	267.142857142857	0	Vib6D03
438.452380952381	267.142857142857	0	Vib6D03
445.47619047619	267.142857142857	0	Vib6D03
452.5	267.142857142857	0	Vib6D03
459.52380952381	267.142857142857	0	Vib6D03
466.547619047619	267.142857142857	0	Vib6D03
473.571428571429	267.142857142857	0	Vib6D03
480.595238095238	267.142857142857	0	Vib6D03
487.619047619048	267.142857142857	0	Vib6D03
494.642857142857	267.142857142857	0	Vib6D03
501.666666666667	267.142857142857	7.14084e-06	Vib6D03
508.690476190476	267.142857142857	0	Vib6D03
515.714285714286	267.142857142857	0	Vib6D03
522.738095238095	267.142857142857	0	Vib6D03
529.761904761905	267.142857142857	0	Vib6D03
536.785714285714	267.142857142857	0	Vib6D03
543.809523809524	267.142857142857	0	Vib6D03
550.833333333333	267.142857142857	0	Vib6D03
557.857142857143	267.142857142857	0	Vib6D03
564.880952380952	267.142857142857	0	Vib6D03
571.904761904762	267.142857142857	0	Vib6D03
578.928571428571	267.142857142857	0	Vib6D03
585.952380952381	267.142857142857	0	Vib6D03
592.97619047619	267.142857142857	0	Vib6D03
600	267.142857142857	0	Vib6D03
305	272.5	0	Vib6D03
312.02380952381	272.5	0	Vib6D03
319.047619047619	272.5	0	Vib6D03
326.071428571429	272.5	0	Vib6D03
333.095238095238	272.5	0	Vib6D03
340.119047619048	272.5	0	Vib6D03
347.142857142857	272.5	0	Vib6D03
354.166666666667	272.5	0	Vib6D03
361.190476190476	272.5	0	Vib6D03
368.214285714286	272.5	0	Vib6D03
375.238095238095	272.5	0	Vib6D03
382.261904761905	272.5	0	Vib6D03
389.285714285714	272.5	0	Vib6D03
396.309523809524	272.5	0	Vib6D03
403.333333333333	272.5	0	Vib6D03
410.357142857143	272.5	0	Vib6D03
417.380952380952	272.5	0	Vib6D03
424.404761904762	272.5	0	Vib6D03
431.428571428571	272.5	0	Vib6D03
438.452380952381	272.5	0	Vib6D03
445.47619047619	272.5	6.14735e-06	Vib6D03
452.5	272.5	0	Vib6D03
459.52380952381	272.5	0	Vib6D03
466.547619047619	272.5	1.83672e-06	Vib6D03
473.571428571429	272.5	0	Vib6D03
480.595238095238	272.5	0	Vib6D03
487.619047619048	272.5	0	Vib6D03
494.642857142857	272.5	0	Vib6D03
501.666666666667	272.5	0	Vib6D03
508.690476190476	272.5	0	Vib6D03
515.714285714286	272.5	0	Vib6D03
522.738095238095	272.5	0	Vib6D03
529.761904761905	272.5	0	Vib6D03
536.785714285714	272.5	0	Vib6D03
543.809523809524	272.5	0	Vib6D03
550.833333333333	272.5	0	Vib6D03
557.857142857143	272.5	0	Vib6D03
564.880952380952	272.5	0	Vib6D03
571.904761904762	272.5	0	Vib6D03
578.928571428571	272.5	0	Vib6D03
585.952380952381	272.5	0	Vib6D03
592.97619047619	272.5	0	Vib6D03
600	272.5	0	Vib6D03
305	277.857142857143	0	Vib6D03
312.02380952381	277.857142857143	0	Vib6D03
319.047619047619	277.857142857143	0	Vib6D03
326.071428571429	277.857142857143	0	Vib6D03
333.095238095238	277.857142857143	0	Vib6D03
340.119047619048	277.857142857143	0	Vib6D03
347.142857142857	277.857142857143	0	Vib6D03
354.166666666667	277.857142857143	0	Vib6D03
361.190476190476	277.857142857143	0	Vib6D03
368.214285714286	277.857142857143	0	Vib6D03
375.238095238095	277.857142857143	0	Vib6D03
382.261904761905	277.857142857143	0	Vib6D03
389.285714285714	277.857142857143	0	Vib6D03
396.309523809524	277.857142857143	0	Vib6D03
403.333333333333	277.857142857143	0	Vib6D03
410.357142857143	277.857142857143	0	Vib6D03
417.380952380952	277.857142857143	0	Vib6D03
424.404761904762	277.857142857143	0	Vib6D03
431.428571428571	277.857142857143	0	Vib6D03
438.452380952381	277.857142857143	0	Vib6D03
445.47619047619	277.857142857143	0	Vib6D03
452.5	277.857142857143	0	Vib6D03
459.52380952381	277.857142857143	0	Vib6D03
466.547619047619	277.857142857143	0	Vib6D03
473.571428571429	277.857142857143	0	Vib6D03
480.595238095238	277.857142857143	0	Vib6D03
487.619047619048	277.857142857143	0	Vib6D03
494.642857142857	277.857142857143	0	Vib6D03
501.666666666667	277.857142857143	0	Vib6D03
508.690476190476	277.857142857143	0	Vib6D03
515.714285714286	277.857142857143	0	Vib6D03
522.738095238095	277.857142857143	0	Vib6D03
529.761904761905	277.857142857143	0	Vib6D03
536.785714285714	277.857142857143	0	Vib6D03
543.809523809524	277.857142857143	0	Vib6D03
550.833333333333	277.857142857143	0	Vib6D03
557.857142857143	277.857142857143	0	Vib6D03
564.880952380952	277.857142857143	0	Vib6D03
571.904761904762	277.857142857143	0	Vib6D03
578.928571428571	277.857142857143	0	Vib6D03
585.952380952381	277.857142857143	0	Vib6D03
592.97619047619	277.857142857143	0	Vib6D03
600	277.857142857143	0	Vib6D03
305	283.214285714286	0	Vib6D03
312.02380952381	283.214285714286	0	Vib6D03
319.047619047619	283.214285714286	0	Vib6D03
326.071428571429	283.214285714286	0	Vib6D03
333.095238095238	283.214285714286	0	Vib6D03
340.119047619048	283.214285714286	0	Vib6D03
347.142857142857	283.214285714286	0	Vib6D03
354.166666666667	283.214285714286	0	Vib6D03
361.190476190476	283.214285714286	0	Vib6D03
368.214285714286	283.214285714286	0	Vib6D03
375.238095238095	283.214285714286	0	Vib6D03
382.261904761905	283.214285714286	0.000500497	Vib6D03
389.285714285714	283.214285714286	5.28754e-06	Vib6D03
396.309523809524	283.214285714286	0.000156554	Vib6D03
403.333333333333	283.214285714286	0.000184348	Vib6D03
410.357142857143	283.214285714286	0.000170527	Vib6D03
417.380952380952	283.214285714286	0.00018484	Vib6D03
424.404761904762	283.214285714286	3.45439e-05	Vib6D03
431.428571428571	283.214285714286	2.03288e-20	Vib6D03
438.452380952381	283.214285714286	5.64679e-06	Vib6D03
445.47619047619	283.214285714286	2.03288e-20	Vib6D03
452.5	283.214285714286	2.03288e-20	Vib6D03
459.52380952381	283.214285714286	3.64141e-05	Vib6D03
466.547619047619	283.214285714286	2.03288e-20	Vib6D03
473.571428571429	283.214285714286	2.03288e-20	Vib6D03
480.595238095238	283.214285714286	2.03288e-20	Vib6D03
487.619047619048	283.214285714286	2.03288e-20	Vib6D03
494.642857142857	283.214285714286	2.03288e-20	Vib6D03
501.666666666667	283.214285714286	2.03288e-20	Vib6D03
508.690476190476	283.214285714286	2.03288e-20	Vib6D03
515.714285714286	283.214285714286	2.03288e-20	Vib6D03
522.738095238095	283.214285714286	2.03288e-20	Vib6D03
529.761904761905	283.214285714286	2.03288e-20	Vib6D03
536.785714285714	283.214285714286	2.03288e-20	Vib6D03
543.809523809524	283.214285714286	2.03288e-20	Vib6D03
550.833333333333	283.214285714286	2.03288e-20	Vib6D03
557.857142857143	283.214285714286	2.03288e-20	Vib6D03
564.880952380952	283.214285714286	2.03288e-20	Vib6D03
571.904761904762	283.214285714286	2.03288e-20	Vib6D03
578.928571428571	283.214285714286	2.03288e-20	Vib6D03
585.952380952381	283.214285714286	2.03288e-20	Vib6D03
592.97619047619	283.214285714286	2.03288e-20	Vib6D03
600	283.214285714286	2.03288e-20	Vib6D03
305	288.571428571429	0	Vib6D03
312.02380952381	288.571428571429	0	Vib6D03
319.047619047619	288.571428571429	0	Vib6D03
326.071428571429	288.571428571429	0	Vib6D03
333.095238095238	288.571428571429	0	Vib6D03
340.119047619048	288.571428571429	0.000456379	Vib6D03
347.142857142857	288.571428571429	0.00266999	Vib6D03
354.166666666667	288.571428571429	0.00488249	Vib6D03
361.190476190476	288.571428571429	0.00565979	Vib6D03
368.214285714286	288.571428571429	0.00398501	Vib6D03
375.238095238095	288.571428571429	0.00331265	Vib6D03
382.261904761905	288.571428571429	0.00339548	Vib6D03
389.285714285714	288.571428571429	0.00224241	Vib6D03
396.309523809524	288.571428571429	0.00235913	Vib6D03
403.333333333333	288.571428571429	0.00168035	Vib6D03
410.357142857143	288.571428571429	0.00127123	Vib6D03
417.380952380952	288.571428571429	0.000906315	Vib6D03
424.404761904762	288.571428571429	0.000948361	Vib6D03
431.428571428571	288.571428571429	0.00083957	Vib6D03
438.452380952381	288.571428571429	0.000637258	Vib6D03
445.47619047619	288.571428571429	0.000359677	Vib6D03
452.5	288.571428571429	0.000325566	Vib6D03
459.52380952381	288.571428571429	0.00011599	Vib6D03
466.547619047619	288.571428571429	0.000181794	Vib6D03
473.571428571429	288.571428571429	0.000263858	Vib6D03
480.595238095238	288.571428571429	1.35525e-20	Vib6D03
487.619047619048	288.571428571429	1.35525e-20	Vib6D03
494.642857142857	288.571428571429	1.07438e-05	Vib6D03
501.666666666667	288.571428571429	1.35525e-20	Vib6D03
508.690476190476	288.571428571429	1.35525e-20	Vib6D03
515.714285714286	288.571428571429	1.35525e-20	Vib6D03
522.738095238095	288.571428571429	1.35525e-20	Vib6D03
529.761904761905	288.571428571429	1.35525e-20	Vib6D03
536.785714285714	288.571428571429	1.35525e-20	Vib6D03
543.809523809524	288.571428571429	1.35525e-20	Vib6D03
550.833333333333	288.571428571429	1.35525e-20	Vib6D03
557.857142857143	288.571428571429	1.35525e-20	Vib6D03
564.880952380952	288.571428571429	1.35525e-20	Vib6D03
571.904761904762	288.571428571429	1.35525e-20	Vib6D03
578.928571428571	288.571428571429	1.35525e-20	Vib6D03
585.952380952381	288.571428571429	1.35525e-20	Vib6D03
592.97619047619	288.571428571429	1.35525e-20	Vib6D03
600	288.571428571429	1.35525e-20	Vib6D03
305	293.928571428571	0	Vib6D03
312.02380952381	293.928571428571	0	Vib6D03
319.047619047619	293.928571428571	0	Vib6D03
326.071428571429	293.928571428571	0	Vib6D03
333.095238095238	293.928571428571	0	Vib6D03
340.119047619048	293.928571428571	0.0018346	Vib6D03
347.142857142857	293.928571428571	0.00449806	Vib6D03
354.166666666667	293.928571428571	0.00608621	Vib6D03
361.190476190476	293.928571428571	0.0056475	Vib6D03
368.214285714286	293.928571428571	0.00440181	Vib6D03
375.238095238095	293.928571428571	0.00254754	Vib6D03
382.261904761905	293.928571428571	0	Vib6D03
389.285714285714	293.928571428571	0.000366695	Vib6D03
396.309523809524	293.928571428571	0.000167641	Vib6D03
403.333333333333	293.928571428571	0.000721769	Vib6D03
410.357142857143	293.928571428571	0.00162333	Vib6D03
417.380952380952	293.928571428571	0.000952804	Vib6D03
424.404761904762	293.928571428571	0.00128793	Vib6D03
431.428571428571	293.928571428571	0.00112689	Vib6D03
438.452380952381	293.928571428571	0.00101914	Vib6D03
445.47619047619	293.928571428571	0.000921243	Vib6D03
452.5	293.928571428571	0.000695278	Vib6D03
459.52380952381	293.928571428571	0.000609185	Vib6D03
466.547619047619	293.928571428571	0.000498827	Vib6D03
473.571428571429	293.928571428571	0.000234921	Vib6D03
480.595238095238	293.928571428571	0.000137311	Vib6D03
487.619047619048	293.928571428571	-2.71051e-20	Vib6D03
494.642857142857	293.928571428571	-2.71051e-20	Vib6D03
501.666666666667	293.928571428571	-2.71051e-20	Vib6D03
508.690476190476	293.928571428571	-2.71051e-20	Vib6D03
515.714285714286	293.928571428571	-2.71051e-20	Vib6D03
522.738095238095	293.928571428571	-2.71051e-20	Vib6D03
529.761904761905	293.928571428571	-2.71051e-20	Vib6D03
536.785714285714	293.928571428571	-2.71051e-20	Vib6D03
543.809523809524	293.928571428571	-2.71051e-20	Vib6D03
550.833333333333	293.928571428571	-2.71051e-20	Vib6D03
557.857142857143	293.928571428571	-2.71051e-20	Vib6D03
564.880952380952	293.928571428571	-2.71051e-20	Vib6D03
571.904761904762	293.928571428571	-2.71051e-20	Vib6D03
578.928571428571	293.928571428571	-2.71051e-20	Vib6D03
585.952380952381	293.928571428571	-2.71051e-20	Vib6D03
592.97619047619	293.928571428571	-2.71051e-20	Vib6D03
600	293.928571428571	-2.71051e-20	Vib6D03
305	299.285714285714	0	Vib6D03
312.02380952381	299.285714285714	0	Vib6D03
319.047619047619	299.285714285714	0	Vib6D03
326.071428571429	299.285714285714	0	Vib6D03
333.095238095238	299.285714285714	0	Vib6D03
340.119047619048	299.285714285714	0.0014488	Vib6D03
347.142857142857	299.285714285714	0.00330383	Vib6D03
354.166666666667	299.285714285714	0.00367475	Vib6D03
361.190476190476	299.285714285714	0.00128843	Vib6D03
368.214285714286	299.285714285714	0.00137626	Vib6D03
375.238095238095	299.285714285714	0	Vib6D03
382.261904761905	299.285714285714	0	Vib6D03
389.285714285714	299.285714285714	0	Vib6D03
396.309523809524	299.285714285714	0	Vib6D03
403.333333333333	299.285714285714	0.000727695	Vib6D03
410.357142857143	299.285714285714	0.00169597	Vib6D03
417.380952380952	299.285714285714	0.00162927	Vib6D03
424.404761904762	299.285714285714	0.0018026	Vib6D03
431.428571428571	299.285714285714	0.00166777	Vib6D03
438.452380952381	299.285714285714	0.00169047	Vib6D03
445.47619047619	299.285714285714	0.00167495	Vib6D03
452.5	299.285714285714	0.00148279	Vib6D03
459.52380952381	299.285714285714	0.00134073	Vib6D03
466.547619047619	299.285714285714	0.00110977	Vib6D03
473.571428571429	299.285714285714	0.000818513	Vib6D03
480.595238095238	299.285714285714	0.000613541	Vib6D03
487.619047619048	299.285714285714	0.000451705	Vib6D03
494.642857142857	299.285714285714	0.000257151	Vib6D03
501.666666666667	299.285714285714	0.000145014	Vib6D03
508.690476190476	299.285714285714	0.000115033	Vib6D03
515.714285714286	299.285714285714	7.34605e-05	Vib6D03
522.738095238095	299.285714285714	0	Vib6D03
529.761904761905	299.285714285714	4.30329e-06	Vib6D03
536.785714285714	299.285714285714	0	Vib6D03
543.809523809524	299.285714285714	0	Vib6D03
550.833333333333	299.285714285714	0	Vib6D03
557.857142857143	299.285714285714	0	Vib6D03
564.880952380952	299.285714285714	0	Vib6D03
571.904761904762	299.285714285714	0	Vib6D03
578.928571428571	299.285714285714	0	Vib6D03
585.952380952381	299.285714285714	7.25969e-06	Vib6D03
592.97619047619	299.285714285714	3.05319e-06	Vib6D03
600	299.285714285714	9.85072e-06	Vib6D03
305	304.642857142857	0	Vib6D03
312.02380952381	304.642857142857	0	Vib6D03
319.047619047619	304.642857142857	0	Vib6D03
326.071428571429	304.642857142857	0	Vib6D03
333.095238095238	304.642857142857	0	Vib6D03
340.119047619048	304.642857142857	0.000737537	Vib6D03
347.142857142857	304.642857142857	0.00149551	Vib6D03
354.166666666667	304.642857142857	0.00141277	Vib6D03
361.190476190476	304.642857142857	0.000243209	Vib6D03
368.214285714286	304.642857142857	2.71051e-20	Vib6D03
375.238095238095	304.642857142857	2.71051e-20	Vib6D03
382.261904761905	304.642857142857	2.71051e-20	Vib6D03
389.285714285714	304.642857142857	2.71051e-20	Vib6D03
396.309523809524	304.642857142857	0.00127125	Vib6D03
403.333333333333	304.642857142857	0.0015457	Vib6D03
410.357142857143	304.642857142857	0.00324205	Vib6D03
417.380952380952	304.642857142857	0.00238291	Vib6D03
424.404761904762	304.642857142857	0.00277194	Vib6D03
431.428571428571	304.642857142857	0.00226741	Vib6D03
438.452380952381	304.642857142857	0.00246482	Vib6D03
445.47619047619	304.642857142857	0.00285381	Vib6D03
452.5	304.642857142857	0.00240327	Vib6D03
459.52380952381	304.642857142857	0.00218718	Vib6D03
466.547619047619	304.642857142857	0.00189242	Vib6D03
473.571428571429	304.642857142857	0.00165374	Vib6D03
480.595238095238	304.642857142857	0.00120554	Vib6D03
487.619047619048	304.642857142857	0.00136167	Vib6D03
494.642857142857	304.642857142857	0.00093672	Vib6D03
501.666666666667	304.642857142857	0.000687134	Vib6D03
508.690476190476	304.642857142857	0.000742971	Vib6D03
515.714285714286	304.642857142857	0.000603542	Vib6D03
522.738095238095	304.642857142857	0.000385815	Vib6D03
529.761904761905	304.642857142857	0.000463373	Vib6D03
536.785714285714	304.642857142857	0.000502993	Vib6D03
543.809523809524	304.642857142857	0.000189941	Vib6D03
550.833333333333	304.642857142857	0.000199784	Vib6D03
557.857142857143	304.642857142857	0.000420849	Vib6D03
564.880952380952	304.642857142857	8.9851e-05	Vib6D03
571.904761904762	304.642857142857	0.000217086	Vib6D03
578.928571428571	304.642857142857	0.00011104	Vib6D03
585.952380952381	304.642857142857	3.62779e-05	Vib6D03
592.97619047619	304.642857142857	5.26332e-06	Vib6D03
600	304.642857142857	2.01977e-05	Vib6D03
305	310	0	Vib6D03
312.02380952381	310	0	Vib6D03
319.047619047619	310	0	Vib6D03
326.071428571429	310	0	Vib6D03
333.095238095238	310	0	Vib6D03
340.119047619048	310	0.000198057	Vib6D03
347.142857142857	310	0.000413614	Vib6D03
354.166666666667	310	0.000189487	Vib6D03
361.190476190476	310	0	Vib6D03
368.214285714286	310	0	Vib6D03
375.238095238095	310	0	Vib6D03
382.261904761905	310	0	Vib6D03
389.285714285714	310	0	Vib6D03
396.309523809524	310	0	Vib6D03
403.333333333333	310	0.000289956	Vib6D03
410.357142857143	310	0.0025105	Vib6D03
417.380952380952	310	0.00210439	Vib6D03
424.404761904762	310	0.00304666	Vib6D03
431.428571428571	310	0.0034171	Vib6D03
438.452380952381	310	0.00309116	Vib6D03
445.47619047619	310	0.00293738	Vib6D03
452.5	310	0.00311828	Vib6D03
459.52380952381	310	0.00258421	Vib6D03
466.547619047619	310	0.00245538	Vib6D03
473.571428571429	310	0.00220304	Vib6D03
480.595238095238	310	0.0019618	Vib6D03
487.619047619048	310	0.00142697	Vib6D03
494.642857142857	310	0.0012136	Vib6D03
501.666666666667	310	0.00110149	Vib6D03
508.690476190476	310	0.00107668	Vib6D03
515.714285714286	310	0.000710545	Vib6D03
522.738095238095	310	0.00052374	Vib6D03
529.761904761905	310	0.00054905	Vib6D03
536.785714285714	310	0.000457925	Vib6D03
543.809523809524	310	0.000325582	Vib6D03
550.833333333333	310	0.000274845	Vib6D03
557.857142857143	310	0.00015905	Vib6D03
564.880952380952	310	0.000190066	Vib6D03
571.904761904762	310	0.00024347	Vib6D03
578.928571428571	310	0.000141675	Vib6D03
585.952380952381	310	1.15422e-05	Vib6D03
592.97619047619	310	9.30381e-06	Vib6D03
600	310	4.6233e-05	Vib6D03
305	315.357142857143	0	Vib6D03
312.02380952381	315.357142857143	0	Vib6D03
319.047619047619	315.357142857143	0	Vib6D03
326.071428571429	315.357142857143	0	Vib6D03
333.095238095238	315.357142857143	0	Vib6D03
340.119047619048	315.357142857143	0	Vib6D03
347.142857142857	315.357142857143	0	Vib6D03
354.166666666667	315.357142857143	0	Vib6D03
361.190476190476	315.357142857143	0	Vib6D03
368.214285714286	315.357142857143	0	Vib6D03
375.238095238095	315.357142857143	0	Vib6D03
382.261904761905	315.357142857143	0	Vib6D03
389.285714285714	315.357142857143	0	Vib6D03
396.309523809524	315.357142857143	0	Vib6D03
403.333333333333	315.357142857143	0	Vib6D03
410.357142857143	315.357142857143	0.002689	Vib6D03
417.380952380952	315.357142857143	0.00317942	Vib6D03
424.404761904762	315.357142857143	0.00360165	Vib6D03
431.428571428571	315.357142857143	0.00325029	Vib6D03
438.452380952381	315.357142857143	0.00334275	Vib6D03
445.47619047619	315.357142857143	0.00372872	Vib6D03
452.5	315.357142857143	0.00318932	Vib6D03
459.52380952381	315.357142857143	0.00271812	Vib6D03
466.547619047619	315.357142857143	0.00240926	Vib6D03
473.571428571429	315.357142857143	0.00224735	Vib6D03
480.595238095238	315.357142857143	0.0018161	Vib6D03
487.619047619048	315.357142857143	0.00146745	Vib6D03
494.642857142857	315.357142857143	0.00137076	Vib6D03
501.666666666667	315.357142857143	0.00115831	Vib6D03
508.690476190476	315.357142857143	0.000610806	Vib6D03
515.714285714286	315.357142857143	0.000663343	Vib6D03
522.738095238095	315.357142857143	0.000712144	Vib6D03
529.761904761905	315.357142857143	0.000617403	Vib6D03
536.785714285714	315.357142857143	0.000491231	Vib6D03
543.809523809524	315.357142857143	0.000393833	Vib6D03
550.833333333333	315.357142857143	0.000356272	Vib6D03
557.857142857143	315.357142857143	0.000342514	Vib6D03
564.880952380952	315.357142857143	0.00030251	Vib6D03
571.904761904762	315.357142857143	0.000268013	Vib6D03
578.928571428571	315.357142857143	0.000138269	Vib6D03
585.952380952381	315.357142857143	0	Vib6D03
592.97619047619	315.357142857143	7.25407e-05	Vib6D03
600	315.357142857143	0.000102067	Vib6D03
305	320.714285714286	0	Vib6D03
312.02380952381	320.714285714286	0	Vib6D03
319.047619047619	320.714285714286	0	Vib6D03
326.071428571429	320.714285714286	0	Vib6D03
333.095238095238	320.714285714286	0	Vib6D03
340.119047619048	320.714285714286	0	Vib6D03
347.142857142857	320.714285714286	0	Vib6D03
354.166666666667	320.714285714286	0	Vib6D03
361.190476190476	320.714285714286	0	Vib6D03
368.214285714286	320.714285714286	0	Vib6D03
375.238095238095	320.714285714286	0	Vib6D03
382.261904761905	320.714285714286	0	Vib6D03
389.285714285714	320.714285714286	0	Vib6D03
396.309523809524	320.714285714286	0.00113213	Vib6D03
403.333333333333	320.714285714286	0.00168763	Vib6D03
410.357142857143	320.714285714286	0.0026286	Vib6D03
417.380952380952	320.714285714286	0.00270723	Vib6D03
424.404761904762	320.714285714286	0.00294508	Vib6D03
431.428571428571	320.714285714286	0.00299731	Vib6D03
438.452380952381	320.714285714286	0.00310274	Vib6D03
445.47619047619	320.714285714286	0.00277474	Vib6D03
452.5	320.714285714286	0.00262746	Vib6D03
459.52380952381	320.714285714286	0.00250059	Vib6D03
466.547619047619	320.714285714286	0.00197929	Vib6D03
473.571428571429	320.714285714286	0.00166871	Vib6D03
480.595238095238	320.714285714286	0.0014123	Vib6D03
487.619047619048	320.714285714286	0.00121031	Vib6D03
494.642857142857	320.714285714286	0.000851698	Vib6D03
501.666666666667	320.714285714286	0.000807165	Vib6D03
508.690476190476	320.714285714286	0.000767188	Vib6D03
515.714285714286	320.714285714286	0.000567785	Vib6D03
522.738095238095	320.714285714286	0.00050525	Vib6D03
529.761904761905	320.714285714286	0.000398282	Vib6D03
536.785714285714	320.714285714286	0.000140117	Vib6D03
543.809523809524	320.714285714286	0.000228964	Vib6D03
550.833333333333	320.714285714286	0.00024147	Vib6D03
557.857142857143	320.714285714286	0.000254753	Vib6D03
564.880952380952	320.714285714286	0.000121404	Vib6D03
571.904761904762	320.714285714286	0.000189213	Vib6D03
578.928571428571	320.714285714286	0.000120348	Vib6D03
585.952380952381	320.714285714286	0.000124316	Vib6D03
592.97619047619	320.714285714286	0.000145207	Vib6D03
600	320.714285714286	0.00016281	Vib6D03
305	326.071428571429	0	Vib6D03
312.02380952381	326.071428571429	0	Vib6D03
319.047619047619	326.071428571429	0	Vib6D03
326.071428571429	326.071428571429	0	Vib6D03
333.095238095238	326.071428571429	0	Vib6D03
340.119047619048	326.071428571429	0	Vib6D03
347.142857142857	326.071428571429	0	Vib6D03
354.166666666667	326.071428571429	0	Vib6D03
361.190476190476	326.071428571429	0	Vib6D03
368.214285714286	326.071428571429	0	Vib6D03
375.238095238095	326.071428571429	0	Vib6D03
382.261904761905	326.071428571429	0	Vib6D03
389.285714285714	326.071428571429	0.000398788	Vib6D03
396.309523809524	326.071428571429	0.00112066	Vib6D03
403.333333333333	326.071428571429	0.00259459	Vib6D03
410.357142857143	326.071428571429	0.00374688	Vib6D03
417.380952380952	326.071428571429	0.00386834	Vib6D03
424.404761904762	326.071428571429	0.00405197	Vib6D03
431.428571428571	326.071428571429	0.00420667	Vib6D03
438.452380952381	326.071428571429	0.00358357	Vib6D03
445.47619047619	326.071428571429	0.00367649	Vib6D03
452.5	326.071428571429	0.00317578	Vib6D03
459.52380952381	326.071428571429	0.00288938	Vib6D03
466.547619047619	326.071428571429	0.00248267	Vib6D03
473.571428571429	326.071428571429	0.00200229	Vib6D03
480.595238095238	326.071428571429	0.00176661	Vib6D03
487.619047619048	326.071428571429	0.00139123	Vib6D03
494.642857142857	326.071428571429	0.00106605	Vib6D03
501.666666666667	326.071428571429	0.000827993	Vib6D03
508.690476190476	326.071428571429	0.000789118	Vib6D03
515.714285714286	326.071428571429	0.000583913	Vib6D03
522.738095238095	326.071428571429	0.000540478	Vib6D03
529.761904761905	326.071428571429	0.000371956	Vib6D03
536.785714285714	326.071428571429	0.000174599	Vib6D03
543.809523809524	326.071428571429	7.84701e-05	Vib6D03
550.833333333333	326.071428571429	0.000148708	Vib6D03
557.857142857143	326.071428571429	0.000122562	Vib6D03
564.880952380952	326.071428571429	0.000275932	Vib6D03
571.904761904762	326.071428571429	0.000239845	Vib6D03
578.928571428571	326.071428571429	8.32291e-05	Vib6D03
585.952380952381	326.071428571429	8.6623e-05	Vib6D03
592.97619047619	326.071428571429	0.000157974	Vib6D03
600	326.071428571429	5.46916e-05	Vib6D03
305	331.428571428571	0	Vib6D03
312.02380952381	331.428571428571	0	Vib6D03
319.047619047619	331.428571428571	0	Vib6D03
326.071428571429	331.428571428571	0	Vib6D03
333.095238095238	331.428571428571	0	Vib6D03
340.119047619048	331.428571428571	0	Vib6D03
347.142857142857	331.428571428571	0	Vib6D03
354.166666666667	331.428571428571	0	Vib6D03
361.190476190476	331.428571428571	0	Vib6D03
368.214285714286	331.428571428571	0	Vib6D03
375.238095238095	331.428571428571	0	Vib6D03
382.261904761905	331.428571428571	0.000394872	Vib6D03
389.285714285714	331.428571428571	0.00141575	Vib6D03
396.309523809524	331.428571428571	0.00282444	Vib6D03
403.333333333333	331.428571428571	0.00465445	Vib6D03
410.357142857143	331.428571428571	0.00511889	Vib6D03
417.380952380952	331.428571428571	0.0052496	Vib6D03
424.404761904762	331.428571428571	0.00490061	Vib6D03
431.428571428571	331.428571428571	0.00545217	Vib6D03
438.452380952381	331.428571428571	0.00483716	Vib6D03
445.47619047619	331.428571428571	0.00443137	Vib6D03
452.5	331.428571428571	0.00390003	Vib6D03
459.52380952381	331.428571428571	0.00332396	Vib6D03
466.547619047619	331.428571428571	0.00285763	Vib6D03
473.571428571429	331.428571428571	0.0023568	Vib6D03
480.595238095238	331.428571428571	0.0018218	Vib6D03
487.619047619048	331.428571428571	0.00148293	Vib6D03
494.642857142857	331.428571428571	0.00138553	Vib6D03
501.666666666667	331.428571428571	0.000971492	Vib6D03
508.690476190476	331.428571428571	0.000865614	Vib6D03
515.714285714286	331.428571428571	0.00081307	Vib6D03
522.738095238095	331.428571428571	0.000507097	Vib6D03
529.761904761905	331.428571428571	0.000252715	Vib6D03
536.785714285714	331.428571428571	0.000562946	Vib6D03
543.809523809524	331.428571428571	0.000401528	Vib6D03
550.833333333333	331.428571428571	0.000150632	Vib6D03
557.857142857143	331.428571428571	0.000178002	Vib6D03
564.880952380952	331.428571428571	0.000220275	Vib6D03
571.904761904762	331.428571428571	0.000169404	Vib6D03
578.928571428571	331.428571428571	0.000142022	Vib6D03
585.952380952381	331.428571428571	0.000225003	Vib6D03
592.97619047619	331.428571428571	9.73835e-05	Vib6D03
600	331.428571428571	0.000213566	Vib6D03
305	336.785714285714	0	Vib6D03
312.02380952381	336.785714285714	3.11448e-05	Vib6D03
319.047619047619	336.785714285714	0	Vib6D03
326.071428571429	336.785714285714	0	Vib6D03
333.095238095238	336.785714285714	0	Vib6D03
340.119047619048	336.785714285714	8.65622e-06	Vib6D03
347.142857142857	336.785714285714	3.21626e-05	Vib6D03
354.166666666667	336.785714285714	5.68767e-05	Vib6D03
361.190476190476	336.785714285714	9.54119e-05	Vib6D03
368.214285714286	336.785714285714	0.000192084	Vib6D03
375.238095238095	336.785714285714	0.000478398	Vib6D03
382.261904761905	336.785714285714	0.00109373	Vib6D03
389.285714285714	336.785714285714	0.00213825	Vib6D03
396.309523809524	336.785714285714	0.00359304	Vib6D03
403.333333333333	336.785714285714	0.00521625	Vib6D03
410.357142857143	336.785714285714	0.00629293	Vib6D03
417.380952380952	336.785714285714	0.00677607	Vib6D03
424.404761904762	336.785714285714	0.00645192	Vib6D03
431.428571428571	336.785714285714	0.00666004	Vib6D03
438.452380952381	336.785714285714	0.00634529	Vib6D03
445.47619047619	336.785714285714	0.00555034	Vib6D03
452.5	336.785714285714	0.00491142	Vib6D03
459.52380952381	336.785714285714	0.00418641	Vib6D03
466.547619047619	336.785714285714	0.00361307	Vib6D03
473.571428571429	336.785714285714	0.00307799	Vib6D03
480.595238095238	336.785714285714	0.00247518	Vib6D03
487.619047619048	336.785714285714	0.00217779	Vib6D03
494.642857142857	336.785714285714	0.00190208	Vib6D03
501.666666666667	336.785714285714	0.00146898	Vib6D03
508.690476190476	336.785714285714	0.00111084	Vib6D03
515.714285714286	336.785714285714	0.00111095	Vib6D03
522.738095238095	336.785714285714	0.00067925	Vib6D03
529.761904761905	336.785714285714	0.000538472	Vib6D03
536.785714285714	336.785714285714	0.00053554	Vib6D03
543.809523809524	336.785714285714	0.000564474	Vib6D03
550.833333333333	336.785714285714	0.000449003	Vib6D03
557.857142857143	336.785714285714	0.000297599	Vib6D03
564.880952380952	336.785714285714	0.000210605	Vib6D03
571.904761904762	336.785714285714	0.000272359	Vib6D03
578.928571428571	336.785714285714	0.000195367	Vib6D03
585.952380952381	336.785714285714	0.000172438	Vib6D03
592.97619047619	336.785714285714	0.000208067	Vib6D03
600	336.785714285714	0.000184331	Vib6D03
305	342.142857142857	0	Vib6D03
312.02380952381	342.142857142857	0	Vib6D03
319.047619047619	342.142857142857	8.85073e-07	Vib6D03
326.071428571429	342.142857142857	1.70017e-05	Vib6D03
333.095238095238	342.142857142857	5.37607e-05	Vib6D03
340.119047619048	342.142857142857	0.000105422	Vib6D03
347.142857142857	342.142857142857	0.000167018	Vib6D03
354.166666666667	342.142857142857	0.000241987	Vib6D03
361.190476190476	342.142857142857	0.000336264	Vib6D03
368.214285714286	342.142857142857	0.000483825	Vib6D03
375.238095238095	342.142857142857	0.000800799	Vib6D03
382.261904761905	342.142857142857	0.00141261	Vib6D03
389.285714285714	342.142857142857	0.00234508	Vib6D03
396.309523809524	342.142857142857	0.00355996	Vib6D03
403.333333333333	342.142857142857	0.00500167	Vib6D03
410.357142857143	342.142857142857	0.00603879	Vib6D03
417.380952380952	342.142857142857	0.00619672	Vib6D03
424.404761904762	342.142857142857	0.00583162	Vib6D03
431.428571428571	342.142857142857	0.00599187	Vib6D03
438.452380952381	342.142857142857	0.00578759	Vib6D03
445.47619047619	342.142857142857	0.00521508	Vib6D03
452.5	342.142857142857	0.00468895	Vib6D03
459.52380952381	342.142857142857	0.00412061	Vib6D03
466.547619047619	342.142857142857	0.00371261	Vib6D03
473.571428571429	342.142857142857	0.0029997	Vib6D03
480.595238095238	342.142857142857	0.00244799	Vib6D03
487.619047619048	342.142857142857	0.00202311	Vib6D03
494.642857142857	342.142857142857	0.00153691	Vib6D03
501.666666666667	342.142857142857	0.00139663	Vib6D03
508.690476190476	342.142857142857	0.00110235	Vib6D03
515.714285714286	342.142857142857	0.000755607	Vib6D03
522.738095238095	342.142857142857	0.000697364	Vib6D03
529.761904761905	342.142857142857	0.000556061	Vib6D03
536.785714285714	342.142857142857	0.00031271	Vib6D03
543.809523809524	342.142857142857	0.000385724	Vib6D03
550.833333333333	342.142857142857	0.000350368	Vib6D03
557.857142857143	342.142857142857	0.000343723	Vib6D03
564.880952380952	342.142857142857	0.000188187	Vib6D03
571.904761904762	342.142857142857	0.000172308	Vib6D03
578.928571428571	342.142857142857	0.000207144	Vib6D03
585.952380952381	342.142857142857	0.000121257	Vib6D03
592.97619047619	342.142857142857	0.000127594	Vib6D03
600	342.142857142857	-4.65868e-21	Vib6D03
305	347.5	0	Vib6D03
312.02380952381	347.5	0	Vib6D03
319.047619047619	347.5	0	Vib6D03
326.071428571429	347.5	1.68569e-05	Vib6D03
333.095238095238	347.5	6.99789e-05	Vib6D03
340.119047619048	347.5	0.000147238	Vib6D03
347.142857142857	347.5	0.000239186	Vib6D03
354.166666666667	347.5	0.000337328	Vib6D03
361.190476190476	347.5	0.000430977	Vib6D03
368.214285714286	347.5	0.000542532	Vib6D03
375.238095238095	347.5	0.000792083	Vib6D03
382.261904761905	347.5	0.00131193	Vib6D03
389.285714285714	347.5	0.00212405	Vib6D03
396.309523809524	347.5	0.00315613	Vib6D03
403.333333333333	347.5	0.00433526	Vib6D03
410.357142857143	347.5	0.00540234	Vib6D03
417.380952380952	347.5	0.00617267	Vib6D03
424.404761904762	347.5	0.00674854	Vib6D03
431.428571428571	347.5	0.00666609	Vib6D03
438.452380952381	347.5	0.00653084	Vib6D03
445.47619047619	347.5	0.00595436	Vib6D03
452.5	347.5	0.00541659	Vib6D03
459.52380952381	347.5	0.00468884	Vib6D03
466.547619047619	347.5	0.00422177	Vib6D03
473.571428571429	347.5	0.00351017	Vib6D03
480.595238095238	347.5	0.0028425	Vib6D03
487.619047619048	347.5	0.00227854	Vib6D03
494.642857142857	347.5	0.00172844	Vib6D03
501.666666666667	347.5	0.00153476	Vib6D03
508.690476190476	347.5	0.00130038	Vib6D03
515.714285714286	347.5	0.000866375	Vib6D03
522.738095238095	347.5	0.000865167	Vib6D03
529.761904761905	347.5	0.00064005	Vib6D03
536.785714285714	347.5	0.000561864	Vib6D03
543.809523809524	347.5	0.00048973	Vib6D03
550.833333333333	347.5	0.000418324	Vib6D03
557.857142857143	347.5	0.000312588	Vib6D03
564.880952380952	347.5	0.000386968	Vib6D03
571.904761904762	347.5	0.000297145	Vib6D03
578.928571428571	347.5	0.000272276	Vib6D03
585.952380952381	347.5	0.000298891	Vib6D03
592.97619047619	347.5	0.00017368	Vib6D03
600	347.5	0.000187724	Vib6D03
305	352.857142857143	0	Vib6D03
312.02380952381	352.857142857143	0	Vib6D03
319.047619047619	352.857142857143	0	Vib6D03
326.071428571429	352.857142857143	0	Vib6D03
333.095238095238	352.857142857143	4.29704e-05	Vib6D03
340.119047619048	352.857142857143	0.000132608	Vib6D03
347.142857142857	352.857142857143	0.000244178	Vib6D03
354.166666666667	352.857142857143	0.000342738	Vib6D03
361.190476190476	352.857142857143	0.000389213	Vib6D03
368.214285714286	352.857142857143	0.000393111	Vib6D03
375.238095238095	352.857142857143	0.000490797	Vib6D03
382.261904761905	352.857142857143	0.000837116	Vib6D03
389.285714285714	352.857142857143	0.00148264	Vib6D03
396.309523809524	352.857142857143	0.00237976	Vib6D03
403.333333333333	352.857142857143	0.00348025	Vib6D03
410.357142857143	352.857142857143	0.00467276	Vib6D03
417.380952380952	352.857142857143	0.00584403	Vib6D03
424.404761904762	352.857142857143	0.00691955	Vib6D03
431.428571428571	352.857142857143	0.00778217	Vib6D03
438.452380952381	352.857142857143	0.00768495	Vib6D03
445.47619047619	352.857142857143	0.0070877	Vib6D03
452.5	352.857142857143	0.00674213	Vib6D03
459.52380952381	352.857142857143	0.00570225	Vib6D03
466.547619047619	352.857142857143	0.00521811	Vib6D03
473.571428571429	352.857142857143	0.00447257	Vib6D03
480.595238095238	352.857142857143	0.00374239	Vib6D03
487.619047619048	352.857142857143	0.00317077	Vib6D03
494.642857142857	352.857142857143	0.00249503	Vib6D03
501.666666666667	352.857142857143	0.00204488	Vib6D03
508.690476190476	352.857142857143	0.00170407	Vib6D03
515.714285714286	352.857142857143	0.00144733	Vib6D03
522.738095238095	352.857142857143	0.0011643	Vib6D03
529.761904761905	352.857142857143	0.00106691	Vib6D03
536.785714285714	352.857142857143	0.00100326	Vib6D03
543.809523809524	352.857142857143	0.000834681	Vib6D03
550.833333333333	352.857142857143	0.000672615	Vib6D03
557.857142857143	352.857142857143	0.000527859	Vib6D03
564.880952380952	352.857142857143	0.000487166	Vib6D03
571.904761904762	352.857142857143	0.000515817	Vib6D03
578.928571428571	352.857142857143	0.00044205	Vib6D03
585.952380952381	352.857142857143	0.000371351	Vib6D03
592.97619047619	352.857142857143	0.000299015	Vib6D03
600	352.857142857143	0.000251036	Vib6D03
305	358.214285714286	0	Vib6D03
312.02380952381	358.214285714286	0	Vib6D03
319.047619047619	358.214285714286	0	Vib6D03
326.071428571429	358.214285714286	0	Vib6D03
333.095238095238	358.214285714286	0	Vib6D03
340.119047619048	358.214285714286	9.3649e-05	Vib6D03
347.142857142857	358.214285714286	0.000205959	Vib6D03
354.166666666667	358.214285714286	0.000286632	Vib6D03
361.190476190476	358.214285714286	0.000272331	Vib6D03
368.214285714286	358.214285714286	0.000156793	Vib6D03
375.238095238095	358.214285714286	8.75159e-05	Vib6D03
382.261904761905	358.214285714286	0.000238122	Vib6D03
389.285714285714	358.214285714286	0.000679777	Vib6D03
396.309523809524	358.214285714286	0.00142026	Vib6D03
403.333333333333	358.214285714286	0.00246993	Vib6D03
410.357142857143	358.214285714286	0.00375631	Vib6D03
417.380952380952	358.214285714286	0.00518735	Vib6D03
424.404761904762	358.214285714286	0.00674775	Vib6D03
431.428571428571	358.214285714286	0.00848874	Vib6D03
438.452380952381	358.214285714286	0.00991519	Vib6D03
445.47619047619	358.214285714286	0.00896371	Vib6D03
452.5	358.214285714286	0.00853633	Vib6D03
459.52380952381	358.214285714286	0.00777443	Vib6D03
466.547619047619	358.214285714286	0.00689709	Vib6D03
473.571428571429	358.214285714286	0.00633421	Vib6D03
480.595238095238	358.214285714286	0.00545552	Vib6D03
487.619047619048	358.214285714286	0.0043461	Vib6D03
494.642857142857	358.214285714286	0.00387572	Vib6D03
501.666666666667	358.214285714286	0.00294415	Vib6D03
508.690476190476	358.214285714286	0.0025623	Vib6D03
515.714285714286	358.214285714286	0.00230065	Vib6D03
522.738095238095	358.214285714286	0.00210099	Vib6D03
529.761904761905	358.214285714286	0.00177441	Vib6D03
536.785714285714	358.214285714286	0.00153035	Vib6D03
543.809523809524	358.214285714286	0.00128413	Vib6D03
550.833333333333	358.214285714286	0.00121958	Vib6D03
557.857142857143	358.214285714286	0.000940703	Vib6D03
564.880952380952	358.214285714286	0.000870572	Vib6D03
571.904761904762	358.214285714286	0.000649321	Vib6D03
578.928571428571	358.214285714286	0.00062411	Vib6D03
585.952380952381	358.214285714286	0.000496782	Vib6D03
592.97619047619	358.214285714286	0.000599175	Vib6D03
600	358.214285714286	0.000393686	Vib6D03
305	363.571428571429	0	Vib6D03
312.02380952381	363.571428571429	0	Vib6D03
319.047619047619	363.571428571429	0	Vib6D03
326.071428571429	363.571428571429	0	Vib6D03
333.095238095238	363.571428571429	0	Vib6D03
340.119047619048	363.571428571429	4.9945e-05	Vib6D03
347.142857142857	363.571428571429	0.000139232	Vib6D03
354.166666666667	363.571428571429	0.000200902	Vib6D03
361.190476190476	363.571428571429	0.000153297	Vib6D03
368.214285714286	363.571428571429	0	Vib6D03
375.238095238095	363.571428571429	0	Vib6D03
382.261904761905	363.571428571429	0	Vib6D03
389.285714285714	363.571428571429	0	Vib6D03
396.309523809524	363.571428571429	0.000577045	Vib6D03
403.333333333333	363.571428571429	0.00146088	Vib6D03
410.357142857143	363.571428571429	0.00267551	Vib6D03
417.380952380952	363.571428571429	0.00418964	Vib6D03
424.404761904762	363.571428571429	0.00599476	Vib6D03
431.428571428571	363.571428571429	0.00807892	Vib6D03
438.452380952381	363.571428571429	0.00991539	Vib6D03
445.47619047619	363.571428571429	0.0109664	Vib6D03
452.5	363.571428571429	0.00988279	Vib6D03
459.52380952381	363.571428571429	0.00911654	Vib6D03
466.547619047619	363.571428571429	0.00799319	Vib6D03
473.571428571429	363.571428571429	0.00754334	Vib6D03
480.595238095238	363.571428571429	0.0063152	Vib6D03
487.619047619048	363.571428571429	0.00531515	Vib6D03
494.642857142857	363.571428571429	0.00442398	Vib6D03
501.666666666667	363.571428571429	0.00390743	Vib6D03
508.690476190476	363.571428571429	0.00334726	Vib6D03
515.714285714286	363.571428571429	0.00327262	Vib6D03
522.738095238095	363.571428571429	0.00244613	Vib6D03
529.761904761905	363.571428571429	0.00254284	Vib6D03
536.785714285714	363.571428571429	0.00171888	Vib6D03
543.809523809524	363.571428571429	0.00151958	Vib6D03
550.833333333333	363.571428571429	0.00162604	Vib6D03
557.857142857143	363.571428571429	0.000993642	Vib6D03
564.880952380952	363.571428571429	0.000860427	Vib6D03
571.904761904762	363.571428571429	0.000647739	Vib6D03
578.928571428571	363.571428571429	0.000713914	Vib6D03
585.952380952381	363.571428571429	0.000590449	Vib6D03
592.97619047619	363.571428571429	0.000613084	Vib6D03
600	363.571428571429	0.000618706	Vib6D03
305	368.928571428571	0	Vib6D03
312.02380952381	368.928571428571	0	Vib6D03
319.047619047619	368.928571428571	0	Vib6D03
326.071428571429	368.928571428571	0	Vib6D03
333.095238095238	368.928571428571	0	Vib6D03
340.119047619048	368.928571428571	0	Vib6D03
347.142857142857	368.928571428571	6.06987e-05	Vib6D03
354.166666666667	368.928571428571	0.000110957	Vib6D03
361.190476190476	368.928571428571	7.15421e-05	Vib6D03
368.214285714286	368.928571428571	0	Vib6D03
375.238095238095	368.928571428571	0	Vib6D03
382.261904761905	368.928571428571	0	Vib6D03
389.285714285714	368.928571428571	0	Vib6D03
396.309523809524	368.928571428571	0	Vib6D03
403.333333333333	368.928571428571	0.000623751	Vib6D03
410.357142857143	368.928571428571	0.0015813	Vib6D03
417.380952380952	368.928571428571	0.00300132	Vib6D03
424.404761904762	368.928571428571	0.0048218	Vib6D03
431.428571428571	368.928571428571	0.00677548	Vib6D03
438.452380952381	368.928571428571	0.00853995	Vib6D03
445.47619047619	368.928571428571	0.0091636	Vib6D03
452.5	368.928571428571	0.00778152	Vib6D03
459.52380952381	368.928571428571	0.00722783	Vib6D03
466.547619047619	368.928571428571	0.00652163	Vib6D03
473.571428571429	368.928571428571	0.00586684	Vib6D03
480.595238095238	368.928571428571	0.00520123	Vib6D03
487.619047619048	368.928571428571	0.0044138	Vib6D03
494.642857142857	368.928571428571	0.00379237	Vib6D03
501.666666666667	368.928571428571	0.00348362	Vib6D03
508.690476190476	368.928571428571	0.00301855	Vib6D03
515.714285714286	368.928571428571	0.00270056	Vib6D03
522.738095238095	368.928571428571	0.00233639	Vib6D03
529.761904761905	368.928571428571	0.00209478	Vib6D03
536.785714285714	368.928571428571	0.00189702	Vib6D03
543.809523809524	368.928571428571	0.00142271	Vib6D03
550.833333333333	368.928571428571	0.00133996	Vib6D03
557.857142857143	368.928571428571	0.00116099	Vib6D03
564.880952380952	368.928571428571	0.000972581	Vib6D03
571.904761904762	368.928571428571	0.000830501	Vib6D03
578.928571428571	368.928571428571	0.000734532	Vib6D03
585.952380952381	368.928571428571	0.000625218	Vib6D03
592.97619047619	368.928571428571	0.000600787	Vib6D03
600	368.928571428571	0.000433478	Vib6D03
305	374.285714285714	0	Vib6D03
312.02380952381	374.285714285714	0	Vib6D03
319.047619047619	374.285714285714	0	Vib6D03
326.071428571429	374.285714285714	0	Vib6D03
333.095238095238	374.285714285714	0	Vib6D03
340.119047619048	374.285714285714	0	Vib6D03
347.142857142857	374.285714285714	0	Vib6D03
354.166666666667	374.285714285714	3.66343e-05	Vib6D03
361.190476190476	374.285714285714	2.25343e-05	Vib6D03
368.214285714286	374.285714285714	0	Vib6D03
375.238095238095	374.285714285714	0	Vib6D03
382.261904761905	374.285714285714	0	Vib6D03
389.285714285714	374.285714285714	0	Vib6D03
396.309523809524	374.285714285714	0	Vib6D03
403.333333333333	374.285714285714	0	Vib6D03
410.357142857143	374.285714285714	0.00063892	Vib6D03
417.380952380952	374.285714285714	0.00186372	Vib6D03
424.404761904762	374.285714285714	0.00377547	Vib6D03
431.428571428571	374.285714285714	0.00575934	Vib6D03
438.452380952381	374.285714285714	0.00734206	Vib6D03
445.47619047619	374.285714285714	0.00818718	Vib6D03
452.5	374.285714285714	0.00844974	Vib6D03
459.52380952381	374.285714285714	0.00924303	Vib6D03
466.547619047619	374.285714285714	0.00854848	Vib6D03
473.571428571429	374.285714285714	0.00769654	Vib6D03
480.595238095238	374.285714285714	0.00713712	Vib6D03
487.619047619048	374.285714285714	0.00621024	Vib6D03
494.642857142857	374.285714285714	0.00569644	Vib6D03
501.666666666667	374.285714285714	0.00505244	Vib6D03
508.690476190476	374.285714285714	0.00464312	Vib6D03
515.714285714286	374.285714285714	0.00402896	Vib6D03
522.738095238095	374.285714285714	0.00362724	Vib6D03
529.761904761905	374.285714285714	0.00322867	Vib6D03
536.785714285714	374.285714285714	0.00282121	Vib6D03
543.809523809524	374.285714285714	0.00243319	Vib6D03
550.833333333333	374.285714285714	0.00214146	Vib6D03
557.857142857143	374.285714285714	0.00189306	Vib6D03
564.880952380952	374.285714285714	0.00174	Vib6D03
571.904761904762	374.285714285714	0.00138134	Vib6D03
578.928571428571	374.285714285714	0.00115323	Vib6D03
585.952380952381	374.285714285714	0.00109494	Vib6D03
592.97619047619	374.285714285714	0.00103146	Vib6D03
600	374.285714285714	0.000886221	Vib6D03
305	379.642857142857	0	Vib6D03
312.02380952381	379.642857142857	0	Vib6D03
319.047619047619	379.642857142857	0	Vib6D03
326.071428571429	379.642857142857	0	Vib6D03
333.095238095238	379.642857142857	0	Vib6D03
340.119047619048	379.642857142857	0	Vib6D03
347.142857142857	379.642857142857	0	Vib6D03
354.166666666667	379.642857142857	0	Vib6D03
361.190476190476	379.642857142857	3.96934e-06	Vib6D03
368.214285714286	379.642857142857	0	Vib6D03
375.238095238095	379.642857142857	0	Vib6D03
382.261904761905	379.642857142857	0	Vib6D03
389.285714285714	379.642857142857	0	Vib6D03
396.309523809524	379.642857142857	0	Vib6D03
403.333333333333	379.642857142857	0	Vib6D03
410.357142857143	379.642857142857	0	Vib6D03
417.380952380952	379.642857142857	0.000796295	Vib6D03
424.404761904762	379.642857142857	0.0032841	Vib6D03
431.428571428571	379.642857142857	0.00558465	Vib6D03
438.452380952381	379.642857142857	0.00700923	Vib6D03
445.47619047619	379.642857142857	0.0077796	Vib6D03
452.5	379.642857142857	0.00848255	Vib6D03
459.52380952381	379.642857142857	0.00940349	Vib6D03
466.547619047619	379.642857142857	0.0100044	Vib6D03
473.571428571429	379.642857142857	0.00918472	Vib6D03
480.595238095238	379.642857142857	0.00840422	Vib6D03
487.619047619048	379.642857142857	0.00781568	Vib6D03
494.642857142857	379.642857142857	0.00685058	Vib6D03
501.666666666667	379.642857142857	0.00625285	Vib6D03
508.690476190476	379.642857142857	0.0056086	Vib6D03
515.714285714286	379.642857142857	0.00508185	Vib6D03
522.738095238095	379.642857142857	0.00451734	Vib6D03
529.761904761905	379.642857142857	0.00399283	Vib6D03
536.785714285714	379.642857142857	0.00354616	Vib6D03
543.809523809524	379.642857142857	0.00309843	Vib6D03
550.833333333333	379.642857142857	0.00276657	Vib6D03
557.857142857143	379.642857142857	0.00230833	Vib6D03
564.880952380952	379.642857142857	0.00203222	Vib6D03
571.904761904762	379.642857142857	0.00168874	Vib6D03
578.928571428571	379.642857142857	0.00161277	Vib6D03
585.952380952381	379.642857142857	0.00131939	Vib6D03
592.97619047619	379.642857142857	0.00117537	Vib6D03
600	379.642857142857	0.00101582	Vib6D03
305	385	0	Vib6D03
312.02380952381	385	0	Vib6D03
319.047619047619	385	0	Vib6D03
326.071428571429	385	0	Vib6D03
333.095238095238	385	0	Vib6D03
340.119047619048	385	0	Vib6D03
347.142857142857	385	0	Vib6D03
354.166666666667	385	0	Vib6D03
361.190476190476	385	3.29337e-06	Vib6D03
368.214285714286	385	0	Vib6D03
375.238095238095	385	0	Vib6D03
382.261904761905	385	0	Vib6D03
389.285714285714	385	0	Vib6D03
396.309523809524	385	0	Vib6D03
403.333333333333	385	0	Vib6D03
410.357142857143	385	0	Vib6D03
417.380952380952	385	0	Vib6D03
424.404761904762	385	0.00517419	Vib6D03
431.428571428571	385	0.00699556	Vib6D03
438.452380952381	385	0.00743588	Vib6D03
445.47619047619	385	0.00764369	Vib6D03
452.5	385	0.00809116	Vib6D03
459.52380952381	385	0.00891683	Vib6D03
466.547619047619	385	0.0095522	Vib6D03
473.571428571429	385	0.00938979	Vib6D03
480.595238095238	385	0.00846749	Vib6D03
487.619047619048	385	0.00789469	Vib6D03
494.642857142857	385	0.00702802	Vib6D03
501.666666666667	385	0.00651	Vib6D03
508.690476190476	385	0.00588638	Vib6D03
515.714285714286	385	0.00525894	Vib6D03
522.738095238095	385	0.00469938	Vib6D03
529.761904761905	385	0.00421111	Vib6D03
536.785714285714	385	0.00363026	Vib6D03
543.809523809524	385	0.00321506	Vib6D03
550.833333333333	385	0.00282629	Vib6D03
557.857142857143	385	0.00252864	Vib6D03
564.880952380952	385	0.00224911	Vib6D03
571.904761904762	385	0.00195565	Vib6D03
578.928571428571	385	0.00164829	Vib6D03
585.952380952381	385	0.00137477	Vib6D03
592.97619047619	385	0.00125292	Vib6D03
600	385	0.00112943	Vib6D03
305	390.357142857143	0	Vib6D03
312.02380952381	390.357142857143	0	Vib6D03
319.047619047619	390.357142857143	0	Vib6D03
326.071428571429	390.357142857143	0	Vib6D03
333.095238095238	390.357142857143	0	Vib6D03
340.119047619048	390.357142857143	0	Vib6D03
347.142857142857	390.357142857143	0	Vib6D03
354.166666666667	390.357142857143	0	Vib6D03
361.190476190476	390.357142857143	0	Vib6D03
368.214285714286	390.357142857143	1.38148e-05	Vib6D03
375.238095238095	390.357142857143	5.37092e-06	Vib6D03
382.261904761905	390.357142857143	-8.47033e-22	Vib6D03
389.285714285714	390.357142857143	-8.47033e-22	Vib6D03
396.309523809524	390.357142857143	-8.47033e-22	Vib6D03
403.333333333333	390.357142857143	-8.47033e-22	Vib6D03
410.357142857143	390.357142857143	-8.47033e-22	Vib6D03
417.380952380952	390.357142857143	-8.47033e-22	Vib6D03
424.404761904762	390.357142857143	0.00932877	Vib6D03
431.428571428571	390.357142857143	0.00892473	Vib6D03
438.452380952381	390.357142857143	0.00812521	Vib6D03
445.47619047619	390.357142857143	0.00767908	Vib6D03
452.5	390.357142857143	0.00759309	Vib6D03
459.52380952381	390.357142857143	0.00802166	Vib6D03
466.547619047619	390.357142857143	0.00861147	Vib6D03
473.571428571429	390.357142857143	0.00892258	Vib6D03
480.595238095238	390.357142857143	0.00878834	Vib6D03
487.619047619048	390.357142857143	0.00787593	Vib6D03
494.642857142857	390.357142857143	0.00718708	Vib6D03
501.666666666667	390.357142857143	0.00672718	Vib6D03
508.690476190476	390.357142857143	0.00609963	Vib6D03
515.714285714286	390.357142857143	0.00544458	Vib6D03
522.738095238095	390.357142857143	0.00500503	Vib6D03
529.761904761905	390.357142857143	0.00431378	Vib6D03
536.785714285714	390.357142857143	0.0039546	Vib6D03
543.809523809524	390.357142857143	0.00343243	Vib6D03
550.833333333333	390.357142857143	0.00305486	Vib6D03
557.857142857143	390.357142857143	0.00264126	Vib6D03
564.880952380952	390.357142857143	0.00235403	Vib6D03
571.904761904762	390.357142857143	0.00201618	Vib6D03
578.928571428571	390.357142857143	0.00172946	Vib6D03
585.952380952381	390.357142857143	0.00152848	Vib6D03
592.97619047619	390.357142857143	0.00141065	Vib6D03
600	390.357142857143	0.00130978	Vib6D03
305	395.714285714286	0	Vib6D03
312.02380952381	395.714285714286	0	Vib6D03
319.047619047619	395.714285714286	0	Vib6D03
326.071428571429	395.714285714286	0	Vib6D03
333.095238095238	395.714285714286	0	Vib6D03
340.119047619048	395.714285714286	0	Vib6D03
347.142857142857	395.714285714286	0	Vib6D03
354.166666666667	395.714285714286	0	Vib6D03
361.190476190476	395.714285714286	0	Vib6D03
368.214285714286	395.714285714286	0	Vib6D03
375.238095238095	395.714285714286	1.69162e-05	Vib6D03
382.261904761905	395.714285714286	3.11915e-05	Vib6D03
389.285714285714	395.714285714286	4.21529e-05	Vib6D03
396.309523809524	395.714285714286	5.32769e-05	Vib6D03
403.333333333333	395.714285714286	4.60593e-05	Vib6D03
410.357142857143	395.714285714286	0	Vib6D03
417.380952380952	395.714285714286	0	Vib6D03
424.404761904762	395.714285714286	0	Vib6D03
431.428571428571	395.714285714286	0.00841699	Vib6D03
438.452380952381	395.714285714286	0.00854403	Vib6D03
445.47619047619	395.714285714286	0.00783844	Vib6D03
452.5	395.714285714286	0.00723916	Vib6D03
459.52380952381	395.714285714286	0.00726628	Vib6D03
466.547619047619	395.714285714286	0.00762142	Vib6D03
473.571428571429	395.714285714286	0.0078935	Vib6D03
480.595238095238	395.714285714286	0.00785555	Vib6D03
487.619047619048	395.714285714286	0.00742574	Vib6D03
494.642857142857	395.714285714286	0.0067168	Vib6D03
501.666666666667	395.714285714286	0.00629532	Vib6D03
508.690476190476	395.714285714286	0.00571558	Vib6D03
515.714285714286	395.714285714286	0.00524905	Vib6D03
522.738095238095	395.714285714286	0.00473431	Vib6D03
529.761904761905	395.714285714286	0.00425281	Vib6D03
536.785714285714	395.714285714286	0.00378738	Vib6D03
543.809523809524	395.714285714286	0.00331959	Vib6D03
550.833333333333	395.714285714286	0.0029374	Vib6D03
557.857142857143	395.714285714286	0.0025532	Vib6D03
564.880952380952	395.714285714286	0.00229181	Vib6D03
571.904761904762	395.714285714286	0.00194728	Vib6D03
578.928571428571	395.714285714286	0.00165562	Vib6D03
585.952380952381	395.714285714286	0.00153533	Vib6D03
592.97619047619	395.714285714286	0.00136602	Vib6D03
600	395.714285714286	0.00138133	Vib6D03
305	401.071428571429	0	Vib6D03
312.02380952381	401.071428571429	0	Vib6D03
319.047619047619	401.071428571429	0	Vib6D03
326.071428571429	401.071428571429	0	Vib6D03
333.095238095238	401.071428571429	0	Vib6D03
340.119047619048	401.071428571429	0	Vib6D03
347.142857142857	401.071428571429	0	Vib6D03
354.166666666667	401.071428571429	0	Vib6D03
361.190476190476	401.071428571429	0	Vib6D03
368.214285714286	401.071428571429	0	Vib6D03
375.238095238095	401.071428571429	0	Vib6D03
382.261904761905	401.071428571429	8.04414e-05	Vib6D03
389.285714285714	401.071428571429	0.00018674	Vib6D03
396.309523809524	401.071428571429	0.000276413	Vib6D03
403.333333333333	401.071428571429	0.000327512	Vib6D03
410.357142857143	401.071428571429	0.000325015	Vib6D03
417.380952380952	401.071428571429	9.98099e-05	Vib6D03
424.404761904762	401.071428571429	-1.35525e-20	Vib6D03
431.428571428571	401.071428571429	-1.35525e-20	Vib6D03
438.452380952381	401.071428571429	0.00767201	Vib6D03
445.47619047619	401.071428571429	0.00758833	Vib6D03
452.5	401.071428571429	0.0070571	Vib6D03
459.52380952381	401.071428571429	0.00670511	Vib6D03
466.547619047619	401.071428571429	0.00666929	Vib6D03
473.571428571429	401.071428571429	0.00682221	Vib6D03
480.595238095238	401.071428571429	0.00684743	Vib6D03
487.619047619048	401.071428571429	0.00657058	Vib6D03
494.642857142857	401.071428571429	0.00606842	Vib6D03
501.666666666667	401.071428571429	0.00595359	Vib6D03
508.690476190476	401.071428571429	0.00530258	Vib6D03
515.714285714286	401.071428571429	0.00487022	Vib6D03
522.738095238095	401.071428571429	0.00443343	Vib6D03
529.761904761905	401.071428571429	0.00390326	Vib6D03
536.785714285714	401.071428571429	0.00349309	Vib6D03
543.809523809524	401.071428571429	0.00309468	Vib6D03
550.833333333333	401.071428571429	0.00283232	Vib6D03
557.857142857143	401.071428571429	0.00243443	Vib6D03
564.880952380952	401.071428571429	0.00216875	Vib6D03
571.904761904762	401.071428571429	0.00186957	Vib6D03
578.928571428571	401.071428571429	0.00163206	Vib6D03
585.952380952381	401.071428571429	0.00137659	Vib6D03
592.97619047619	401.071428571429	0.00128121	Vib6D03
600	401.071428571429	0.00121644	Vib6D03
305	406.428571428571	0	Vib6D03
312.02380952381	406.428571428571	0	Vib6D03
319.047619047619	406.428571428571	0	Vib6D03
326.071428571429	406.428571428571	0	Vib6D03
333.095238095238	406.428571428571	0	Vib6D03
340.119047619048	406.428571428571	0	Vib6D03
347.142857142857	406.428571428571	0	Vib6D03
354.166666666667	406.428571428571	0	Vib6D03
361.190476190476	406.428571428571	0	Vib6D03
368.214285714286	406.428571428571	0	Vib6D03
375.238095238095	406.428571428571	0	Vib6D03
382.261904761905	406.428571428571	7.13405e-05	Vib6D03
389.285714285714	406.428571428571	0.000212133	Vib6D03
396.309523809524	406.428571428571	0.000357561	Vib6D03
403.333333333333	406.428571428571	0.000467316	Vib6D03
410.357142857143	406.428571428571	0.000538117	Vib6D03
417.380952380952	406.428571428571	0.000402401	Vib6D03
424.404761904762	406.428571428571	2.35033e-05	Vib6D03
431.428571428571	406.428571428571	-1.35525e-20	Vib6D03
438.452380952381	406.428571428571	-1.35525e-20	Vib6D03
445.47619047619	406.428571428571	0.00679811	Vib6D03
452.5	406.428571428571	0.00673851	Vib6D03
459.52380952381	406.428571428571	0.00612733	Vib6D03
466.547619047619	406.428571428571	0.00580682	Vib6D03
473.571428571429	406.428571428571	0.00591363	Vib6D03
480.595238095238	406.428571428571	0.0060317	Vib6D03
487.619047619048	406.428571428571	0.00593524	Vib6D03
494.642857142857	406.428571428571	0.00569314	Vib6D03
501.666666666667	406.428571428571	0.00544034	Vib6D03
508.690476190476	406.428571428571	0.00516637	Vib6D03
515.714285714286	406.428571428571	0.00467295	Vib6D03
522.738095238095	406.428571428571	0.00414718	Vib6D03
529.761904761905	406.428571428571	0.00378181	Vib6D03
536.785714285714	406.428571428571	0.00350066	Vib6D03
543.809523809524	406.428571428571	0.00298363	Vib6D03
550.833333333333	406.428571428571	0.00271614	Vib6D03
557.857142857143	406.428571428571	0.00232755	Vib6D03
564.880952380952	406.428571428571	0.00209462	Vib6D03
571.904761904762	406.428571428571	0.00185478	Vib6D03
578.928571428571	406.428571428571	0.00158711	Vib6D03
585.952380952381	406.428571428571	0.00140398	Vib6D03
592.97619047619	406.428571428571	0.00131258	Vib6D03
600	406.428571428571	0.00111965	Vib6D03
305	411.785714285714	0	Vib6D03
312.02380952381	411.785714285714	0	Vib6D03
319.047619047619	411.785714285714	0	Vib6D03
326.071428571429	411.785714285714	0	Vib6D03
333.095238095238	411.785714285714	0	Vib6D03
340.119047619048	411.785714285714	0	Vib6D03
347.142857142857	411.785714285714	0	Vib6D03
354.166666666667	411.785714285714	0	Vib6D03
361.190476190476	411.785714285714	0	Vib6D03
368.214285714286	411.785714285714	0	Vib6D03
375.238095238095	411.785714285714	0	Vib6D03
382.261904761905	411.785714285714	0	Vib6D03
389.285714285714	411.785714285714	0.000122677	Vib6D03
396.309523809524	411.785714285714	0.000291286	Vib6D03
403.333333333333	411.785714285714	0.000460717	Vib6D03
410.357142857143	411.785714285714	0.000589744	Vib6D03
417.380952380952	411.785714285714	0.000593861	Vib6D03
424.404761904762	411.785714285714	0.000304196	Vib6D03
431.428571428571	411.785714285714	0	Vib6D03
438.452380952381	411.785714285714	0	Vib6D03
445.47619047619	411.785714285714	0	Vib6D03
452.5	411.785714285714	0.00582869	Vib6D03
459.52380952381	411.785714285714	0.00526844	Vib6D03
466.547619047619	411.785714285714	0.00499732	Vib6D03
473.571428571429	411.785714285714	0.00518067	Vib6D03
480.595238095238	411.785714285714	0.00541118	Vib6D03
487.619047619048	411.785714285714	0.00549061	Vib6D03
494.642857142857	411.785714285714	0.00535039	Vib6D03
501.666666666667	411.785714285714	0.00508986	Vib6D03
508.690476190476	411.785714285714	0.00479128	Vib6D03
515.714285714286	411.785714285714	0.00455629	Vib6D03
522.738095238095	411.785714285714	0.0042263	Vib6D03
529.761904761905	411.785714285714	0.00394091	Vib6D03
536.785714285714	411.785714285714	0.00345561	Vib6D03
543.809523809524	411.785714285714	0.00307972	Vib6D03
550.833333333333	411.785714285714	0.00280615	Vib6D03
557.857142857143	411.785714285714	0.00237485	Vib6D03
564.880952380952	411.785714285714	0.00215066	Vib6D03
571.904761904762	411.785714285714	0.0018658	Vib6D03
578.928571428571	411.785714285714	0.00171116	Vib6D03
585.952380952381	411.785714285714	0.00150586	Vib6D03
592.97619047619	411.785714285714	0.00133314	Vib6D03
600	411.785714285714	0.00113567	Vib6D03
305	417.142857142857	0	Vib6D03
312.02380952381	417.142857142857	0	Vib6D03
319.047619047619	417.142857142857	0	Vib6D03
326.071428571429	417.142857142857	0	Vib6D03
333.095238095238	417.142857142857	0	Vib6D03
340.119047619048	417.142857142857	0	Vib6D03
347.142857142857	417.142857142857	0	Vib6D03
354.166666666667	417.142857142857	0	Vib6D03
361.190476190476	417.142857142857	0	Vib6D03
368.214285714286	417.142857142857	0	Vib6D03
375.238095238095	417.142857142857	0	Vib6D03
382.261904761905	417.142857142857	0	Vib6D03
389.285714285714	417.142857142857	0	Vib6D03
396.309523809524	417.142857142857	0.000143355	Vib6D03
403.333333333333	417.142857142857	0.0003632	Vib6D03
410.357142857143	417.142857142857	0.000535318	Vib6D03
417.380952380952	417.142857142857	0.000541037	Vib6D03
424.404761904762	417.142857142857	0.000267137	Vib6D03
431.428571428571	417.142857142857	0	Vib6D03
438.452380952381	417.142857142857	0	Vib6D03
445.47619047619	417.142857142857	0	Vib6D03
452.5	417.142857142857	0.00345819	Vib6D03
459.52380952381	417.142857142857	0.00354235	Vib6D03
466.547619047619	417.142857142857	0.00417449	Vib6D03
473.571428571429	417.142857142857	0.00467665	Vib6D03
480.595238095238	417.142857142857	0.00499527	Vib6D03
487.619047619048	417.142857142857	0.00508285	Vib6D03
494.642857142857	417.142857142857	0.00497099	Vib6D03
501.666666666667	417.142857142857	0.00473196	Vib6D03
508.690476190476	417.142857142857	0.00437375	Vib6D03
515.714285714286	417.142857142857	0.00383597	Vib6D03
522.738095238095	417.142857142857	0.00303793	Vib6D03
529.761904761905	417.142857142857	0.00286315	Vib6D03
536.785714285714	417.142857142857	0.00251149	Vib6D03
543.809523809524	417.142857142857	0.00223537	Vib6D03
550.833333333333	417.142857142857	0.00207606	Vib6D03
557.857142857143	417.142857142857	0.00187943	Vib6D03
564.880952380952	417.142857142857	0.00168006	Vib6D03
571.904761904762	417.142857142857	0.00143767	Vib6D03
578.928571428571	417.142857142857	0.00129707	Vib6D03
585.952380952381	417.142857142857	0.00115122	Vib6D03
592.97619047619	417.142857142857	0.000984699	Vib6D03
600	417.142857142857	0.000888895	Vib6D03
305	422.5	0	Vib6D03
312.02380952381	422.5	0	Vib6D03
319.047619047619	422.5	0	Vib6D03
326.071428571429	422.5	0	Vib6D03
333.095238095238	422.5	0	Vib6D03
340.119047619048	422.5	0	Vib6D03
347.142857142857	422.5	0	Vib6D03
354.166666666667	422.5	0	Vib6D03
361.190476190476	422.5	0	Vib6D03
368.214285714286	422.5	0	Vib6D03
375.238095238095	422.5	0	Vib6D03
382.261904761905	422.5	0	Vib6D03
389.285714285714	422.5	0	Vib6D03
396.309523809524	422.5	0	Vib6D03
403.333333333333	422.5	0.00023503	Vib6D03
410.357142857143	422.5	0.000425589	Vib6D03
417.380952380952	422.5	0.000441516	Vib6D03
424.404761904762	422.5	0.000250813	Vib6D03
431.428571428571	422.5	0	Vib6D03
438.452380952381	422.5	0	Vib6D03
445.47619047619	422.5	0	Vib6D03
452.5	422.5	0	Vib6D03
459.52380952381	422.5	0.00281221	Vib6D03
466.547619047619	422.5	0.00326284	Vib6D03
473.571428571429	422.5	0.00460897	Vib6D03
480.595238095238	422.5	0.0050083	Vib6D03
487.619047619048	422.5	0.00485194	Vib6D03
494.642857142857	422.5	0.00460011	Vib6D03
501.666666666667	422.5	0.00436007	Vib6D03
508.690476190476	422.5	0.00405363	Vib6D03
515.714285714286	422.5	0.00362375	Vib6D03
522.738095238095	422.5	0.00320003	Vib6D03
529.761904761905	422.5	0.00310306	Vib6D03
536.785714285714	422.5	0.00286263	Vib6D03
543.809523809524	422.5	0.00263735	Vib6D03
550.833333333333	422.5	0.00243246	Vib6D03
557.857142857143	422.5	0.00214676	Vib6D03
564.880952380952	422.5	0.00192809	Vib6D03
571.904761904762	422.5	0.00173358	Vib6D03
578.928571428571	422.5	0.00152907	Vib6D03
585.952380952381	422.5	0.00133994	Vib6D03
592.97619047619	422.5	0.00120567	Vib6D03
600	422.5	0.00101795	Vib6D03
305	427.857142857143	0	Vib6D03
312.02380952381	427.857142857143	0	Vib6D03
319.047619047619	427.857142857143	0	Vib6D03
326.071428571429	427.857142857143	0	Vib6D03
333.095238095238	427.857142857143	0	Vib6D03
340.119047619048	427.857142857143	0	Vib6D03
347.142857142857	427.857142857143	0	Vib6D03
354.166666666667	427.857142857143	0	Vib6D03
361.190476190476	427.857142857143	0	Vib6D03
368.214285714286	427.857142857143	0	Vib6D03
375.238095238095	427.857142857143	0	Vib6D03
382.261904761905	427.857142857143	0	Vib6D03
389.285714285714	427.857142857143	0	Vib6D03
396.309523809524	427.857142857143	0	Vib6D03
403.333333333333	427.857142857143	0.000111688	Vib6D03
410.357142857143	427.857142857143	0.000270332	Vib6D03
417.380952380952	427.857142857143	0.000342715	Vib6D03
424.404761904762	427.857142857143	0.000281562	Vib6D03
431.428571428571	427.857142857143	0.000153741	Vib6D03
438.452380952381	427.857142857143	0	Vib6D03
445.47619047619	427.857142857143	0	Vib6D03
452.5	427.857142857143	0	Vib6D03
459.52380952381	427.857142857143	0	Vib6D03
466.547619047619	427.857142857143	0.00394218	Vib6D03
473.571428571429	427.857142857143	0.00443225	Vib6D03
480.595238095238	427.857142857143	0.00463386	Vib6D03
487.619047619048	427.857142857143	0.00437499	Vib6D03
494.642857142857	427.857142857143	0.00414251	Vib6D03
501.666666666667	427.857142857143	0.0039795	Vib6D03
508.690476190476	427.857142857143	0.00380548	Vib6D03
515.714285714286	427.857142857143	0.00358466	Vib6D03
522.738095238095	427.857142857143	0.00340401	Vib6D03
529.761904761905	427.857142857143	0.00353886	Vib6D03
536.785714285714	427.857142857143	0.00406157	Vib6D03
543.809523809524	427.857142857143	0.00377401	Vib6D03
550.833333333333	427.857142857143	0.00346467	Vib6D03
557.857142857143	427.857142857143	0.00307542	Vib6D03
564.880952380952	427.857142857143	0.00275685	Vib6D03
571.904761904762	427.857142857143	0.00243701	Vib6D03
578.928571428571	427.857142857143	0.00214612	Vib6D03
585.952380952381	427.857142857143	0.00196175	Vib6D03
592.97619047619	427.857142857143	0.00165318	Vib6D03
600	427.857142857143	0.00146932	Vib6D03
305	433.214285714286	0	Vib6D03
312.02380952381	433.214285714286	0	Vib6D03
319.047619047619	433.214285714286	0	Vib6D03
326.071428571429	433.214285714286	0	Vib6D03
333.095238095238	433.214285714286	0	Vib6D03
340.119047619048	433.214285714286	0	Vib6D03
347.142857142857	433.214285714286	0	Vib6D03
354.166666666667	433.214285714286	0	Vib6D03
361.190476190476	433.214285714286	0	Vib6D03
368.214285714286	433.214285714286	0	Vib6D03
375.238095238095	433.214285714286	0	Vib6D03
382.261904761905	433.214285714286	0	Vib6D03
389.285714285714	433.214285714286	0	Vib6D03
396.309523809524	433.214285714286	0	Vib6D03
403.333333333333	433.214285714286	0	Vib6D03
410.357142857143	433.214285714286	0.000110649	Vib6D03
417.380952380952	433.214285714286	0.000226699	Vib6D03
424.404761904762	433.214285714286	0.000273012	Vib6D03
431.428571428571	433.214285714286	0.000244429	Vib6D03
438.452380952381	433.214285714286	0.000126551	Vib6D03
445.47619047619	433.214285714286	0	Vib6D03
452.5	433.214285714286	0	Vib6D03
459.52380952381	433.214285714286	0	Vib6D03
466.547619047619	433.214285714286	0	Vib6D03
473.571428571429	433.214285714286	0.00296433	Vib6D03
480.595238095238	433.214285714286	0.0032675	Vib6D03
487.619047619048	433.214285714286	0.00343077	Vib6D03
494.642857142857	433.214285714286	0.00355553	Vib6D03
501.666666666667	433.214285714286	0.00360508	Vib6D03
508.690476190476	433.214285714286	0.00357836	Vib6D03
515.714285714286	433.214285714286	0.00349024	Vib6D03
522.738095238095	433.214285714286	0.00343647	Vib6D03
529.761904761905	433.214285714286	0.00356495	Vib6D03
536.785714285714	433.214285714286	0.0036461	Vib6D03
543.809523809524	433.214285714286	0.00311328	Vib6D03
550.833333333333	433.214285714286	0.00295969	Vib6D03
557.857142857143	433.214285714286	0.0026359	Vib6D03
564.880952380952	433.214285714286	0.00233977	Vib6D03
571.904761904762	433.214285714286	0.00211585	Vib6D03
578.928571428571	433.214285714286	0.00184334	Vib6D03
585.952380952381	433.214285714286	0.00167463	Vib6D03
592.97619047619	433.214285714286	0.00143716	Vib6D03
600	433.214285714286	0.00125725	Vib6D03
305	438.571428571429	0	Vib6D03
312.02380952381	438.571428571429	0	Vib6D03
319.047619047619	438.571428571429	0	Vib6D03
326.071428571429	438.571428571429	0	Vib6D03
333.095238095238	438.571428571429	0	Vib6D03
340.119047619048	438.571428571429	0	Vib6D03
347.142857142857	438.571428571429	0	Vib6D03
354.166666666667	438.571428571429	0	Vib6D03
361.190476190476	438.571428571429	0	Vib6D03
368.214285714286	438.571428571429	0	Vib6D03
375.238095238095	438.571428571429	0	Vib6D03
382.261904761905	438.571428571429	0	Vib6D03
389.285714285714	438.571428571429	0	Vib6D03
396.309523809524	438.571428571429	0	Vib6D03
403.333333333333	438.571428571429	0	Vib6D03
410.357142857143	438.571428571429	0	Vib6D03
417.380952380952	438.571428571429	0.000100377	Vib6D03
424.404761904762	438.571428571429	0.000197466	Vib6D03
431.428571428571	438.571428571429	0.000227407	Vib6D03
438.452380952381	438.571428571429	0.00014518	Vib6D03
445.47619047619	438.571428571429	0	Vib6D03
452.5	438.571428571429	0	Vib6D03
459.52380952381	438.571428571429	0	Vib6D03
466.547619047619	438.571428571429	0	Vib6D03
473.571428571429	438.571428571429	0.00211097	Vib6D03
480.595238095238	438.571428571429	0.00245801	Vib6D03
487.619047619048	438.571428571429	0.00276842	Vib6D03
494.642857142857	438.571428571429	0.00296302	Vib6D03
501.666666666667	438.571428571429	0.00325847	Vib6D03
508.690476190476	438.571428571429	0.00338398	Vib6D03
515.714285714286	438.571428571429	0.00334702	Vib6D03
522.738095238095	438.571428571429	0.00328525	Vib6D03
529.761904761905	438.571428571429	0.00326528	Vib6D03
536.785714285714	438.571428571429	0.00319413	Vib6D03
543.809523809524	438.571428571429	0.00293003	Vib6D03
550.833333333333	438.571428571429	0.00261798	Vib6D03
557.857142857143	438.571428571429	0.0024373	Vib6D03
564.880952380952	438.571428571429	0.00215004	Vib6D03
571.904761904762	438.571428571429	0.00200693	Vib6D03
578.928571428571	438.571428571429	0.00176227	Vib6D03
585.952380952381	438.571428571429	0.00151508	Vib6D03
592.97619047619	438.571428571429	0.00140435	Vib6D03
600	438.571428571429	0.00123768	Vib6D03
305	443.928571428571	0	Vib6D03
312.02380952381	443.928571428571	0	Vib6D03
319.047619047619	443.928571428571	0	Vib6D03
326.071428571429	443.928571428571	0	Vib6D03
333.095238095238	443.928571428571	0	Vib6D03
340.119047619048	443.928571428571	0	Vib6D03
347.142857142857	443.928571428571	0	Vib6D03
354.166666666667	443.928571428571	0	Vib6D03
361.190476190476	443.928571428571	0	Vib6D03
368.214285714286	443.928571428571	0	Vib6D03
375.238095238095	443.928571428571	0	Vib6D03
382.261904761905	443.928571428571	0	Vib6D03
389.285714285714	443.928571428571	0	Vib6D03
396.309523809524	443.928571428571	0	Vib6D03
403.333333333333	443.928571428571	0	Vib6D03
410.357142857143	443.928571428571	0	Vib6D03
417.380952380952	443.928571428571	0	Vib6D03
424.404761904762	443.928571428571	0.000105766	Vib6D03
431.428571428571	443.928571428571	0.000165857	Vib6D03
438.452380952381	443.928571428571	0.000132766	Vib6D03
445.47619047619	443.928571428571	2.90184e-05	Vib6D03
452.5	443.928571428571	6.77626e-21	Vib6D03
459.52380952381	443.928571428571	6.77626e-21	Vib6D03
466.547619047619	443.928571428571	6.77626e-21	Vib6D03
473.571428571429	443.928571428571	6.77626e-21	Vib6D03
480.595238095238	443.928571428571	0.00215132	Vib6D03
487.619047619048	443.928571428571	0.00249029	Vib6D03
494.642857142857	443.928571428571	0.00276204	Vib6D03
501.666666666667	443.928571428571	0.00302111	Vib6D03
508.690476190476	443.928571428571	0.0032004	Vib6D03
515.714285714286	443.928571428571	0.00319984	Vib6D03
522.738095238095	443.928571428571	0.00312297	Vib6D03
529.761904761905	443.928571428571	0.00303094	Vib6D03
536.785714285714	443.928571428571	0.00291536	Vib6D03
543.809523809524	443.928571428571	0.00274863	Vib6D03
550.833333333333	443.928571428571	0.00255989	Vib6D03
557.857142857143	443.928571428571	0.00243913	Vib6D03
564.880952380952	443.928571428571	0.00224259	Vib6D03
571.904761904762	443.928571428571	0.00203786	Vib6D03
578.928571428571	443.928571428571	0.00184216	Vib6D03
585.952380952381	443.928571428571	0.00167556	Vib6D03
592.97619047619	443.928571428571	0.00147873	Vib6D03
600	443.928571428571	0.0012348	Vib6D03
305	449.285714285714	0	Vib6D03
312.02380952381	449.285714285714	0	Vib6D03
319.047619047619	449.285714285714	0	Vib6D03
326.071428571429	449.285714285714	0	Vib6D03
333.095238095238	449.285714285714	0	Vib6D03
340.119047619048	449.285714285714	0	Vib6D03
347.142857142857	449.285714285714	0	Vib6D03
354.166666666667	449.285714285714	0	Vib6D03
361.190476190476	449.285714285714	0	Vib6D03
368.214285714286	449.285714285714	0	Vib6D03
375.238095238095	449.285714285714	0	Vib6D03
382.261904761905	449.285714285714	0	Vib6D03
389.285714285714	449.285714285714	0	Vib6D03
396.309523809524	449.285714285714	0	Vib6D03
403.333333333333	449.285714285714	0	Vib6D03
410.357142857143	449.285714285714	0	Vib6D03
417.380952380952	449.285714285714	0	Vib6D03
424.404761904762	449.285714285714	4.37672e-05	Vib6D03
431.428571428571	449.285714285714	9.9608e-05	Vib6D03
438.452380952381	449.285714285714	0.000117232	Vib6D03
445.47619047619	449.285714285714	9.62971e-05	Vib6D03
452.5	449.285714285714	5.41314e-05	Vib6D03
459.52380952381	449.285714285714	0	Vib6D03
466.547619047619	449.285714285714	0	Vib6D03
473.571428571429	449.285714285714	0	Vib6D03
480.595238095238	449.285714285714	0	Vib6D03
487.619047619048	449.285714285714	0.00214435	Vib6D03
494.642857142857	449.285714285714	0.00253364	Vib6D03
501.666666666667	449.285714285714	0.00279905	Vib6D03
508.690476190476	449.285714285714	0.00293292	Vib6D03
515.714285714286	449.285714285714	0.00301155	Vib6D03
522.738095238095	449.285714285714	0.00297059	Vib6D03
529.761904761905	449.285714285714	0.00287603	Vib6D03
536.785714285714	449.285714285714	0.00275842	Vib6D03
543.809523809524	449.285714285714	0.00261424	Vib6D03
550.833333333333	449.285714285714	0.00248018	Vib6D03
557.857142857143	449.285714285714	0.00240636	Vib6D03
564.880952380952	449.285714285714	0.00236593	Vib6D03
571.904761904762	449.285714285714	0.00202499	Vib6D03
578.928571428571	449.285714285714	0.00184493	Vib6D03
585.952380952381	449.285714285714	0.00168631	Vib6D03
592.97619047619	449.285714285714	0.00147028	Vib6D03
600	449.285714285714	0.00142611	Vib6D03
305	454.642857142857	0	Vib6D03
312.02380952381	454.642857142857	0	Vib6D03
319.047619047619	454.642857142857	0	Vib6D03
326.071428571429	454.642857142857	0	Vib6D03
333.095238095238	454.642857142857	0	Vib6D03
340.119047619048	454.642857142857	0	Vib6D03
347.142857142857	454.642857142857	0	Vib6D03
354.166666666667	454.642857142857	0	Vib6D03
361.190476190476	454.642857142857	0	Vib6D03
368.214285714286	454.642857142857	0	Vib6D03
375.238095238095	454.642857142857	0	Vib6D03
382.261904761905	454.642857142857	0	Vib6D03
389.285714285714	454.642857142857	0	Vib6D03
396.309523809524	454.642857142857	0	Vib6D03
403.333333333333	454.642857142857	0	Vib6D03
410.357142857143	454.642857142857	0	Vib6D03
417.380952380952	454.642857142857	0	Vib6D03
424.404761904762	454.642857142857	0	Vib6D03
431.428571428571	454.642857142857	3.8257e-05	Vib6D03
438.452380952381	454.642857142857	0.000100615	Vib6D03
445.47619047619	454.642857142857	0.000150623	Vib6D03
452.5	454.642857142857	0.000148356	Vib6D03
459.52380952381	454.642857142857	8.11616e-05	Vib6D03
466.547619047619	454.642857142857	-6.77626e-21	Vib6D03
473.571428571429	454.642857142857	-6.77626e-21	Vib6D03
480.595238095238	454.642857142857	-6.77626e-21	Vib6D03
487.619047619048	454.642857142857	-6.77626e-21	Vib6D03
494.642857142857	454.642857142857	0.00206734	Vib6D03
501.666666666667	454.642857142857	0.00225195	Vib6D03
508.690476190476	454.642857142857	0.00258239	Vib6D03
515.714285714286	454.642857142857	0.00276362	Vib6D03
522.738095238095	454.642857142857	0.00278018	Vib6D03
529.761904761905	454.642857142857	0.00272454	Vib6D03
536.785714285714	454.642857142857	0.00262693	Vib6D03
543.809523809524	454.642857142857	0.00249352	Vib6D03
550.833333333333	454.642857142857	0.00237511	Vib6D03
557.857142857143	454.642857142857	0.00229768	Vib6D03
564.880952380952	454.642857142857	0.00218565	Vib6D03
571.904761904762	454.642857142857	0.00193743	Vib6D03
578.928571428571	454.642857142857	0.00167546	Vib6D03
585.952380952381	454.642857142857	0.00154349	Vib6D03
592.97619047619	454.642857142857	0.00127014	Vib6D03
600	454.642857142857	0.00119636	Vib6D03
305	460	0	Vib6D03
312.02380952381	460	0	Vib6D03
319.047619047619	460	0	Vib6D03
326.071428571429	460	0	Vib6D03
333.095238095238	460	0	Vib6D03
340.119047619048	460	0	Vib6D03
347.142857142857	460	0	Vib6D03
354.166666666667	460	0	Vib6D03
361.190476190476	460	0	Vib6D03
368.214285714286	460	0	Vib6D03
375.238095238095	460	0	Vib6D03
382.261904761905	460	0	Vib6D03
389.285714285714	460	0	Vib6D03
396.309523809524	460	0	Vib6D03
403.333333333333	460	0	Vib6D03
410.357142857143	460	0	Vib6D03
417.380952380952	460	0	Vib6D03
424.404761904762	460	0	Vib6D03
431.428571428571	460	0	Vib6D03
438.452380952381	460	0.000102359	Vib6D03
445.47619047619	460	0.000211672	Vib6D03
452.5	460	0.000241387	Vib6D03
459.52380952381	460	0.000175567	Vib6D03
466.547619047619	460	5.19939e-05	Vib6D03
473.571428571429	460	-6.77626e-21	Vib6D03
480.595238095238	460	-6.77626e-21	Vib6D03
487.619047619048	460	-6.77626e-21	Vib6D03
494.642857142857	460	-6.77626e-21	Vib6D03
501.666666666667	460	0.0020227	Vib6D03
508.690476190476	460	0.00223832	Vib6D03
515.714285714286	460	0.00246251	Vib6D03
522.738095238095	460	0.00254115	Vib6D03
529.761904761905	460	0.00255496	Vib6D03
536.785714285714	460	0.00249463	Vib6D03
543.809523809524	460	0.00237335	Vib6D03
550.833333333333	460	0.00225631	Vib6D03
557.857142857143	460	0.00215272	Vib6D03
564.880952380952	460	0.00202367	Vib6D03
571.904761904762	460	0.00183985	Vib6D03
578.928571428571	460	0.00164008	Vib6D03
585.952380952381	460	0.00143726	Vib6D03
592.97619047619	460	0.00125887	Vib6D03
600	460	0.00111984	Vib6D03

## Sheet: Sheet4
Emission	Excitation	Normalized Intensity	Sample
305	235	0	Vib1A01
312.02380952381	235	0	Vib1A01
319.047619047619	235	0	Vib1A01
326.071428571429	235	0	Vib1A01
333.095238095238	235	0	Vib1A01
340.119047619048	235	0	Vib1A01
347.142857142857	235	0	Vib1A01
354.166666666667	235	0	Vib1A01
361.190476190476	235	0	Vib1A01
368.214285714286	235	0	Vib1A01
375.238095238095	235	0	Vib1A01
382.261904761905	235	0	Vib1A01
389.285714285714	235	0	Vib1A01
396.309523809524	235	0	Vib1A01
403.333333333333	235	0	Vib1A01
410.357142857143	235	0	Vib1A01
417.380952380952	235	0	Vib1A01
424.404761904762	235	3.59943e-05	Vib1A01
431.428571428571	235	0	Vib1A01
438.452380952381	235	7.14988e-06	Vib1A01
445.47619047619	235	0	Vib1A01
452.5	235	0	Vib1A01
459.52380952381	235	0	Vib1A01
466.547619047619	235	0	Vib1A01
473.571428571429	235	0	Vib1A01
480.595238095238	235	0	Vib1A01
487.619047619048	235	0	Vib1A01
494.642857142857	235	0	Vib1A01
501.666666666667	235	0	Vib1A01
508.690476190476	235	0	Vib1A01
515.714285714286	235	0	Vib1A01
522.738095238095	235	0	Vib1A01
529.761904761905	235	0	Vib1A01
536.785714285714	235	0	Vib1A01
543.809523809524	235	0	Vib1A01
550.833333333333	235	0	Vib1A01
557.857142857143	235	0	Vib1A01
564.880952380952	235	0	Vib1A01
571.904761904762	235	0	Vib1A01
578.928571428571	235	0	Vib1A01
585.952380952381	235	0	Vib1A01
592.97619047619	235	0	Vib1A01
600	235	0	Vib1A01
305	240.357142857143	0	Vib1A01
312.02380952381	240.357142857143	0	Vib1A01
319.047619047619	240.357142857143	0	Vib1A01
326.071428571429	240.357142857143	0	Vib1A01
333.095238095238	240.357142857143	0	Vib1A01
340.119047619048	240.357142857143	0	Vib1A01
347.142857142857	240.357142857143	0	Vib1A01
354.166666666667	240.357142857143	0	Vib1A01
361.190476190476	240.357142857143	0	Vib1A01
368.214285714286	240.357142857143	0	Vib1A01
375.238095238095	240.357142857143	0	Vib1A01
382.261904761905	240.357142857143	0	Vib1A01
389.285714285714	240.357142857143	0	Vib1A01
396.309523809524	240.357142857143	0	Vib1A01
403.333333333333	240.357142857143	0	Vib1A01
410.357142857143	240.357142857143	0	Vib1A01
417.380952380952	240.357142857143	0	Vib1A01
424.404761904762	240.357142857143	0	Vib1A01
431.428571428571	240.357142857143	0	Vib1A01
438.452380952381	240.357142857143	0	Vib1A01
445.47619047619	240.357142857143	0	Vib1A01
452.5	240.357142857143	0	Vib1A01
459.52380952381	240.357142857143	0	Vib1A01
466.547619047619	240.357142857143	0	Vib1A01
473.571428571429	240.357142857143	0	Vib1A01
480.595238095238	240.357142857143	0	Vib1A01
487.619047619048	240.357142857143	0	Vib1A01
494.642857142857	240.357142857143	0	Vib1A01
501.666666666667	240.357142857143	0	Vib1A01
508.690476190476	240.357142857143	0	Vib1A01
515.714285714286	240.357142857143	0	Vib1A01
522.738095238095	240.357142857143	0	Vib1A01
529.761904761905	240.357142857143	0	Vib1A01
536.785714285714	240.357142857143	0	Vib1A01
543.809523809524	240.357142857143	0	Vib1A01
550.833333333333	240.357142857143	0	Vib1A01
557.857142857143	240.357142857143	0	Vib1A01
564.880952380952	240.357142857143	0	Vib1A01
571.904761904762	240.357142857143	0	Vib1A01
578.928571428571	240.357142857143	0	Vib1A01
585.952380952381	240.357142857143	0	Vib1A01
592.97619047619	240.357142857143	0	Vib1A01
600	240.357142857143	0	Vib1A01
305	245.714285714286	0	Vib1A01
312.02380952381	245.714285714286	0	Vib1A01
319.047619047619	245.714285714286	0	Vib1A01
326.071428571429	245.714285714286	0	Vib1A01
333.095238095238	245.714285714286	0	Vib1A01
340.119047619048	245.714285714286	0	Vib1A01
347.142857142857	245.714285714286	0	Vib1A01
354.166666666667	245.714285714286	0	Vib1A01
361.190476190476	245.714285714286	0	Vib1A01
368.214285714286	245.714285714286	0	Vib1A01
375.238095238095	245.714285714286	0	Vib1A01
382.261904761905	245.714285714286	0	Vib1A01
389.285714285714	245.714285714286	0	Vib1A01
396.309523809524	245.714285714286	0	Vib1A01
403.333333333333	245.714285714286	0	Vib1A01
410.357142857143	245.714285714286	0	Vib1A01
417.380952380952	245.714285714286	0	Vib1A01
424.404761904762	245.714285714286	0	Vib1A01
431.428571428571	245.714285714286	0	Vib1A01
438.452380952381	245.714285714286	0	Vib1A01
445.47619047619	245.714285714286	0	Vib1A01
452.5	245.714285714286	0	Vib1A01
459.52380952381	245.714285714286	0	Vib1A01
466.547619047619	245.714285714286	0	Vib1A01
473.571428571429	245.714285714286	0	Vib1A01
480.595238095238	245.714285714286	0	Vib1A01
487.619047619048	245.714285714286	0	Vib1A01
494.642857142857	245.714285714286	0	Vib1A01
501.666666666667	245.714285714286	0	Vib1A01
508.690476190476	245.714285714286	0	Vib1A01
515.714285714286	245.714285714286	0	Vib1A01
522.738095238095	245.714285714286	0	Vib1A01
529.761904761905	245.714285714286	0	Vib1A01
536.785714285714	245.714285714286	0	Vib1A01
543.809523809524	245.714285714286	0	Vib1A01
550.833333333333	245.714285714286	0	Vib1A01
557.857142857143	245.714285714286	0	Vib1A01
564.880952380952	245.714285714286	0	Vib1A01
571.904761904762	245.714285714286	0	Vib1A01
578.928571428571	245.714285714286	0	Vib1A01
585.952380952381	245.714285714286	0	Vib1A01
592.97619047619	245.714285714286	0	Vib1A01
600	245.714285714286	0	Vib1A01
305	251.071428571429	0	Vib1A01
312.02380952381	251.071428571429	0	Vib1A01
319.047619047619	251.071428571429	0	Vib1A01
326.071428571429	251.071428571429	0	Vib1A01
333.095238095238	251.071428571429	0	Vib1A01
340.119047619048	251.071428571429	0	Vib1A01
347.142857142857	251.071428571429	0	Vib1A01
354.166666666667	251.071428571429	0	Vib1A01
361.190476190476	251.071428571429	0	Vib1A01
368.214285714286	251.071428571429	0	Vib1A01
375.238095238095	251.071428571429	0	Vib1A01
382.261904761905	251.071428571429	0	Vib1A01
389.285714285714	251.071428571429	0	Vib1A01
396.309523809524	251.071428571429	0	Vib1A01
403.333333333333	251.071428571429	0	Vib1A01
410.357142857143	251.071428571429	0	Vib1A01
417.380952380952	251.071428571429	0	Vib1A01
424.404761904762	251.071428571429	0	Vib1A01
431.428571428571	251.071428571429	0	Vib1A01
438.452380952381	251.071428571429	0	Vib1A01
445.47619047619	251.071428571429	0	Vib1A01
452.5	251.071428571429	0	Vib1A01
459.52380952381	251.071428571429	0	Vib1A01
466.547619047619	251.071428571429	0	Vib1A01
473.571428571429	251.071428571429	0	Vib1A01
480.595238095238	251.071428571429	0	Vib1A01
487.619047619048	251.071428571429	0	Vib1A01
494.642857142857	251.071428571429	0	Vib1A01
501.666666666667	251.071428571429	0	Vib1A01
508.690476190476	251.071428571429	0	Vib1A01
515.714285714286	251.071428571429	0	Vib1A01
522.738095238095	251.071428571429	0	Vib1A01
529.761904761905	251.071428571429	0	Vib1A01
536.785714285714	251.071428571429	0	Vib1A01
543.809523809524	251.071428571429	0	Vib1A01
550.833333333333	251.071428571429	0	Vib1A01
557.857142857143	251.071428571429	0	Vib1A01
564.880952380952	251.071428571429	0	Vib1A01
571.904761904762	251.071428571429	0	Vib1A01
578.928571428571	251.071428571429	0	Vib1A01
585.952380952381	251.071428571429	0	Vib1A01
592.97619047619	251.071428571429	0	Vib1A01
600	251.071428571429	0	Vib1A01
305	256.428571428571	0	Vib1A01
312.02380952381	256.428571428571	0	Vib1A01
319.047619047619	256.428571428571	0	Vib1A01
326.071428571429	256.428571428571	0	Vib1A01
333.095238095238	256.428571428571	0	Vib1A01
340.119047619048	256.428571428571	0	Vib1A01
347.142857142857	256.428571428571	0	Vib1A01
354.166666666667	256.428571428571	0	Vib1A01
361.190476190476	256.428571428571	0	Vib1A01
368.214285714286	256.428571428571	0	Vib1A01
375.238095238095	256.428571428571	0	Vib1A01
382.261904761905	256.428571428571	0	Vib1A01
389.285714285714	256.428571428571	0	Vib1A01
396.309523809524	256.428571428571	0	Vib1A01
403.333333333333	256.428571428571	0	Vib1A01
410.357142857143	256.428571428571	0	Vib1A01
417.380952380952	256.428571428571	0	Vib1A01
424.404761904762	256.428571428571	0	Vib1A01
431.428571428571	256.428571428571	0	Vib1A01
438.452380952381	256.428571428571	0	Vib1A01
445.47619047619	256.428571428571	0	Vib1A01
452.5	256.428571428571	0	Vib1A01
459.52380952381	256.428571428571	0	Vib1A01
466.547619047619	256.428571428571	0	Vib1A01
473.571428571429	256.428571428571	0	Vib1A01
480.595238095238	256.428571428571	0	Vib1A01
487.619047619048	256.428571428571	0	Vib1A01
494.642857142857	256.428571428571	0	Vib1A01
501.666666666667	256.428571428571	0	Vib1A01
508.690476190476	256.428571428571	0	Vib1A01
515.714285714286	256.428571428571	0	Vib1A01
522.738095238095	256.428571428571	0	Vib1A01
529.761904761905	256.428571428571	0	Vib1A01
536.785714285714	256.428571428571	0	Vib1A01
543.809523809524	256.428571428571	0	Vib1A01
550.833333333333	256.428571428571	0	Vib1A01
557.857142857143	256.428571428571	0	Vib1A01
564.880952380952	256.428571428571	0	Vib1A01
571.904761904762	256.428571428571	0	Vib1A01
578.928571428571	256.428571428571	0	Vib1A01
585.952380952381	256.428571428571	0	Vib1A01
592.97619047619	256.428571428571	0	Vib1A01
600	256.428571428571	0	Vib1A01
305	261.785714285714	0	Vib1A01
312.02380952381	261.785714285714	0	Vib1A01
319.047619047619	261.785714285714	0	Vib1A01
326.071428571429	261.785714285714	0	Vib1A01
333.095238095238	261.785714285714	0	Vib1A01
340.119047619048	261.785714285714	0	Vib1A01
347.142857142857	261.785714285714	0	Vib1A01
354.166666666667	261.785714285714	0	Vib1A01
361.190476190476	261.785714285714	0	Vib1A01
368.214285714286	261.785714285714	0	Vib1A01
375.238095238095	261.785714285714	0	Vib1A01
382.261904761905	261.785714285714	0	Vib1A01
389.285714285714	261.785714285714	0	Vib1A01
396.309523809524	261.785714285714	0	Vib1A01
403.333333333333	261.785714285714	0	Vib1A01
410.357142857143	261.785714285714	0	Vib1A01
417.380952380952	261.785714285714	0	Vib1A01
424.404761904762	261.785714285714	0	Vib1A01
431.428571428571	261.785714285714	0	Vib1A01
438.452380952381	261.785714285714	0	Vib1A01
445.47619047619	261.785714285714	1.67608e-05	Vib1A01
452.5	261.785714285714	0	Vib1A01
459.52380952381	261.785714285714	0	Vib1A01
466.547619047619	261.785714285714	2.8156e-06	Vib1A01
473.571428571429	261.785714285714	7.09058e-07	Vib1A01
480.595238095238	261.785714285714	-2.11758e-22	Vib1A01
487.619047619048	261.785714285714	-2.11758e-22	Vib1A01
494.642857142857	261.785714285714	-2.11758e-22	Vib1A01
501.666666666667	261.785714285714	-2.11758e-22	Vib1A01
508.690476190476	261.785714285714	-2.11758e-22	Vib1A01
515.714285714286	261.785714285714	-2.11758e-22	Vib1A01
522.738095238095	261.785714285714	-2.11758e-22	Vib1A01
529.761904761905	261.785714285714	-2.11758e-22	Vib1A01
536.785714285714	261.785714285714	-2.11758e-22	Vib1A01
543.809523809524	261.785714285714	-2.11758e-22	Vib1A01
550.833333333333	261.785714285714	-2.11758e-22	Vib1A01
557.857142857143	261.785714285714	-2.11758e-22	Vib1A01
564.880952380952	261.785714285714	1.27324e-06	Vib1A01
571.904761904762	261.785714285714	-2.11758e-22	Vib1A01
578.928571428571	261.785714285714	-2.11758e-22	Vib1A01
585.952380952381	261.785714285714	-2.11758e-22	Vib1A01
592.97619047619	261.785714285714	-2.11758e-22	Vib1A01
600	261.785714285714	-2.11758e-22	Vib1A01
305	267.142857142857	0	Vib1A01
312.02380952381	267.142857142857	0	Vib1A01
319.047619047619	267.142857142857	0	Vib1A01
326.071428571429	267.142857142857	0	Vib1A01
333.095238095238	267.142857142857	0	Vib1A01
340.119047619048	267.142857142857	0	Vib1A01
347.142857142857	267.142857142857	0	Vib1A01
354.166666666667	267.142857142857	0	Vib1A01
361.190476190476	267.142857142857	0	Vib1A01
368.214285714286	267.142857142857	0	Vib1A01
375.238095238095	267.142857142857	0	Vib1A01
382.261904761905	267.142857142857	0	Vib1A01
389.285714285714	267.142857142857	0	Vib1A01
396.309523809524	267.142857142857	0	Vib1A01
403.333333333333	267.142857142857	0	Vib1A01
410.357142857143	267.142857142857	0	Vib1A01
417.380952380952	267.142857142857	0	Vib1A01
424.404761904762	267.142857142857	0	Vib1A01
431.428571428571	267.142857142857	0	Vib1A01
438.452380952381	267.142857142857	0	Vib1A01
445.47619047619	267.142857142857	0	Vib1A01
452.5	267.142857142857	0	Vib1A01
459.52380952381	267.142857142857	0	Vib1A01
466.547619047619	267.142857142857	1.81341e-05	Vib1A01
473.571428571429	267.142857142857	0	Vib1A01
480.595238095238	267.142857142857	0	Vib1A01
487.619047619048	267.142857142857	0	Vib1A01
494.642857142857	267.142857142857	0	Vib1A01
501.666666666667	267.142857142857	0	Vib1A01
508.690476190476	267.142857142857	0	Vib1A01
515.714285714286	267.142857142857	0	Vib1A01
522.738095238095	267.142857142857	0	Vib1A01
529.761904761905	267.142857142857	0	Vib1A01
536.785714285714	267.142857142857	0	Vib1A01
543.809523809524	267.142857142857	0	Vib1A01
550.833333333333	267.142857142857	0	Vib1A01
557.857142857143	267.142857142857	0	Vib1A01
564.880952380952	267.142857142857	0	Vib1A01
571.904761904762	267.142857142857	0	Vib1A01
578.928571428571	267.142857142857	0	Vib1A01
585.952380952381	267.142857142857	0	Vib1A01
592.97619047619	267.142857142857	0	Vib1A01
600	267.142857142857	0	Vib1A01
305	272.5	0	Vib1A01
312.02380952381	272.5	0	Vib1A01
319.047619047619	272.5	0	Vib1A01
326.071428571429	272.5	0	Vib1A01
333.095238095238	272.5	0	Vib1A01
340.119047619048	272.5	0	Vib1A01
347.142857142857	272.5	0	Vib1A01
354.166666666667	272.5	0	Vib1A01
361.190476190476	272.5	0	Vib1A01
368.214285714286	272.5	0	Vib1A01
375.238095238095	272.5	0	Vib1A01
382.261904761905	272.5	0	Vib1A01
389.285714285714	272.5	0	Vib1A01
396.309523809524	272.5	0	Vib1A01
403.333333333333	272.5	0	Vib1A01
410.357142857143	272.5	2.80717e-06	Vib1A01
417.380952380952	272.5	0	Vib1A01
424.404761904762	272.5	0	Vib1A01
431.428571428571	272.5	0	Vib1A01
438.452380952381	272.5	0	Vib1A01
445.47619047619	272.5	0	Vib1A01
452.5	272.5	3.13432e-07	Vib1A01
459.52380952381	272.5	4.78303e-07	Vib1A01
466.547619047619	272.5	0	Vib1A01
473.571428571429	272.5	0	Vib1A01
480.595238095238	272.5	0	Vib1A01
487.619047619048	272.5	0	Vib1A01
494.642857142857	272.5	0	Vib1A01
501.666666666667	272.5	0	Vib1A01
508.690476190476	272.5	0	Vib1A01
515.714285714286	272.5	0	Vib1A01
522.738095238095	272.5	0	Vib1A01
529.761904761905	272.5	0	Vib1A01
536.785714285714	272.5	0	Vib1A01
543.809523809524	272.5	0	Vib1A01
550.833333333333	272.5	0	Vib1A01
557.857142857143	272.5	0	Vib1A01
564.880952380952	272.5	0	Vib1A01
571.904761904762	272.5	0	Vib1A01
578.928571428571	272.5	0	Vib1A01
585.952380952381	272.5	0	Vib1A01
592.97619047619	272.5	0	Vib1A01
600	272.5	0	Vib1A01
305	277.857142857143	0	Vib1A01
312.02380952381	277.857142857143	0	Vib1A01
319.047619047619	277.857142857143	0	Vib1A01
326.071428571429	277.857142857143	0	Vib1A01
333.095238095238	277.857142857143	0	Vib1A01
340.119047619048	277.857142857143	0	Vib1A01
347.142857142857	277.857142857143	0	Vib1A01
354.166666666667	277.857142857143	0	Vib1A01
361.190476190476	277.857142857143	0	Vib1A01
368.214285714286	277.857142857143	0	Vib1A01
375.238095238095	277.857142857143	0	Vib1A01
382.261904761905	277.857142857143	0	Vib1A01
389.285714285714	277.857142857143	0	Vib1A01
396.309523809524	277.857142857143	0	Vib1A01
403.333333333333	277.857142857143	0	Vib1A01
410.357142857143	277.857142857143	0	Vib1A01
417.380952380952	277.857142857143	0	Vib1A01
424.404761904762	277.857142857143	0	Vib1A01
431.428571428571	277.857142857143	3.49519e-05	Vib1A01
438.452380952381	277.857142857143	0	Vib1A01
445.47619047619	277.857142857143	0	Vib1A01
452.5	277.857142857143	0	Vib1A01
459.52380952381	277.857142857143	0	Vib1A01
466.547619047619	277.857142857143	0	Vib1A01
473.571428571429	277.857142857143	0	Vib1A01
480.595238095238	277.857142857143	0	Vib1A01
487.619047619048	277.857142857143	0	Vib1A01
494.642857142857	277.857142857143	0	Vib1A01
501.666666666667	277.857142857143	0	Vib1A01
508.690476190476	277.857142857143	0	Vib1A01
515.714285714286	277.857142857143	0	Vib1A01
522.738095238095	277.857142857143	3.12943e-05	Vib1A01
529.761904761905	277.857142857143	0	Vib1A01
536.785714285714	277.857142857143	0	Vib1A01
543.809523809524	277.857142857143	0	Vib1A01
550.833333333333	277.857142857143	0	Vib1A01
557.857142857143	277.857142857143	0	Vib1A01
564.880952380952	277.857142857143	0	Vib1A01
571.904761904762	277.857142857143	2.73165e-07	Vib1A01
578.928571428571	277.857142857143	6.79144e-06	Vib1A01
585.952380952381	277.857142857143	6.5553e-06	Vib1A01
592.97619047619	277.857142857143	4.23516e-22	Vib1A01
600	277.857142857143	4.23516e-22	Vib1A01
305	283.214285714286	0	Vib1A01
312.02380952381	283.214285714286	0	Vib1A01
319.047619047619	283.214285714286	0	Vib1A01
326.071428571429	283.214285714286	0	Vib1A01
333.095238095238	283.214285714286	0	Vib1A01
340.119047619048	283.214285714286	0.000876982	Vib1A01
347.142857142857	283.214285714286	0.0022228	Vib1A01
354.166666666667	283.214285714286	0.00305332	Vib1A01
361.190476190476	283.214285714286	-1.0842e-19	Vib1A01
368.214285714286	283.214285714286	0.00122944	Vib1A01
375.238095238095	283.214285714286	0.000694325	Vib1A01
382.261904761905	283.214285714286	0.00111286	Vib1A01
389.285714285714	283.214285714286	0.00104728	Vib1A01
396.309523809524	283.214285714286	0.000674267	Vib1A01
403.333333333333	283.214285714286	0.000416299	Vib1A01
410.357142857143	283.214285714286	0.0005033	Vib1A01
417.380952380952	283.214285714286	0.000356961	Vib1A01
424.404761904762	283.214285714286	0.000352119	Vib1A01
431.428571428571	283.214285714286	6.702e-05	Vib1A01
438.452380952381	283.214285714286	0.00013504	Vib1A01
445.47619047619	283.214285714286	8.94616e-05	Vib1A01
452.5	283.214285714286	-1.21973e-19	Vib1A01
459.52380952381	283.214285714286	-1.21973e-19	Vib1A01
466.547619047619	283.214285714286	-1.21973e-19	Vib1A01
473.571428571429	283.214285714286	-1.21973e-19	Vib1A01
480.595238095238	283.214285714286	-1.21973e-19	Vib1A01
487.619047619048	283.214285714286	-1.21973e-19	Vib1A01
494.642857142857	283.214285714286	-1.21973e-19	Vib1A01
501.666666666667	283.214285714286	-1.21973e-19	Vib1A01
508.690476190476	283.214285714286	-1.21973e-19	Vib1A01
515.714285714286	283.214285714286	-1.21973e-19	Vib1A01
522.738095238095	283.214285714286	-1.21973e-19	Vib1A01
529.761904761905	283.214285714286	-1.21973e-19	Vib1A01
536.785714285714	283.214285714286	-1.21973e-19	Vib1A01
543.809523809524	283.214285714286	-1.21973e-19	Vib1A01
550.833333333333	283.214285714286	-1.21973e-19	Vib1A01
557.857142857143	283.214285714286	-1.21973e-19	Vib1A01
564.880952380952	283.214285714286	6.77278e-06	Vib1A01
571.904761904762	283.214285714286	2.39831e-05	Vib1A01
578.928571428571	283.214285714286	2.10026e-05	Vib1A01
585.952380952381	283.214285714286	1.01311e-05	Vib1A01
592.97619047619	283.214285714286	-1.2282e-19	Vib1A01
600	283.214285714286	-1.2282e-19	Vib1A01
305	288.571428571429	0	Vib1A01
312.02380952381	288.571428571429	0	Vib1A01
319.047619047619	288.571428571429	0	Vib1A01
326.071428571429	288.571428571429	0	Vib1A01
333.095238095238	288.571428571429	0.00238696	Vib1A01
340.119047619048	288.571428571429	0.00549663	Vib1A01
347.142857142857	288.571428571429	0.00856002	Vib1A01
354.166666666667	288.571428571429	0.014137	Vib1A01
361.190476190476	288.571428571429	0.0101078	Vib1A01
368.214285714286	288.571428571429	0.00985202	Vib1A01
375.238095238095	288.571428571429	0.00706594	Vib1A01
382.261904761905	288.571428571429	0.00612939	Vib1A01
389.285714285714	288.571428571429	0.00475601	Vib1A01
396.309523809524	288.571428571429	0.00388559	Vib1A01
403.333333333333	288.571428571429	0.00286265	Vib1A01
410.357142857143	288.571428571429	0.00234334	Vib1A01
417.380952380952	288.571428571429	0.00147992	Vib1A01
424.404761904762	288.571428571429	0.00146257	Vib1A01
431.428571428571	288.571428571429	0.00117304	Vib1A01
438.452380952381	288.571428571429	0.000963767	Vib1A01
445.47619047619	288.571428571429	0.000552666	Vib1A01
452.5	288.571428571429	0.000538112	Vib1A01
459.52380952381	288.571428571429	0.000372922	Vib1A01
466.547619047619	288.571428571429	0.000303948	Vib1A01
473.571428571429	288.571428571429	0.000208277	Vib1A01
480.595238095238	288.571428571429	0	Vib1A01
487.619047619048	288.571428571429	1.05366e-05	Vib1A01
494.642857142857	288.571428571429	0	Vib1A01
501.666666666667	288.571428571429	0	Vib1A01
508.690476190476	288.571428571429	0	Vib1A01
515.714285714286	288.571428571429	0	Vib1A01
522.738095238095	288.571428571429	0	Vib1A01
529.761904761905	288.571428571429	0	Vib1A01
536.785714285714	288.571428571429	2.65871e-05	Vib1A01
543.809523809524	288.571428571429	4.87067e-05	Vib1A01
550.833333333333	288.571428571429	0	Vib1A01
557.857142857143	288.571428571429	0	Vib1A01
564.880952380952	288.571428571429	3.07745e-05	Vib1A01
571.904761904762	288.571428571429	5.11325e-05	Vib1A01
578.928571428571	288.571428571429	4.52674e-05	Vib1A01
585.952380952381	288.571428571429	2.63342e-05	Vib1A01
592.97619047619	288.571428571429	0	Vib1A01
600	288.571428571429	0	Vib1A01
305	293.928571428571	0	Vib1A01
312.02380952381	293.928571428571	0	Vib1A01
319.047619047619	293.928571428571	0	Vib1A01
326.071428571429	293.928571428571	0.00147578	Vib1A01
333.095238095238	293.928571428571	0.00420582	Vib1A01
340.119047619048	293.928571428571	0.00769863	Vib1A01
347.142857142857	293.928571428571	0.0118201	Vib1A01
354.166666666667	293.928571428571	0.0143054	Vib1A01
361.190476190476	293.928571428571	0.0146465	Vib1A01
368.214285714286	293.928571428571	0.0138289	Vib1A01
375.238095238095	293.928571428571	0.0104488	Vib1A01
382.261904761905	293.928571428571	0.00907328	Vib1A01
389.285714285714	293.928571428571	0.00822909	Vib1A01
396.309523809524	293.928571428571	0.00591655	Vib1A01
403.333333333333	293.928571428571	0.00467558	Vib1A01
410.357142857143	293.928571428571	0.00433972	Vib1A01
417.380952380952	293.928571428571	0.00309706	Vib1A01
424.404761904762	293.928571428571	0.00297864	Vib1A01
431.428571428571	293.928571428571	0.00234855	Vib1A01
438.452380952381	293.928571428571	0.00193736	Vib1A01
445.47619047619	293.928571428571	0.00184051	Vib1A01
452.5	293.928571428571	0.00149896	Vib1A01
459.52380952381	293.928571428571	0.00135404	Vib1A01
466.547619047619	293.928571428571	0.00105619	Vib1A01
473.571428571429	293.928571428571	0.000768321	Vib1A01
480.595238095238	293.928571428571	0.000618248	Vib1A01
487.619047619048	293.928571428571	0.00052253	Vib1A01
494.642857142857	293.928571428571	0.000219229	Vib1A01
501.666666666667	293.928571428571	0.000311597	Vib1A01
508.690476190476	293.928571428571	0.000215231	Vib1A01
515.714285714286	293.928571428571	0.000387546	Vib1A01
522.738095238095	293.928571428571	0.000205838	Vib1A01
529.761904761905	293.928571428571	0.000154738	Vib1A01
536.785714285714	293.928571428571	0.000139094	Vib1A01
543.809523809524	293.928571428571	9.65331e-05	Vib1A01
550.833333333333	293.928571428571	0.000132524	Vib1A01
557.857142857143	293.928571428571	9.31176e-05	Vib1A01
564.880952380952	293.928571428571	9.92613e-05	Vib1A01
571.904761904762	293.928571428571	8.09075e-05	Vib1A01
578.928571428571	293.928571428571	8.41388e-05	Vib1A01
585.952380952381	293.928571428571	7.79701e-05	Vib1A01
592.97619047619	293.928571428571	5.96515e-05	Vib1A01
600	293.928571428571	5.04926e-05	Vib1A01
305	299.285714285714	0	Vib1A01
312.02380952381	299.285714285714	0	Vib1A01
319.047619047619	299.285714285714	0.00023424	Vib1A01
326.071428571429	299.285714285714	0.00206309	Vib1A01
333.095238095238	299.285714285714	0.00440114	Vib1A01
340.119047619048	299.285714285714	0.00710338	Vib1A01
347.142857142857	299.285714285714	0.0102862	Vib1A01
354.166666666667	299.285714285714	0.0118244	Vib1A01
361.190476190476	299.285714285714	0.0100994	Vib1A01
368.214285714286	299.285714285714	0.00981918	Vib1A01
375.238095238095	299.285714285714	0.00815561	Vib1A01
382.261904761905	299.285714285714	0.00691976	Vib1A01
389.285714285714	299.285714285714	0.00606135	Vib1A01
396.309523809524	299.285714285714	0.00512162	Vib1A01
403.333333333333	299.285714285714	0.00469585	Vib1A01
410.357142857143	299.285714285714	0.00429117	Vib1A01
417.380952380952	299.285714285714	0.00380575	Vib1A01
424.404761904762	299.285714285714	0.00362208	Vib1A01
431.428571428571	299.285714285714	0.00316375	Vib1A01
438.452380952381	299.285714285714	0.00280046	Vib1A01
445.47619047619	299.285714285714	0.00260772	Vib1A01
452.5	299.285714285714	0.00232411	Vib1A01
459.52380952381	299.285714285714	0.00209149	Vib1A01
466.547619047619	299.285714285714	0.00173375	Vib1A01
473.571428571429	299.285714285714	0.00137637	Vib1A01
480.595238095238	299.285714285714	0.0011715	Vib1A01
487.619047619048	299.285714285714	0.001016	Vib1A01
494.642857142857	299.285714285714	0.00081443	Vib1A01
501.666666666667	299.285714285714	0.000735594	Vib1A01
508.690476190476	299.285714285714	0.000704663	Vib1A01
515.714285714286	299.285714285714	0.000701466	Vib1A01
522.738095238095	299.285714285714	0.000575229	Vib1A01
529.761904761905	299.285714285714	0.000457325	Vib1A01
536.785714285714	299.285714285714	0.000379608	Vib1A01
543.809523809524	299.285714285714	0.00029562	Vib1A01
550.833333333333	299.285714285714	0.000334	Vib1A01
557.857142857143	299.285714285714	0.000311575	Vib1A01
564.880952380952	299.285714285714	0.000242683	Vib1A01
571.904761904762	299.285714285714	0.000138163	Vib1A01
578.928571428571	299.285714285714	0.000154092	Vib1A01
585.952380952381	299.285714285714	0.000155978	Vib1A01
592.97619047619	299.285714285714	0.000146423	Vib1A01
600	299.285714285714	0.000139297	Vib1A01
305	304.642857142857	0	Vib1A01
312.02380952381	304.642857142857	0	Vib1A01
319.047619047619	304.642857142857	0.00055635	Vib1A01
326.071428571429	304.642857142857	0.00207783	Vib1A01
333.095238095238	304.642857142857	0.00389683	Vib1A01
340.119047619048	304.642857142857	0.00572554	Vib1A01
347.142857142857	304.642857142857	0.00738295	Vib1A01
354.166666666667	304.642857142857	0.00791633	Vib1A01
361.190476190476	304.642857142857	0.00621175	Vib1A01
368.214285714286	304.642857142857	0.00257428	Vib1A01
375.238095238095	304.642857142857	0.00242003	Vib1A01
382.261904761905	304.642857142857	0.00160207	Vib1A01
389.285714285714	304.642857142857	0.00136789	Vib1A01
396.309523809524	304.642857142857	0.00222418	Vib1A01
403.333333333333	304.642857142857	0.00399671	Vib1A01
410.357142857143	304.642857142857	0.0032374	Vib1A01
417.380952380952	304.642857142857	0.00363166	Vib1A01
424.404761904762	304.642857142857	0.00382275	Vib1A01
431.428571428571	304.642857142857	0.00371163	Vib1A01
438.452380952381	304.642857142857	0.00318552	Vib1A01
445.47619047619	304.642857142857	0.00334828	Vib1A01
452.5	304.642857142857	0.00290834	Vib1A01
459.52380952381	304.642857142857	0.00261925	Vib1A01
466.547619047619	304.642857142857	0.00233662	Vib1A01
473.571428571429	304.642857142857	0.00187221	Vib1A01
480.595238095238	304.642857142857	0.0015629	Vib1A01
487.619047619048	304.642857142857	0.00148031	Vib1A01
494.642857142857	304.642857142857	0.00148233	Vib1A01
501.666666666667	304.642857142857	0.00109927	Vib1A01
508.690476190476	304.642857142857	0.00110281	Vib1A01
515.714285714286	304.642857142857	0.00106463	Vib1A01
522.738095238095	304.642857142857	0.000903942	Vib1A01
529.761904761905	304.642857142857	0.000736457	Vib1A01
536.785714285714	304.642857142857	0.000721082	Vib1A01
543.809523809524	304.642857142857	0.000496472	Vib1A01
550.833333333333	304.642857142857	0.000596529	Vib1A01
557.857142857143	304.642857142857	0.000557797	Vib1A01
564.880952380952	304.642857142857	0.000433021	Vib1A01
571.904761904762	304.642857142857	0.000346111	Vib1A01
578.928571428571	304.642857142857	0.000262374	Vib1A01
585.952380952381	304.642857142857	0.000230029	Vib1A01
592.97619047619	304.642857142857	0.000231623	Vib1A01
600	304.642857142857	0.000224995	Vib1A01
305	310	0	Vib1A01
312.02380952381	310	0	Vib1A01
319.047619047619	310	0.000679198	Vib1A01
326.071428571429	310	0.0018547	Vib1A01
333.095238095238	310	0.00317731	Vib1A01
340.119047619048	310	0.0043619	Vib1A01
347.142857142857	310	0.00511925	Vib1A01
354.166666666667	310	0.00509105	Vib1A01
361.190476190476	310	0.00349601	Vib1A01
368.214285714286	310	0.000131711	Vib1A01
375.238095238095	310	1.89735e-19	Vib1A01
382.261904761905	310	1.89735e-19	Vib1A01
389.285714285714	310	0.000371264	Vib1A01
396.309523809524	310	0.000921378	Vib1A01
403.333333333333	310	0.00189926	Vib1A01
410.357142857143	310	0.00373943	Vib1A01
417.380952380952	310	0.00401446	Vib1A01
424.404761904762	310	0.00398731	Vib1A01
431.428571428571	310	0.00433646	Vib1A01
438.452380952381	310	0.00373311	Vib1A01
445.47619047619	310	0.00341867	Vib1A01
452.5	310	0.00356749	Vib1A01
459.52380952381	310	0.00317303	Vib1A01
466.547619047619	310	0.00281481	Vib1A01
473.571428571429	310	0.00231186	Vib1A01
480.595238095238	310	0.00228064	Vib1A01
487.619047619048	310	0.00171429	Vib1A01
494.642857142857	310	0.00176472	Vib1A01
501.666666666667	310	0.00133368	Vib1A01
508.690476190476	310	0.00122345	Vib1A01
515.714285714286	310	0.00101582	Vib1A01
522.738095238095	310	0.000970042	Vib1A01
529.761904761905	310	0.000475911	Vib1A01
536.785714285714	310	0.000667418	Vib1A01
543.809523809524	310	0.000276762	Vib1A01
550.833333333333	310	0.00066083	Vib1A01
557.857142857143	310	0.000640821	Vib1A01
564.880952380952	310	0.000352164	Vib1A01
571.904761904762	310	0.000307805	Vib1A01
578.928571428571	310	0.000262896	Vib1A01
585.952380952381	310	0.000252838	Vib1A01
592.97619047619	310	0.000294338	Vib1A01
600	310	0.000299334	Vib1A01
305	315.357142857143	0	Vib1A01
312.02380952381	315.357142857143	0	Vib1A01
319.047619047619	315.357142857143	0.00069536	Vib1A01
326.071428571429	315.357142857143	0.00155116	Vib1A01
333.095238095238	315.357142857143	0.00244793	Vib1A01
340.119047619048	315.357142857143	0.003172	Vib1A01
347.142857142857	315.357142857143	0.00350792	Vib1A01
354.166666666667	315.357142857143	0.00328424	Vib1A01
361.190476190476	315.357142857143	0.00204274	Vib1A01
368.214285714286	315.357142857143	0	Vib1A01
375.238095238095	315.357142857143	0	Vib1A01
382.261904761905	315.357142857143	0	Vib1A01
389.285714285714	315.357142857143	0.000859394	Vib1A01
396.309523809524	315.357142857143	0.000880918	Vib1A01
403.333333333333	315.357142857143	0.00295922	Vib1A01
410.357142857143	315.357142857143	0.00484687	Vib1A01
417.380952380952	315.357142857143	0.00409972	Vib1A01
424.404761904762	315.357142857143	0.00467224	Vib1A01
431.428571428571	315.357142857143	0.0042543	Vib1A01
438.452380952381	315.357142857143	0.00433066	Vib1A01
445.47619047619	315.357142857143	0.00429489	Vib1A01
452.5	315.357142857143	0.00385958	Vib1A01
459.52380952381	315.357142857143	0.00360268	Vib1A01
466.547619047619	315.357142857143	0.00310208	Vib1A01
473.571428571429	315.357142857143	0.0024351	Vib1A01
480.595238095238	315.357142857143	0.00235376	Vib1A01
487.619047619048	315.357142857143	0.00216189	Vib1A01
494.642857142857	315.357142857143	0.00175692	Vib1A01
501.666666666667	315.357142857143	0.00148455	Vib1A01
508.690476190476	315.357142857143	0.0013347	Vib1A01
515.714285714286	315.357142857143	0.00117096	Vib1A01
522.738095238095	315.357142857143	0.00109892	Vib1A01
529.761904761905	315.357142857143	0.000955788	Vib1A01
536.785714285714	315.357142857143	0.000799039	Vib1A01
543.809523809524	315.357142857143	0.000843331	Vib1A01
550.833333333333	315.357142857143	0.000677691	Vib1A01
557.857142857143	315.357142857143	0.000353667	Vib1A01
564.880952380952	315.357142857143	0.000472801	Vib1A01
571.904761904762	315.357142857143	0.000427861	Vib1A01
578.928571428571	315.357142857143	0.000317404	Vib1A01
585.952380952381	315.357142857143	0.000126612	Vib1A01
592.97619047619	315.357142857143	0.000319001	Vib1A01
600	315.357142857143	0.000336954	Vib1A01
305	320.714285714286	0	Vib1A01
312.02380952381	320.714285714286	0.000121791	Vib1A01
319.047619047619	320.714285714286	0.000663069	Vib1A01
326.071428571429	320.714285714286	0.00126363	Vib1A01
333.095238095238	320.714285714286	0.00184816	Vib1A01
340.119047619048	320.714285714286	0.0022649	Vib1A01
347.142857142857	320.714285714286	0.0023689	Vib1A01
354.166666666667	320.714285714286	0.0021077	Vib1A01
361.190476190476	320.714285714286	0.00139431	Vib1A01
368.214285714286	320.714285714286	0.000179543	Vib1A01
375.238095238095	320.714285714286	-4.06576e-20	Vib1A01
382.261904761905	320.714285714286	-4.06576e-20	Vib1A01
389.285714285714	320.714285714286	0.000149379	Vib1A01
396.309523809524	320.714285714286	0.0018038	Vib1A01
403.333333333333	320.714285714286	0.00285289	Vib1A01
410.357142857143	320.714285714286	0.00315714	Vib1A01
417.380952380952	320.714285714286	0.00358235	Vib1A01
424.404761904762	320.714285714286	0.00377212	Vib1A01
431.428571428571	320.714285714286	0.00399754	Vib1A01
438.452380952381	320.714285714286	0.00364307	Vib1A01
445.47619047619	320.714285714286	0.00338484	Vib1A01
452.5	320.714285714286	0.00303799	Vib1A01
459.52380952381	320.714285714286	0.00296639	Vib1A01
466.547619047619	320.714285714286	0.0025963	Vib1A01
473.571428571429	320.714285714286	0.00220775	Vib1A01
480.595238095238	320.714285714286	0.00185784	Vib1A01
487.619047619048	320.714285714286	0.0016714	Vib1A01
494.642857142857	320.714285714286	0.00141175	Vib1A01
501.666666666667	320.714285714286	0.001152	Vib1A01
508.690476190476	320.714285714286	0.000952306	Vib1A01
515.714285714286	320.714285714286	0.00089457	Vib1A01
522.738095238095	320.714285714286	0.000809727	Vib1A01
529.761904761905	320.714285714286	0.000650733	Vib1A01
536.785714285714	320.714285714286	0.000436043	Vib1A01
543.809523809524	320.714285714286	0.000640035	Vib1A01
550.833333333333	320.714285714286	0.000526876	Vib1A01
557.857142857143	320.714285714286	0.000379585	Vib1A01
564.880952380952	320.714285714286	0.000405342	Vib1A01
571.904761904762	320.714285714286	0.000377148	Vib1A01
578.928571428571	320.714285714286	0.00019281	Vib1A01
585.952380952381	320.714285714286	0.000208076	Vib1A01
592.97619047619	320.714285714286	0.000166147	Vib1A01
600	320.714285714286	0.000243617	Vib1A01
305	326.071428571429	0	Vib1A01
312.02380952381	326.071428571429	0.000223397	Vib1A01
319.047619047619	326.071428571429	0.000616028	Vib1A01
326.071428571429	326.071428571429	0.00104389	Vib1A01
333.095238095238	326.071428571429	0.00144968	Vib1A01
340.119047619048	326.071428571429	0.0017268	Vib1A01
347.142857142857	326.071428571429	0.00177934	Vib1A01
354.166666666667	326.071428571429	0.00159531	Vib1A01
361.190476190476	326.071428571429	0.00119455	Vib1A01
368.214285714286	326.071428571429	0.000633004	Vib1A01
375.238095238095	326.071428571429	0.000147227	Vib1A01
382.261904761905	326.071428571429	0.000306073	Vib1A01
389.285714285714	326.071428571429	0.00136437	Vib1A01
396.309523809524	326.071428571429	0.00299416	Vib1A01
403.333333333333	326.071428571429	0.00440194	Vib1A01
410.357142857143	326.071428571429	0.00539377	Vib1A01
417.380952380952	326.071428571429	0.00529885	Vib1A01
424.404761904762	326.071428571429	0.00520407	Vib1A01
431.428571428571	326.071428571429	0.00527582	Vib1A01
438.452380952381	326.071428571429	0.00488913	Vib1A01
445.47619047619	326.071428571429	0.00467508	Vib1A01
452.5	326.071428571429	0.00420352	Vib1A01
459.52380952381	326.071428571429	0.0039331	Vib1A01
466.547619047619	326.071428571429	0.00327834	Vib1A01
473.571428571429	326.071428571429	0.00282119	Vib1A01
480.595238095238	326.071428571429	0.00264412	Vib1A01
487.619047619048	326.071428571429	0.00219881	Vib1A01
494.642857142857	326.071428571429	0.00196532	Vib1A01
501.666666666667	326.071428571429	0.00171464	Vib1A01
508.690476190476	326.071428571429	0.00133856	Vib1A01
515.714285714286	326.071428571429	0.0012528	Vib1A01
522.738095238095	326.071428571429	0.00105316	Vib1A01
529.761904761905	326.071428571429	0.00111253	Vib1A01
536.785714285714	326.071428571429	0.000790497	Vib1A01
543.809523809524	326.071428571429	0.000798601	Vib1A01
550.833333333333	326.071428571429	0.000550256	Vib1A01
557.857142857143	326.071428571429	0.000636713	Vib1A01
564.880952380952	326.071428571429	0.000490587	Vib1A01
571.904761904762	326.071428571429	0.000414611	Vib1A01
578.928571428571	326.071428571429	0.000398386	Vib1A01
585.952380952381	326.071428571429	0.000404424	Vib1A01
592.97619047619	326.071428571429	0.000321247	Vib1A01
600	326.071428571429	0.000188665	Vib1A01
305	331.428571428571	0	Vib1A01
312.02380952381	331.428571428571	0.000252392	Vib1A01
319.047619047619	331.428571428571	0.00053279	Vib1A01
326.071428571429	331.428571428571	0.000854242	Vib1A01
333.095238095238	331.428571428571	0.00117165	Vib1A01
340.119047619048	331.428571428571	0.0014117	Vib1A01
347.142857142857	331.428571428571	0.00151262	Vib1A01
354.166666666667	331.428571428571	0.00147224	Vib1A01
361.190476190476	331.428571428571	0.00131778	Vib1A01
368.214285714286	331.428571428571	0.0011224	Vib1A01
375.238095238095	331.428571428571	0.00109117	Vib1A01
382.261904761905	331.428571428571	0.0014736	Vib1A01
389.285714285714	331.428571428571	0.00241538	Vib1A01
396.309523809524	331.428571428571	0.00376939	Vib1A01
403.333333333333	331.428571428571	0.00492926	Vib1A01
410.357142857143	331.428571428571	0.0053901	Vib1A01
417.380952380952	331.428571428571	0.00608384	Vib1A01
424.404761904762	331.428571428571	0.00607684	Vib1A01
431.428571428571	331.428571428571	0.006017	Vib1A01
438.452380952381	331.428571428571	0.00549153	Vib1A01
445.47619047619	331.428571428571	0.00527716	Vib1A01
452.5	331.428571428571	0.00491637	Vib1A01
459.52380952381	331.428571428571	0.00429367	Vib1A01
466.547619047619	331.428571428571	0.00380304	Vib1A01
473.571428571429	331.428571428571	0.00337859	Vib1A01
480.595238095238	331.428571428571	0.002655	Vib1A01
487.619047619048	331.428571428571	0.00226355	Vib1A01
494.642857142857	331.428571428571	0.0022162	Vib1A01
501.666666666667	331.428571428571	0.00165859	Vib1A01
508.690476190476	331.428571428571	0.00143449	Vib1A01
515.714285714286	331.428571428571	0.00140178	Vib1A01
522.738095238095	331.428571428571	0.00087392	Vib1A01
529.761904761905	331.428571428571	0.000830223	Vib1A01
536.785714285714	331.428571428571	0.00089641	Vib1A01
543.809523809524	331.428571428571	0.000735287	Vib1A01
550.833333333333	331.428571428571	0.000574776	Vib1A01
557.857142857143	331.428571428571	0.000453171	Vib1A01
564.880952380952	331.428571428571	0.000348185	Vib1A01
571.904761904762	331.428571428571	0.000412932	Vib1A01
578.928571428571	331.428571428571	0.000396231	Vib1A01
585.952380952381	331.428571428571	0.000331779	Vib1A01
592.97619047619	331.428571428571	0.000412554	Vib1A01
600	331.428571428571	0.000311654	Vib1A01
305	336.785714285714	0	Vib1A01
312.02380952381	336.785714285714	0.000158586	Vib1A01
319.047619047619	336.785714285714	0.000371117	Vib1A01
326.071428571429	336.785714285714	0.000642304	Vib1A01
333.095238095238	336.785714285714	0.000918184	Vib1A01
340.119047619048	336.785714285714	0.00115391	Vib1A01
347.142857142857	336.785714285714	0.0013143	Vib1A01
354.166666666667	336.785714285714	0.00139964	Vib1A01
361.190476190476	336.785714285714	0.00142742	Vib1A01
368.214285714286	336.785714285714	0.00145093	Vib1A01
375.238095238095	336.785714285714	0.00162479	Vib1A01
382.261904761905	336.785714285714	0.00212519	Vib1A01
389.285714285714	336.785714285714	0.00301296	Vib1A01
396.309523809524	336.785714285714	0.00420426	Vib1A01
403.333333333333	336.785714285714	0.00554916	Vib1A01
410.357142857143	336.785714285714	0.0067688	Vib1A01
417.380952380952	336.785714285714	0.00724663	Vib1A01
424.404761904762	336.785714285714	0.00736814	Vib1A01
431.428571428571	336.785714285714	0.00729784	Vib1A01
438.452380952381	336.785714285714	0.00693337	Vib1A01
445.47619047619	336.785714285714	0.00646488	Vib1A01
452.5	336.785714285714	0.00595829	Vib1A01
459.52380952381	336.785714285714	0.00522092	Vib1A01
466.547619047619	336.785714285714	0.00484268	Vib1A01
473.571428571429	336.785714285714	0.00419986	Vib1A01
480.595238095238	336.785714285714	0.00354012	Vib1A01
487.619047619048	336.785714285714	0.00291714	Vib1A01
494.642857142857	336.785714285714	0.00294489	Vib1A01
501.666666666667	336.785714285714	0.00221866	Vib1A01
508.690476190476	336.785714285714	0.00183422	Vib1A01
515.714285714286	336.785714285714	0.00168817	Vib1A01
522.738095238095	336.785714285714	0.00122168	Vib1A01
529.761904761905	336.785714285714	0.00125734	Vib1A01
536.785714285714	336.785714285714	0.00111261	Vib1A01
543.809523809524	336.785714285714	0.00101903	Vib1A01
550.833333333333	336.785714285714	0.000723404	Vib1A01
557.857142857143	336.785714285714	0.000750638	Vib1A01
564.880952380952	336.785714285714	0.000609711	Vib1A01
571.904761904762	336.785714285714	0.00059222	Vib1A01
578.928571428571	336.785714285714	0.000431949	Vib1A01
585.952380952381	336.785714285714	0.000470996	Vib1A01
592.97619047619	336.785714285714	0.000521971	Vib1A01
600	336.785714285714	0.000414367	Vib1A01
305	342.142857142857	0	Vib1A01
312.02380952381	342.142857142857	0	Vib1A01
319.047619047619	342.142857142857	0.000164918	Vib1A01
326.071428571429	342.142857142857	0.000397673	Vib1A01
333.095238095238	342.142857142857	0.000651433	Vib1A01
340.119047619048	342.142857142857	0.000890093	Vib1A01
347.142857142857	342.142857142857	0.00108849	Vib1A01
354.166666666667	342.142857142857	0.00124573	Vib1A01
361.190476190476	342.142857142857	0.00136874	Vib1A01
368.214285714286	342.142857142857	0.00149374	Vib1A01
375.238095238095	342.142857142857	0.00174914	Vib1A01
382.261904761905	342.142857142857	0.00227579	Vib1A01
389.285714285714	342.142857142857	0.00310497	Vib1A01
396.309523809524	342.142857142857	0.00420023	Vib1A01
403.333333333333	342.142857142857	0.00554278	Vib1A01
410.357142857143	342.142857142857	0.00664518	Vib1A01
417.380952380952	342.142857142857	0.00707049	Vib1A01
424.404761904762	342.142857142857	0.00704949	Vib1A01
431.428571428571	342.142857142857	0.00687042	Vib1A01
438.452380952381	342.142857142857	0.00655736	Vib1A01
445.47619047619	342.142857142857	0.00626516	Vib1A01
452.5	342.142857142857	0.00588991	Vib1A01
459.52380952381	342.142857142857	0.0052086	Vib1A01
466.547619047619	342.142857142857	0.00473311	Vib1A01
473.571428571429	342.142857142857	0.00392011	Vib1A01
480.595238095238	342.142857142857	0.00337922	Vib1A01
487.619047619048	342.142857142857	0.00284531	Vib1A01
494.642857142857	342.142857142857	0.00237629	Vib1A01
501.666666666667	342.142857142857	0.00216969	Vib1A01
508.690476190476	342.142857142857	0.00195111	Vib1A01
515.714285714286	342.142857142857	0.00180588	Vib1A01
522.738095238095	342.142857142857	0.00152185	Vib1A01
529.761904761905	342.142857142857	0.00137382	Vib1A01
536.785714285714	342.142857142857	0.000921342	Vib1A01
543.809523809524	342.142857142857	0.000878151	Vib1A01
550.833333333333	342.142857142857	0.000944621	Vib1A01
557.857142857143	342.142857142857	0.000813431	Vib1A01
564.880952380952	342.142857142857	0.000675293	Vib1A01
571.904761904762	342.142857142857	0.000564569	Vib1A01
578.928571428571	342.142857142857	0.000517207	Vib1A01
585.952380952381	342.142857142857	0.00041036	Vib1A01
592.97619047619	342.142857142857	0.000357568	Vib1A01
600	342.142857142857	0.000222665	Vib1A01
305	347.5	0	Vib1A01
312.02380952381	347.5	0	Vib1A01
319.047619047619	347.5	0	Vib1A01
326.071428571429	347.5	0.000159745	Vib1A01
333.095238095238	347.5	0.000387839	Vib1A01
340.119047619048	347.5	0.000629528	Vib1A01
347.142857142857	347.5	0.000851165	Vib1A01
354.166666666667	347.5	0.001037	Vib1A01
361.190476190476	347.5	0.00117612	Vib1A01
368.214285714286	347.5	0.00129075	Vib1A01
375.238095238095	347.5	0.00151003	Vib1A01
382.261904761905	347.5	0.00197692	Vib1A01
389.285714285714	347.5	0.00273162	Vib1A01
396.309523809524	347.5	0.00372558	Vib1A01
403.333333333333	347.5	0.00490839	Vib1A01
410.357142857143	347.5	0.00606074	Vib1A01
417.380952380952	347.5	0.00700985	Vib1A01
424.404761904762	347.5	0.00773249	Vib1A01
431.428571428571	347.5	0.00765277	Vib1A01
438.452380952381	347.5	0.00725837	Vib1A01
445.47619047619	347.5	0.0067782	Vib1A01
452.5	347.5	0.00641136	Vib1A01
459.52380952381	347.5	0.00591116	Vib1A01
466.547619047619	347.5	0.00523449	Vib1A01
473.571428571429	347.5	0.00443288	Vib1A01
480.595238095238	347.5	0.00379192	Vib1A01
487.619047619048	347.5	0.00325933	Vib1A01
494.642857142857	347.5	0.00288138	Vib1A01
501.666666666667	347.5	0.00244677	Vib1A01
508.690476190476	347.5	0.00221674	Vib1A01
515.714285714286	347.5	0.00193472	Vib1A01
522.738095238095	347.5	0.0018127	Vib1A01
529.761904761905	347.5	0.00147542	Vib1A01
536.785714285714	347.5	0.00121947	Vib1A01
543.809523809524	347.5	0.00111072	Vib1A01
550.833333333333	347.5	0.00113743	Vib1A01
557.857142857143	347.5	0.000863102	Vib1A01
564.880952380952	347.5	0.000705696	Vib1A01
571.904761904762	347.5	0.000620345	Vib1A01
578.928571428571	347.5	0.000598748	Vib1A01
585.952380952381	347.5	0.000573293	Vib1A01
592.97619047619	347.5	0.000431513	Vib1A01
600	347.5	0.000352716	Vib1A01
305	352.857142857143	0	Vib1A01
312.02380952381	352.857142857143	0	Vib1A01
319.047619047619	352.857142857143	0	Vib1A01
326.071428571429	352.857142857143	0	Vib1A01
333.095238095238	352.857142857143	0.000160349	Vib1A01
340.119047619048	352.857142857143	0.000387928	Vib1A01
347.142857142857	352.857142857143	0.000619023	Vib1A01
354.166666666667	352.857142857143	0.000802696	Vib1A01
361.190476190476	352.857142857143	0.000893882	Vib1A01
368.214285714286	352.857142857143	0.000902264	Vib1A01
375.238095238095	352.857142857143	0.000975095	Vib1A01
382.261904761905	352.857142857143	0.00127826	Vib1A01
389.285714285714	352.857142857143	0.00188791	Vib1A01
396.309523809524	352.857142857143	0.00278651	Vib1A01
403.333333333333	352.857142857143	0.00392953	Vib1A01
410.357142857143	352.857142857143	0.00519849	Vib1A01
417.380952380952	352.857142857143	0.00647969	Vib1A01
424.404761904762	352.857142857143	0.00766776	Vib1A01
431.428571428571	352.857142857143	0.00859778	Vib1A01
438.452380952381	352.857142857143	0.00835369	Vib1A01
445.47619047619	352.857142857143	0.0079256	Vib1A01
452.5	352.857142857143	0.00750319	Vib1A01
459.52380952381	352.857142857143	0.00683126	Vib1A01
466.547619047619	352.857142857143	0.00614908	Vib1A01
473.571428571429	352.857142857143	0.00560227	Vib1A01
480.595238095238	352.857142857143	0.00474207	Vib1A01
487.619047619048	352.857142857143	0.0042538	Vib1A01
494.642857142857	352.857142857143	0.00355295	Vib1A01
501.666666666667	352.857142857143	0.00319996	Vib1A01
508.690476190476	352.857142857143	0.00283037	Vib1A01
515.714285714286	352.857142857143	0.00258788	Vib1A01
522.738095238095	352.857142857143	0.00229769	Vib1A01
529.761904761905	352.857142857143	0.00199796	Vib1A01
536.785714285714	352.857142857143	0.00193183	Vib1A01
543.809523809524	352.857142857143	0.00155956	Vib1A01
550.833333333333	352.857142857143	0.00140087	Vib1A01
557.857142857143	352.857142857143	0.00106043	Vib1A01
564.880952380952	352.857142857143	0.0011117	Vib1A01
571.904761904762	352.857142857143	0.00100021	Vib1A01
578.928571428571	352.857142857143	0.000973227	Vib1A01
585.952380952381	352.857142857143	0.000906981	Vib1A01
592.97619047619	352.857142857143	0.000651658	Vib1A01
600	352.857142857143	0.000425647	Vib1A01
305	358.214285714286	0	Vib1A01
312.02380952381	358.214285714286	0	Vib1A01
319.047619047619	358.214285714286	0	Vib1A01
326.071428571429	358.214285714286	0	Vib1A01
333.095238095238	358.214285714286	0	Vib1A01
340.119047619048	358.214285714286	0.000206113	Vib1A01
347.142857142857	358.214285714286	0.000418524	Vib1A01
354.166666666667	358.214285714286	0.000570706	Vib1A01
361.190476190476	358.214285714286	0.000590371	Vib1A01
368.214285714286	358.214285714286	0.00046757	Vib1A01
375.238095238095	358.214285714286	0.000359825	Vib1A01
382.261904761905	358.214285714286	0.000445741	Vib1A01
389.285714285714	358.214285714286	0.000847006	Vib1A01
396.309523809524	358.214285714286	0.00162608	Vib1A01
403.333333333333	358.214285714286	0.00274207	Vib1A01
410.357142857143	358.214285714286	0.00408928	Vib1A01
417.380952380952	358.214285714286	0.00556589	Vib1A01
424.404761904762	358.214285714286	0.00711482	Vib1A01
431.428571428571	358.214285714286	0.00867627	Vib1A01
438.452380952381	358.214285714286	0.00979404	Vib1A01
445.47619047619	358.214285714286	0.00950758	Vib1A01
452.5	358.214285714286	0.00930867	Vib1A01
459.52380952381	358.214285714286	0.00872954	Vib1A01
466.547619047619	358.214285714286	0.00847861	Vib1A01
473.571428571429	358.214285714286	0.00716258	Vib1A01
480.595238095238	358.214285714286	0.00639598	Vib1A01
487.619047619048	358.214285714286	0.00575986	Vib1A01
494.642857142857	358.214285714286	0.00502139	Vib1A01
501.666666666667	358.214285714286	0.00452927	Vib1A01
508.690476190476	358.214285714286	0.00391022	Vib1A01
515.714285714286	358.214285714286	0.00385374	Vib1A01
522.738095238095	358.214285714286	0.00330727	Vib1A01
529.761904761905	358.214285714286	0.00285896	Vib1A01
536.785714285714	358.214285714286	0.00248803	Vib1A01
543.809523809524	358.214285714286	0.00217441	Vib1A01
550.833333333333	358.214285714286	0.0019082	Vib1A01
557.857142857143	358.214285714286	0.00152921	Vib1A01
564.880952380952	358.214285714286	0.00155586	Vib1A01
571.904761904762	358.214285714286	0.00132161	Vib1A01
578.928571428571	358.214285714286	0.00112039	Vib1A01
585.952380952381	358.214285714286	0.000993821	Vib1A01
592.97619047619	358.214285714286	0.000860457	Vib1A01
600	358.214285714286	0.000811783	Vib1A01
305	363.571428571429	0	Vib1A01
312.02380952381	363.571428571429	0	Vib1A01
319.047619047619	363.571428571429	0	Vib1A01
326.071428571429	363.571428571429	0	Vib1A01
333.095238095238	363.571428571429	0	Vib1A01
340.119047619048	363.571428571429	9.21452e-05	Vib1A01
347.142857142857	363.571428571429	0.000245155	Vib1A01
354.166666666667	363.571428571429	0.000361579	Vib1A01
361.190476190476	363.571428571429	0.000338008	Vib1A01
368.214285714286	363.571428571429	0.000144407	Vib1A01
375.238095238095	363.571428571429	0	Vib1A01
382.261904761905	363.571428571429	0	Vib1A01
389.285714285714	363.571428571429	0	Vib1A01
396.309523809524	363.571428571429	0.000629794	Vib1A01
403.333333333333	363.571428571429	0.00159298	Vib1A01
410.357142857143	363.571428571429	0.00285853	Vib1A01
417.380952380952	363.571428571429	0.0043648	Vib1A01
424.404761904762	363.571428571429	0.00606583	Vib1A01
431.428571428571	363.571428571429	0.00790482	Vib1A01
438.452380952381	363.571428571429	0.00947462	Vib1A01
445.47619047619	363.571428571429	0.0103815	Vib1A01
452.5	363.571428571429	0.0102302	Vib1A01
459.52380952381	363.571428571429	0.00988649	Vib1A01
466.547619047619	363.571428571429	0.0091342	Vib1A01
473.571428571429	363.571428571429	0.00795728	Vib1A01
480.595238095238	363.571428571429	0.00785076	Vib1A01
487.619047619048	363.571428571429	0.00654019	Vib1A01
494.642857142857	363.571428571429	0.00610736	Vib1A01
501.666666666667	363.571428571429	0.00570505	Vib1A01
508.690476190476	363.571428571429	0.00472656	Vib1A01
515.714285714286	363.571428571429	0.00442409	Vib1A01
522.738095238095	363.571428571429	0.00388765	Vib1A01
529.761904761905	363.571428571429	0.00368351	Vib1A01
536.785714285714	363.571428571429	0.00300254	Vib1A01
543.809523809524	363.571428571429	0.00242407	Vib1A01
550.833333333333	363.571428571429	0.00282016	Vib1A01
557.857142857143	363.571428571429	0.00189573	Vib1A01
564.880952380952	363.571428571429	0.00187395	Vib1A01
571.904761904762	363.571428571429	0.00162118	Vib1A01
578.928571428571	363.571428571429	0.00124171	Vib1A01
585.952380952381	363.571428571429	0.0012554	Vib1A01
592.97619047619	363.571428571429	0.00106961	Vib1A01
600	363.571428571429	0.000907658	Vib1A01
305	368.928571428571	0	Vib1A01
312.02380952381	368.928571428571	0	Vib1A01
319.047619047619	368.928571428571	0	Vib1A01
326.071428571429	368.928571428571	0	Vib1A01
333.095238095238	368.928571428571	0	Vib1A01
340.119047619048	368.928571428571	0	Vib1A01
347.142857142857	368.928571428571	9.72266e-05	Vib1A01
354.166666666667	368.928571428571	0.000188416	Vib1A01
361.190476190476	368.928571428571	0.000168681	Vib1A01
368.214285714286	368.928571428571	0	Vib1A01
375.238095238095	368.928571428571	0	Vib1A01
382.261904761905	368.928571428571	0	Vib1A01
389.285714285714	368.928571428571	0	Vib1A01
396.309523809524	368.928571428571	0	Vib1A01
403.333333333333	368.928571428571	0.000675974	Vib1A01
410.357142857143	368.928571428571	0.00168315	Vib1A01
417.380952380952	368.928571428571	0.00305558	Vib1A01
424.404761904762	368.928571428571	0.00471919	Vib1A01
431.428571428571	368.928571428571	0.00646339	Vib1A01
438.452380952381	368.928571428571	0.0080088	Vib1A01
445.47619047619	368.928571428571	0.00853942	Vib1A01
452.5	368.928571428571	0.0073546	Vib1A01
459.52380952381	368.928571428571	0.00709641	Vib1A01
466.547619047619	368.928571428571	0.0066205	Vib1A01
473.571428571429	368.928571428571	0.00591149	Vib1A01
480.595238095238	368.928571428571	0.00561706	Vib1A01
487.619047619048	368.928571428571	0.00530329	Vib1A01
494.642857142857	368.928571428571	0.0047942	Vib1A01
501.666666666667	368.928571428571	0.00431874	Vib1A01
508.690476190476	368.928571428571	0.00396982	Vib1A01
515.714285714286	368.928571428571	0.00379616	Vib1A01
522.738095238095	368.928571428571	0.00327375	Vib1A01
529.761904761905	368.928571428571	0.00300099	Vib1A01
536.785714285714	368.928571428571	0.0026402	Vib1A01
543.809523809524	368.928571428571	0.00224728	Vib1A01
550.833333333333	368.928571428571	0.00205495	Vib1A01
557.857142857143	368.928571428571	0.00165283	Vib1A01
564.880952380952	368.928571428571	0.00154814	Vib1A01
571.904761904762	368.928571428571	0.00149898	Vib1A01
578.928571428571	368.928571428571	0.00128506	Vib1A01
585.952380952381	368.928571428571	0.000988088	Vib1A01
592.97619047619	368.928571428571	0.000825803	Vib1A01
600	368.928571428571	0.00072574	Vib1A01
305	374.285714285714	0	Vib1A01
312.02380952381	374.285714285714	0	Vib1A01
319.047619047619	374.285714285714	0	Vib1A01
326.071428571429	374.285714285714	0	Vib1A01
333.095238095238	374.285714285714	0	Vib1A01
340.119047619048	374.285714285714	0	Vib1A01
347.142857142857	374.285714285714	0	Vib1A01
354.166666666667	374.285714285714	6.17072e-05	Vib1A01
361.190476190476	374.285714285714	6.3858e-05	Vib1A01
368.214285714286	374.285714285714	0	Vib1A01
375.238095238095	374.285714285714	0	Vib1A01
382.261904761905	374.285714285714	0	Vib1A01
389.285714285714	374.285714285714	0	Vib1A01
396.309523809524	374.285714285714	0	Vib1A01
403.333333333333	374.285714285714	0	Vib1A01
410.357142857143	374.285714285714	0.00069651	Vib1A01
417.380952380952	374.285714285714	0.00184136	Vib1A01
424.404761904762	374.285714285714	0.00345527	Vib1A01
431.428571428571	374.285714285714	0.00515749	Vib1A01
438.452380952381	374.285714285714	0.00658936	Vib1A01
445.47619047619	374.285714285714	0.00745107	Vib1A01
452.5	374.285714285714	0.00787369	Vib1A01
459.52380952381	374.285714285714	0.00897197	Vib1A01
466.547619047619	374.285714285714	0.00846087	Vib1A01
473.571428571429	374.285714285714	0.00787595	Vib1A01
480.595238095238	374.285714285714	0.00726982	Vib1A01
487.619047619048	374.285714285714	0.00693513	Vib1A01
494.642857142857	374.285714285714	0.0062976	Vib1A01
501.666666666667	374.285714285714	0.00632061	Vib1A01
508.690476190476	374.285714285714	0.00561629	Vib1A01
515.714285714286	374.285714285714	0.0052684	Vib1A01
522.738095238095	374.285714285714	0.00466199	Vib1A01
529.761904761905	374.285714285714	0.00419171	Vib1A01
536.785714285714	374.285714285714	0.0039818	Vib1A01
543.809523809524	374.285714285714	0.00342493	Vib1A01
550.833333333333	374.285714285714	0.00296173	Vib1A01
557.857142857143	374.285714285714	0.00267652	Vib1A01
564.880952380952	374.285714285714	0.00234876	Vib1A01
571.904761904762	374.285714285714	0.00208718	Vib1A01
578.928571428571	374.285714285714	0.00176144	Vib1A01
585.952380952381	374.285714285714	0.00152189	Vib1A01
592.97619047619	374.285714285714	0.00141621	Vib1A01
600	374.285714285714	0.00138615	Vib1A01
305	379.642857142857	0	Vib1A01
312.02380952381	379.642857142857	0	Vib1A01
319.047619047619	379.642857142857	0	Vib1A01
326.071428571429	379.642857142857	0	Vib1A01
333.095238095238	379.642857142857	0	Vib1A01
340.119047619048	379.642857142857	0	Vib1A01
347.142857142857	379.642857142857	0	Vib1A01
354.166666666667	379.642857142857	0	Vib1A01
361.190476190476	379.642857142857	1.55821e-05	Vib1A01
368.214285714286	379.642857142857	0	Vib1A01
375.238095238095	379.642857142857	0	Vib1A01
382.261904761905	379.642857142857	0	Vib1A01
389.285714285714	379.642857142857	0	Vib1A01
396.309523809524	379.642857142857	0	Vib1A01
403.333333333333	379.642857142857	0	Vib1A01
410.357142857143	379.642857142857	0	Vib1A01
417.380952380952	379.642857142857	0.000790482	Vib1A01
424.404761904762	379.642857142857	0.00257186	Vib1A01
431.428571428571	379.642857142857	0.00436305	Vib1A01
438.452380952381	379.642857142857	0.00571847	Vib1A01
445.47619047619	379.642857142857	0.00670196	Vib1A01
452.5	379.642857142857	0.00762174	Vib1A01
459.52380952381	379.642857142857	0.00860649	Vib1A01
466.547619047619	379.642857142857	0.00914805	Vib1A01
473.571428571429	379.642857142857	0.00895124	Vib1A01
480.595238095238	379.642857142857	0.00861518	Vib1A01
487.619047619048	379.642857142857	0.00804038	Vib1A01
494.642857142857	379.642857142857	0.0073899	Vib1A01
501.666666666667	379.642857142857	0.00709463	Vib1A01
508.690476190476	379.642857142857	0.00662477	Vib1A01
515.714285714286	379.642857142857	0.00607929	Vib1A01
522.738095238095	379.642857142857	0.00550901	Vib1A01
529.761904761905	379.642857142857	0.0052015	Vib1A01
536.785714285714	379.642857142857	0.00451142	Vib1A01
543.809523809524	379.642857142857	0.00417684	Vib1A01
550.833333333333	379.642857142857	0.00374839	Vib1A01
557.857142857143	379.642857142857	0.0031475	Vib1A01
564.880952380952	379.642857142857	0.00273536	Vib1A01
571.904761904762	379.642857142857	0.00250204	Vib1A01
578.928571428571	379.642857142857	0.00218589	Vib1A01
585.952380952381	379.642857142857	0.00178203	Vib1A01
592.97619047619	379.642857142857	0.00174037	Vib1A01
600	379.642857142857	0.00160763	Vib1A01
305	385	0	Vib1A01
312.02380952381	385	0	Vib1A01
319.047619047619	385	0	Vib1A01
326.071428571429	385	0	Vib1A01
333.095238095238	385	0	Vib1A01
340.119047619048	385	0	Vib1A01
347.142857142857	385	0	Vib1A01
354.166666666667	385	0	Vib1A01
361.190476190476	385	4.18763e-06	Vib1A01
368.214285714286	385	0	Vib1A01
375.238095238095	385	0	Vib1A01
382.261904761905	385	0	Vib1A01
389.285714285714	385	0	Vib1A01
396.309523809524	385	0	Vib1A01
403.333333333333	385	0	Vib1A01
410.357142857143	385	0	Vib1A01
417.380952380952	385	0	Vib1A01
424.404761904762	385	0.00294811	Vib1A01
431.428571428571	385	0.0044563	Vib1A01
438.452380952381	385	0.00533268	Vib1A01
445.47619047619	385	0.0060747	Vib1A01
452.5	385	0.00690828	Vib1A01
459.52380952381	385	0.00787413	Vib1A01
466.547619047619	385	0.00862739	Vib1A01
473.571428571429	385	0.00876766	Vib1A01
480.595238095238	385	0.00843342	Vib1A01
487.619047619048	385	0.00789842	Vib1A01
494.642857142857	385	0.00748539	Vib1A01
501.666666666667	385	0.00723224	Vib1A01
508.690476190476	385	0.00681095	Vib1A01
515.714285714286	385	0.00630052	Vib1A01
522.738095238095	385	0.00575952	Vib1A01
529.761904761905	385	0.0052604	Vib1A01
536.785714285714	385	0.00475149	Vib1A01
543.809523809524	385	0.00429971	Vib1A01
550.833333333333	385	0.00389479	Vib1A01
557.857142857143	385	0.00338937	Vib1A01
564.880952380952	385	0.0029113	Vib1A01
571.904761904762	385	0.00257305	Vib1A01
578.928571428571	385	0.00222264	Vib1A01
585.952380952381	385	0.00196947	Vib1A01
592.97619047619	385	0.00178372	Vib1A01
600	385	0.00168564	Vib1A01
305	390.357142857143	0	Vib1A01
312.02380952381	390.357142857143	0	Vib1A01
319.047619047619	390.357142857143	0	Vib1A01
326.071428571429	390.357142857143	0	Vib1A01
333.095238095238	390.357142857143	0	Vib1A01
340.119047619048	390.357142857143	0	Vib1A01
347.142857142857	390.357142857143	0	Vib1A01
354.166666666667	390.357142857143	0	Vib1A01
361.190476190476	390.357142857143	0	Vib1A01
368.214285714286	390.357142857143	6.52751e-06	Vib1A01
375.238095238095	390.357142857143	0	Vib1A01
382.261904761905	390.357142857143	0	Vib1A01
389.285714285714	390.357142857143	0	Vib1A01
396.309523809524	390.357142857143	0	Vib1A01
403.333333333333	390.357142857143	0	Vib1A01
410.357142857143	390.357142857143	0	Vib1A01
417.380952380952	390.357142857143	0	Vib1A01
424.404761904762	390.357142857143	0.00452992	Vib1A01
431.428571428571	390.357142857143	0.00494848	Vib1A01
438.452380952381	390.357142857143	0.00516532	Vib1A01
445.47619047619	390.357142857143	0.00555231	Vib1A01
452.5	390.357142857143	0.00612613	Vib1A01
459.52380952381	390.357142857143	0.00691528	Vib1A01
466.547619047619	390.357142857143	0.00771471	Vib1A01
473.571428571429	390.357142857143	0.00823628	Vib1A01
480.595238095238	390.357142857143	0.00834784	Vib1A01
487.619047619048	390.357142857143	0.00801859	Vib1A01
494.642857142857	390.357142857143	0.00760627	Vib1A01
501.666666666667	390.357142857143	0.00721725	Vib1A01
508.690476190476	390.357142857143	0.0068444	Vib1A01
515.714285714286	390.357142857143	0.00656624	Vib1A01
522.738095238095	390.357142857143	0.00611975	Vib1A01
529.761904761905	390.357142857143	0.00550525	Vib1A01
536.785714285714	390.357142857143	0.00498099	Vib1A01
543.809523809524	390.357142857143	0.00439883	Vib1A01
550.833333333333	390.357142857143	0.00387349	Vib1A01
557.857142857143	390.357142857143	0.00352603	Vib1A01
564.880952380952	390.357142857143	0.00314333	Vib1A01
571.904761904762	390.357142857143	0.00261245	Vib1A01
578.928571428571	390.357142857143	0.00226356	Vib1A01
585.952380952381	390.357142857143	0.00213555	Vib1A01
592.97619047619	390.357142857143	0.0019103	Vib1A01
600	390.357142857143	0.00183605	Vib1A01
305	395.714285714286	0	Vib1A01
312.02380952381	395.714285714286	0	Vib1A01
319.047619047619	395.714285714286	0	Vib1A01
326.071428571429	395.714285714286	0	Vib1A01
333.095238095238	395.714285714286	0	Vib1A01
340.119047619048	395.714285714286	0	Vib1A01
347.142857142857	395.714285714286	0	Vib1A01
354.166666666667	395.714285714286	0	Vib1A01
361.190476190476	395.714285714286	0	Vib1A01
368.214285714286	395.714285714286	0	Vib1A01
375.238095238095	395.714285714286	0	Vib1A01
382.261904761905	395.714285714286	0	Vib1A01
389.285714285714	395.714285714286	0	Vib1A01
396.309523809524	395.714285714286	0	Vib1A01
403.333333333333	395.714285714286	0	Vib1A01
410.357142857143	395.714285714286	0	Vib1A01
417.380952380952	395.714285714286	0	Vib1A01
424.404761904762	395.714285714286	0	Vib1A01
431.428571428571	395.714285714286	0.00447883	Vib1A01
438.452380952381	395.714285714286	0.00497044	Vib1A01
445.47619047619	395.714285714286	0.0051588	Vib1A01
452.5	395.714285714286	0.00545157	Vib1A01
459.52380952381	395.714285714286	0.00603779	Vib1A01
466.547619047619	395.714285714286	0.00673683	Vib1A01
473.571428571429	395.714285714286	0.00729676	Vib1A01
480.595238095238	395.714285714286	0.00756362	Vib1A01
487.619047619048	395.714285714286	0.00750812	Vib1A01
494.642857142857	395.714285714286	0.00705549	Vib1A01
501.666666666667	395.714285714286	0.00695934	Vib1A01
508.690476190476	395.714285714286	0.00656971	Vib1A01
515.714285714286	395.714285714286	0.00631919	Vib1A01
522.738095238095	395.714285714286	0.00565813	Vib1A01
529.761904761905	395.714285714286	0.00523512	Vib1A01
536.785714285714	395.714285714286	0.00468889	Vib1A01
543.809523809524	395.714285714286	0.00428623	Vib1A01
550.833333333333	395.714285714286	0.00383203	Vib1A01
557.857142857143	395.714285714286	0.00339292	Vib1A01
564.880952380952	395.714285714286	0.00296801	Vib1A01
571.904761904762	395.714285714286	0.00256814	Vib1A01
578.928571428571	395.714285714286	0.00234193	Vib1A01
585.952380952381	395.714285714286	0.00204596	Vib1A01
592.97619047619	395.714285714286	0.00187044	Vib1A01
600	395.714285714286	0.0017843	Vib1A01
305	401.071428571429	0	Vib1A01
312.02380952381	401.071428571429	0	Vib1A01
319.047619047619	401.071428571429	0	Vib1A01
326.071428571429	401.071428571429	0	Vib1A01
333.095238095238	401.071428571429	0	Vib1A01
340.119047619048	401.071428571429	0	Vib1A01
347.142857142857	401.071428571429	0	Vib1A01
354.166666666667	401.071428571429	0	Vib1A01
361.190476190476	401.071428571429	0	Vib1A01
368.214285714286	401.071428571429	0	Vib1A01
375.238095238095	401.071428571429	0	Vib1A01
382.261904761905	401.071428571429	0	Vib1A01
389.285714285714	401.071428571429	0	Vib1A01
396.309523809524	401.071428571429	0	Vib1A01
403.333333333333	401.071428571429	0	Vib1A01
410.357142857143	401.071428571429	0	Vib1A01
417.380952380952	401.071428571429	0	Vib1A01
424.404761904762	401.071428571429	0	Vib1A01
431.428571428571	401.071428571429	0	Vib1A01
438.452380952381	401.071428571429	0.00418107	Vib1A01
445.47619047619	401.071428571429	0.0046773	Vib1A01
452.5	401.071428571429	0.0049747	Vib1A01
459.52380952381	401.071428571429	0.00533985	Vib1A01
466.547619047619	401.071428571429	0.00583172	Vib1A01
473.571428571429	401.071428571429	0.00635933	Vib1A01
480.595238095238	401.071428571429	0.00671224	Vib1A01
487.619047619048	401.071428571429	0.00676141	Vib1A01
494.642857142857	401.071428571429	0.00656467	Vib1A01
501.666666666667	401.071428571429	0.00629048	Vib1A01
508.690476190476	401.071428571429	0.00607998	Vib1A01
515.714285714286	401.071428571429	0.00572873	Vib1A01
522.738095238095	401.071428571429	0.00533868	Vib1A01
529.761904761905	401.071428571429	0.00478327	Vib1A01
536.785714285714	401.071428571429	0.00441482	Vib1A01
543.809523809524	401.071428571429	0.00382582	Vib1A01
550.833333333333	401.071428571429	0.00361454	Vib1A01
557.857142857143	401.071428571429	0.00313975	Vib1A01
564.880952380952	401.071428571429	0.00290744	Vib1A01
571.904761904762	401.071428571429	0.00259652	Vib1A01
578.928571428571	401.071428571429	0.00222798	Vib1A01
585.952380952381	401.071428571429	0.00191673	Vib1A01
592.97619047619	401.071428571429	0.00174093	Vib1A01
600	401.071428571429	0.00164885	Vib1A01
305	406.428571428571	0	Vib1A01
312.02380952381	406.428571428571	0	Vib1A01
319.047619047619	406.428571428571	0	Vib1A01
326.071428571429	406.428571428571	0	Vib1A01
333.095238095238	406.428571428571	0	Vib1A01
340.119047619048	406.428571428571	0	Vib1A01
347.142857142857	406.428571428571	0	Vib1A01
354.166666666667	406.428571428571	0	Vib1A01
361.190476190476	406.428571428571	0	Vib1A01
368.214285714286	406.428571428571	0	Vib1A01
375.238095238095	406.428571428571	0	Vib1A01
382.261904761905	406.428571428571	1.2984e-05	Vib1A01
389.285714285714	406.428571428571	3.54985e-05	Vib1A01
396.309523809524	406.428571428571	3.908e-05	Vib1A01
403.333333333333	406.428571428571	1.26145e-05	Vib1A01
410.357142857143	406.428571428571	-1.69407e-21	Vib1A01
417.380952380952	406.428571428571	-1.69407e-21	Vib1A01
424.404761904762	406.428571428571	-1.69407e-21	Vib1A01
431.428571428571	406.428571428571	-1.69407e-21	Vib1A01
438.452380952381	406.428571428571	-1.69407e-21	Vib1A01
445.47619047619	406.428571428571	0.00407709	Vib1A01
452.5	406.428571428571	0.00465502	Vib1A01
459.52380952381	406.428571428571	0.00482028	Vib1A01
466.547619047619	406.428571428571	0.00511637	Vib1A01
473.571428571429	406.428571428571	0.00562781	Vib1A01
480.595238095238	406.428571428571	0.00606295	Vib1A01
487.619047619048	406.428571428571	0.00623874	Vib1A01
494.642857142857	406.428571428571	0.00613645	Vib1A01
501.666666666667	406.428571428571	0.0059417	Vib1A01
508.690476190476	406.428571428571	0.00586542	Vib1A01
515.714285714286	406.428571428571	0.00551477	Vib1A01
522.738095238095	406.428571428571	0.00512947	Vib1A01
529.761904761905	406.428571428571	0.00471857	Vib1A01
536.785714285714	406.428571428571	0.00423487	Vib1A01
543.809523809524	406.428571428571	0.00395588	Vib1A01
550.833333333333	406.428571428571	0.00361067	Vib1A01
557.857142857143	406.428571428571	0.00311969	Vib1A01
564.880952380952	406.428571428571	0.00281294	Vib1A01
571.904761904762	406.428571428571	0.00256336	Vib1A01
578.928571428571	406.428571428571	0.00218352	Vib1A01
585.952380952381	406.428571428571	0.00190999	Vib1A01
592.97619047619	406.428571428571	0.00174261	Vib1A01
600	406.428571428571	0.00169925	Vib1A01
305	411.785714285714	0	Vib1A01
312.02380952381	411.785714285714	0	Vib1A01
319.047619047619	411.785714285714	0	Vib1A01
326.071428571429	411.785714285714	0	Vib1A01
333.095238095238	411.785714285714	0	Vib1A01
340.119047619048	411.785714285714	0	Vib1A01
347.142857142857	411.785714285714	0	Vib1A01
354.166666666667	411.785714285714	0	Vib1A01
361.190476190476	411.785714285714	0	Vib1A01
368.214285714286	411.785714285714	0	Vib1A01
375.238095238095	411.785714285714	0	Vib1A01
382.261904761905	411.785714285714	0	Vib1A01
389.285714285714	411.785714285714	2.89578e-05	Vib1A01
396.309523809524	411.785714285714	6.35629e-05	Vib1A01
403.333333333333	411.785714285714	8.72261e-05	Vib1A01
410.357142857143	411.785714285714	8.81591e-05	Vib1A01
417.380952380952	411.785714285714	3.47744e-05	Vib1A01
424.404761904762	411.785714285714	-3.38813e-21	Vib1A01
431.428571428571	411.785714285714	-3.38813e-21	Vib1A01
438.452380952381	411.785714285714	-3.38813e-21	Vib1A01
445.47619047619	411.785714285714	-3.38813e-21	Vib1A01
452.5	411.785714285714	0.0042285	Vib1A01
459.52380952381	411.785714285714	0.00429823	Vib1A01
466.547619047619	411.785714285714	0.00458691	Vib1A01
473.571428571429	411.785714285714	0.00513679	Vib1A01
480.595238095238	411.785714285714	0.00564339	Vib1A01
487.619047619048	411.785714285714	0.00595329	Vib1A01
494.642857142857	411.785714285714	0.00597637	Vib1A01
501.666666666667	411.785714285714	0.00596853	Vib1A01
508.690476190476	411.785714285714	0.00608458	Vib1A01
515.714285714286	411.785714285714	0.00576748	Vib1A01
522.738095238095	411.785714285714	0.00533556	Vib1A01
529.761904761905	411.785714285714	0.00505696	Vib1A01
536.785714285714	411.785714285714	0.00469654	Vib1A01
543.809523809524	411.785714285714	0.00432209	Vib1A01
550.833333333333	411.785714285714	0.00387299	Vib1A01
557.857142857143	411.785714285714	0.00333764	Vib1A01
564.880952380952	411.785714285714	0.00303931	Vib1A01
571.904761904762	411.785714285714	0.00265032	Vib1A01
578.928571428571	411.785714285714	0.00238016	Vib1A01
585.952380952381	411.785714285714	0.0020615	Vib1A01
592.97619047619	411.785714285714	0.00188218	Vib1A01
600	411.785714285714	0.0016697	Vib1A01
305	417.142857142857	0	Vib1A01
312.02380952381	417.142857142857	0	Vib1A01
319.047619047619	417.142857142857	0	Vib1A01
326.071428571429	417.142857142857	0	Vib1A01
333.095238095238	417.142857142857	0	Vib1A01
340.119047619048	417.142857142857	0	Vib1A01
347.142857142857	417.142857142857	0	Vib1A01
354.166666666667	417.142857142857	0	Vib1A01
361.190476190476	417.142857142857	0	Vib1A01
368.214285714286	417.142857142857	0	Vib1A01
375.238095238095	417.142857142857	0	Vib1A01
382.261904761905	417.142857142857	0	Vib1A01
389.285714285714	417.142857142857	0	Vib1A01
396.309523809524	417.142857142857	3.90345e-05	Vib1A01
403.333333333333	417.142857142857	0.000108596	Vib1A01
410.357142857143	417.142857142857	0.000148228	Vib1A01
417.380952380952	417.142857142857	9.61501e-05	Vib1A01
424.404761904762	417.142857142857	0	Vib1A01
431.428571428571	417.142857142857	0	Vib1A01
438.452380952381	417.142857142857	0	Vib1A01
445.47619047619	417.142857142857	0	Vib1A01
452.5	417.142857142857	0.00286454	Vib1A01
459.52380952381	417.142857142857	0.0031771	Vib1A01
466.547619047619	417.142857142857	0.00412745	Vib1A01
473.571428571429	417.142857142857	0.00492245	Vib1A01
480.595238095238	417.142857142857	0.00548119	Vib1A01
487.619047619048	417.142857142857	0.0057839	Vib1A01
494.642857142857	417.142857142857	0.00586691	Vib1A01
501.666666666667	417.142857142857	0.00585472	Vib1A01
508.690476190476	417.142857142857	0.00568042	Vib1A01
515.714285714286	417.142857142857	0.0050534	Vib1A01
522.738095238095	417.142857142857	0.0040732	Vib1A01
529.761904761905	417.142857142857	0.00380814	Vib1A01
536.785714285714	417.142857142857	0.00352757	Vib1A01
543.809523809524	417.142857142857	0.00316481	Vib1A01
550.833333333333	417.142857142857	0.00291529	Vib1A01
557.857142857143	417.142857142857	0.00262118	Vib1A01
564.880952380952	417.142857142857	0.00242518	Vib1A01
571.904761904762	417.142857142857	0.00209283	Vib1A01
578.928571428571	417.142857142857	0.00187185	Vib1A01
585.952380952381	417.142857142857	0.00161906	Vib1A01
592.97619047619	417.142857142857	0.00140112	Vib1A01
600	417.142857142857	0.00126102	Vib1A01
305	422.5	0	Vib1A01
312.02380952381	422.5	0	Vib1A01
319.047619047619	422.5	0	Vib1A01
326.071428571429	422.5	0	Vib1A01
333.095238095238	422.5	0	Vib1A01
340.119047619048	422.5	0	Vib1A01
347.142857142857	422.5	0	Vib1A01
354.166666666667	422.5	0	Vib1A01
361.190476190476	422.5	0	Vib1A01
368.214285714286	422.5	0	Vib1A01
375.238095238095	422.5	0	Vib1A01
382.261904761905	422.5	0	Vib1A01
389.285714285714	422.5	0	Vib1A01
396.309523809524	422.5	0	Vib1A01
403.333333333333	422.5	9.4054e-05	Vib1A01
410.357142857143	422.5	0.000163007	Vib1A01
417.380952380952	422.5	0.000132511	Vib1A01
424.404761904762	422.5	0	Vib1A01
431.428571428571	422.5	0	Vib1A01
438.452380952381	422.5	0	Vib1A01
445.47619047619	422.5	0	Vib1A01
452.5	422.5	0	Vib1A01
459.52380952381	422.5	0.00288935	Vib1A01
466.547619047619	422.5	0.00350783	Vib1A01
473.571428571429	422.5	0.00512432	Vib1A01
480.595238095238	422.5	0.00579404	Vib1A01
487.619047619048	422.5	0.00583134	Vib1A01
494.642857142857	422.5	0.00574465	Vib1A01
501.666666666667	422.5	0.00566036	Vib1A01
508.690476190476	422.5	0.00544833	Vib1A01
515.714285714286	422.5	0.00500172	Vib1A01
522.738095238095	422.5	0.0045712	Vib1A01
529.761904761905	422.5	0.00457441	Vib1A01
536.785714285714	422.5	0.00421405	Vib1A01
543.809523809524	422.5	0.0038446	Vib1A01
550.833333333333	422.5	0.0035376	Vib1A01
557.857142857143	422.5	0.00314358	Vib1A01
564.880952380952	422.5	0.00287708	Vib1A01
571.904761904762	422.5	0.00256974	Vib1A01
578.928571428571	422.5	0.00229133	Vib1A01
585.952380952381	422.5	0.00195356	Vib1A01
592.97619047619	422.5	0.00168221	Vib1A01
600	422.5	0.00148731	Vib1A01
305	427.857142857143	0	Vib1A01
312.02380952381	427.857142857143	0	Vib1A01
319.047619047619	427.857142857143	0	Vib1A01
326.071428571429	427.857142857143	0	Vib1A01
333.095238095238	427.857142857143	0	Vib1A01
340.119047619048	427.857142857143	0	Vib1A01
347.142857142857	427.857142857143	0	Vib1A01
354.166666666667	427.857142857143	0	Vib1A01
361.190476190476	427.857142857143	0	Vib1A01
368.214285714286	427.857142857143	0	Vib1A01
375.238095238095	427.857142857143	0	Vib1A01
382.261904761905	427.857142857143	0	Vib1A01
389.285714285714	427.857142857143	0	Vib1A01
396.309523809524	427.857142857143	0	Vib1A01
403.333333333333	427.857142857143	5.17593e-05	Vib1A01
410.357142857143	427.857142857143	0.000125366	Vib1A01
417.380952380952	427.857142857143	0.00014962	Vib1A01
424.404761904762	427.857142857143	9.66509e-05	Vib1A01
431.428571428571	427.857142857143	7.72944e-06	Vib1A01
438.452380952381	427.857142857143	1.69407e-21	Vib1A01
445.47619047619	427.857142857143	1.69407e-21	Vib1A01
452.5	427.857142857143	1.69407e-21	Vib1A01
459.52380952381	427.857142857143	1.69407e-21	Vib1A01
466.547619047619	427.857142857143	0.00433062	Vib1A01
473.571428571429	427.857142857143	0.00506212	Vib1A01
480.595238095238	427.857142857143	0.00564428	Vib1A01
487.619047619048	427.857142857143	0.00559028	Vib1A01
494.642857142857	427.857142857143	0.00552075	Vib1A01
501.666666666667	427.857142857143	0.00547734	Vib1A01
508.690476190476	427.857142857143	0.00537669	Vib1A01
515.714285714286	427.857142857143	0.00519877	Vib1A01
522.738095238095	427.857142857143	0.00508202	Vib1A01
529.761904761905	427.857142857143	0.00536268	Vib1A01
536.785714285714	427.857142857143	0.0060924	Vib1A01
543.809523809524	427.857142857143	0.00556921	Vib1A01
550.833333333333	427.857142857143	0.0051689	Vib1A01
557.857142857143	427.857142857143	0.00457453	Vib1A01
564.880952380952	427.857142857143	0.00411407	Vib1A01
571.904761904762	427.857142857143	0.00362726	Vib1A01
578.928571428571	427.857142857143	0.00321218	Vib1A01
585.952380952381	427.857142857143	0.00287598	Vib1A01
592.97619047619	427.857142857143	0.00242627	Vib1A01
600	427.857142857143	0.00217124	Vib1A01
305	433.214285714286	0	Vib1A01
312.02380952381	433.214285714286	0	Vib1A01
319.047619047619	433.214285714286	0	Vib1A01
326.071428571429	433.214285714286	0	Vib1A01
333.095238095238	433.214285714286	0	Vib1A01
340.119047619048	433.214285714286	0	Vib1A01
347.142857142857	433.214285714286	0	Vib1A01
354.166666666667	433.214285714286	0	Vib1A01
361.190476190476	433.214285714286	0	Vib1A01
368.214285714286	433.214285714286	0	Vib1A01
375.238095238095	433.214285714286	0	Vib1A01
382.261904761905	433.214285714286	0	Vib1A01
389.285714285714	433.214285714286	0	Vib1A01
396.309523809524	433.214285714286	0	Vib1A01
403.333333333333	433.214285714286	0	Vib1A01
410.357142857143	433.214285714286	5.86385e-05	Vib1A01
417.380952380952	433.214285714286	0.000126444	Vib1A01
424.404761904762	433.214285714286	0.000152027	Vib1A01
431.428571428571	433.214285714286	0.000122519	Vib1A01
438.452380952381	433.214285714286	1.64244e-05	Vib1A01
445.47619047619	433.214285714286	0	Vib1A01
452.5	433.214285714286	0	Vib1A01
459.52380952381	433.214285714286	0	Vib1A01
466.547619047619	433.214285714286	0	Vib1A01
473.571428571429	433.214285714286	0.0036049	Vib1A01
480.595238095238	433.214285714286	0.00433495	Vib1A01
487.619047619048	433.214285714286	0.00475062	Vib1A01
494.642857142857	433.214285714286	0.00515714	Vib1A01
501.666666666667	433.214285714286	0.00535188	Vib1A01
508.690476190476	433.214285714286	0.00538785	Vib1A01
515.714285714286	433.214285714286	0.00534571	Vib1A01
522.738095238095	433.214285714286	0.00533829	Vib1A01
529.761904761905	433.214285714286	0.00555765	Vib1A01
536.785714285714	433.214285714286	0.00566341	Vib1A01
543.809523809524	433.214285714286	0.0048481	Vib1A01
550.833333333333	433.214285714286	0.00456425	Vib1A01
557.857142857143	433.214285714286	0.00401072	Vib1A01
564.880952380952	433.214285714286	0.00354871	Vib1A01
571.904761904762	433.214285714286	0.00320525	Vib1A01
578.928571428571	433.214285714286	0.00282325	Vib1A01
585.952380952381	433.214285714286	0.00254119	Vib1A01
592.97619047619	433.214285714286	0.00215381	Vib1A01
600	433.214285714286	0.00186108	Vib1A01
305	438.571428571429	0	Vib1A01
312.02380952381	438.571428571429	0	Vib1A01
319.047619047619	438.571428571429	0	Vib1A01
326.071428571429	438.571428571429	0	Vib1A01
333.095238095238	438.571428571429	0	Vib1A01
340.119047619048	438.571428571429	0	Vib1A01
347.142857142857	438.571428571429	0	Vib1A01
354.166666666667	438.571428571429	0	Vib1A01
361.190476190476	438.571428571429	0	Vib1A01
368.214285714286	438.571428571429	0	Vib1A01
375.238095238095	438.571428571429	0	Vib1A01
382.261904761905	438.571428571429	0	Vib1A01
389.285714285714	438.571428571429	0	Vib1A01
396.309523809524	438.571428571429	0	Vib1A01
403.333333333333	438.571428571429	0	Vib1A01
410.357142857143	438.571428571429	0	Vib1A01
417.380952380952	438.571428571429	6.5499e-05	Vib1A01
424.404761904762	438.571428571429	0.000134068	Vib1A01
431.428571428571	438.571428571429	0.000150012	Vib1A01
438.452380952381	438.571428571429	7.12545e-05	Vib1A01
445.47619047619	438.571428571429	0	Vib1A01
452.5	438.571428571429	0	Vib1A01
459.52380952381	438.571428571429	0	Vib1A01
466.547619047619	438.571428571429	0	Vib1A01
473.571428571429	438.571428571429	0.00278938	Vib1A01
480.595238095238	438.571428571429	0.00348251	Vib1A01
487.619047619048	438.571428571429	0.00412532	Vib1A01
494.642857142857	438.571428571429	0.00477042	Vib1A01
501.666666666667	438.571428571429	0.0052342	Vib1A01
508.690476190476	438.571428571429	0.0054575	Vib1A01
515.714285714286	438.571428571429	0.00545257	Vib1A01
522.738095238095	438.571428571429	0.00537948	Vib1A01
529.761904761905	438.571428571429	0.00533707	Vib1A01
536.785714285714	438.571428571429	0.00520518	Vib1A01
543.809523809524	438.571428571429	0.00479025	Vib1A01
550.833333333333	438.571428571429	0.0043265	Vib1A01
557.857142857143	438.571428571429	0.00385954	Vib1A01
564.880952380952	438.571428571429	0.00349397	Vib1A01
571.904761904762	438.571428571429	0.00314436	Vib1A01
578.928571428571	438.571428571429	0.00275146	Vib1A01
585.952380952381	438.571428571429	0.00240123	Vib1A01
592.97619047619	438.571428571429	0.00215218	Vib1A01
600	438.571428571429	0.00192717	Vib1A01
305	443.928571428571	0	Vib1A01
312.02380952381	443.928571428571	0	Vib1A01
319.047619047619	443.928571428571	0	Vib1A01
326.071428571429	443.928571428571	0	Vib1A01
333.095238095238	443.928571428571	0	Vib1A01
340.119047619048	443.928571428571	0	Vib1A01
347.142857142857	443.928571428571	0	Vib1A01
354.166666666667	443.928571428571	0	Vib1A01
361.190476190476	443.928571428571	0	Vib1A01
368.214285714286	443.928571428571	0	Vib1A01
375.238095238095	443.928571428571	0	Vib1A01
382.261904761905	443.928571428571	0	Vib1A01
389.285714285714	443.928571428571	0	Vib1A01
396.309523809524	443.928571428571	0	Vib1A01
403.333333333333	443.928571428571	0	Vib1A01
410.357142857143	443.928571428571	0	Vib1A01
417.380952380952	443.928571428571	0	Vib1A01
424.404761904762	443.928571428571	8.33239e-05	Vib1A01
431.428571428571	443.928571428571	0.000131171	Vib1A01
438.452380952381	443.928571428571	0.000103981	Vib1A01
445.47619047619	443.928571428571	2.09822e-05	Vib1A01
452.5	443.928571428571	0	Vib1A01
459.52380952381	443.928571428571	0	Vib1A01
466.547619047619	443.928571428571	0	Vib1A01
473.571428571429	443.928571428571	0	Vib1A01
480.595238095238	443.928571428571	0.00317242	Vib1A01
487.619047619048	443.928571428571	0.00385165	Vib1A01
494.642857142857	443.928571428571	0.00459374	Vib1A01
501.666666666667	443.928571428571	0.00504186	Vib1A01
508.690476190476	443.928571428571	0.0055356	Vib1A01
515.714285714286	443.928571428571	0.00556165	Vib1A01
522.738095238095	443.928571428571	0.00541039	Vib1A01
529.761904761905	443.928571428571	0.0052206	Vib1A01
536.785714285714	443.928571428571	0.00499277	Vib1A01
543.809523809524	443.928571428571	0.0046843	Vib1A01
550.833333333333	443.928571428571	0.00432891	Vib1A01
557.857142857143	443.928571428571	0.00405033	Vib1A01
564.880952380952	443.928571428571	0.0036926	Vib1A01
571.904761904762	443.928571428571	0.00327125	Vib1A01
578.928571428571	443.928571428571	0.00287428	Vib1A01
585.952380952381	443.928571428571	0.00260037	Vib1A01
592.97619047619	443.928571428571	0.00229331	Vib1A01
600	443.928571428571	0.00199713	Vib1A01
305	449.285714285714	0	Vib1A01
312.02380952381	449.285714285714	0	Vib1A01
319.047619047619	449.285714285714	0	Vib1A01
326.071428571429	449.285714285714	0	Vib1A01
333.095238095238	449.285714285714	0	Vib1A01
340.119047619048	449.285714285714	0	Vib1A01
347.142857142857	449.285714285714	0	Vib1A01
354.166666666667	449.285714285714	0	Vib1A01
361.190476190476	449.285714285714	0	Vib1A01
368.214285714286	449.285714285714	0	Vib1A01
375.238095238095	449.285714285714	0	Vib1A01
382.261904761905	449.285714285714	0	Vib1A01
389.285714285714	449.285714285714	0	Vib1A01
396.309523809524	449.285714285714	0	Vib1A01
403.333333333333	449.285714285714	0	Vib1A01
410.357142857143	449.285714285714	0	Vib1A01
417.380952380952	449.285714285714	0	Vib1A01
424.404761904762	449.285714285714	3.81551e-05	Vib1A01
431.428571428571	449.285714285714	9.04083e-05	Vib1A01
438.452380952381	449.285714285714	0.000125551	Vib1A01
445.47619047619	449.285714285714	0.000136385	Vib1A01
452.5	449.285714285714	0.00011453	Vib1A01
459.52380952381	449.285714285714	2.47047e-06	Vib1A01
466.547619047619	449.285714285714	-2.96462e-21	Vib1A01
473.571428571429	449.285714285714	-2.96462e-21	Vib1A01
480.595238095238	449.285714285714	-2.96462e-21	Vib1A01
487.619047619048	449.285714285714	0.00355543	Vib1A01
494.642857142857	449.285714285714	0.00440169	Vib1A01
501.666666666667	449.285714285714	0.00503686	Vib1A01
508.690476190476	449.285714285714	0.00547257	Vib1A01
515.714285714286	449.285714285714	0.00549638	Vib1A01
522.738095238095	449.285714285714	0.00538702	Vib1A01
529.761904761905	449.285714285714	0.00519256	Vib1A01
536.785714285714	449.285714285714	0.00493555	Vib1A01
543.809523809524	449.285714285714	0.00461915	Vib1A01
550.833333333333	449.285714285714	0.00431163	Vib1A01
557.857142857143	449.285714285714	0.00411208	Vib1A01
564.880952380952	449.285714285714	0.00398249	Vib1A01
571.904761904762	449.285714285714	0.00342232	Vib1A01
578.928571428571	449.285714285714	0.00289995	Vib1A01
585.952380952381	449.285714285714	0.0026914	Vib1A01
592.97619047619	449.285714285714	0.00228996	Vib1A01
600	449.285714285714	0.00208102	Vib1A01
305	454.642857142857	0	Vib1A01
312.02380952381	454.642857142857	0	Vib1A01
319.047619047619	454.642857142857	0	Vib1A01
326.071428571429	454.642857142857	0	Vib1A01
333.095238095238	454.642857142857	0	Vib1A01
340.119047619048	454.642857142857	0	Vib1A01
347.142857142857	454.642857142857	0	Vib1A01
354.166666666667	454.642857142857	0	Vib1A01
361.190476190476	454.642857142857	0	Vib1A01
368.214285714286	454.642857142857	0	Vib1A01
375.238095238095	454.642857142857	0	Vib1A01
382.261904761905	454.642857142857	0	Vib1A01
389.285714285714	454.642857142857	0	Vib1A01
396.309523809524	454.642857142857	0	Vib1A01
403.333333333333	454.642857142857	0	Vib1A01
410.357142857143	454.642857142857	0	Vib1A01
417.380952380952	454.642857142857	0	Vib1A01
424.404761904762	454.642857142857	0	Vib1A01
431.428571428571	454.642857142857	3.43984e-05	Vib1A01
438.452380952381	454.642857142857	0.000133589	Vib1A01
445.47619047619	454.642857142857	0.000236816	Vib1A01
452.5	454.642857142857	0.000260744	Vib1A01
459.52380952381	454.642857142857	0.000169605	Vib1A01
466.547619047619	454.642857142857	6.77626e-21	Vib1A01
473.571428571429	454.642857142857	6.77626e-21	Vib1A01
480.595238095238	454.642857142857	6.77626e-21	Vib1A01
487.619047619048	454.642857142857	6.77626e-21	Vib1A01
494.642857142857	454.642857142857	0.00391769	Vib1A01
501.666666666667	454.642857142857	0.00453539	Vib1A01
508.690476190476	454.642857142857	0.00505382	Vib1A01
515.714285714286	454.642857142857	0.00519555	Vib1A01
522.738095238095	454.642857142857	0.00523259	Vib1A01
529.761904761905	454.642857142857	0.0051042	Vib1A01
536.785714285714	454.642857142857	0.00487285	Vib1A01
543.809523809524	454.642857142857	0.00454321	Vib1A01
550.833333333333	454.642857142857	0.00422909	Vib1A01
557.857142857143	454.642857142857	0.00399483	Vib1A01
564.880952380952	454.642857142857	0.00369726	Vib1A01
571.904761904762	454.642857142857	0.00312676	Vib1A01
578.928571428571	454.642857142857	0.0027713	Vib1A01
585.952380952381	454.642857142857	0.00253518	Vib1A01
592.97619047619	454.642857142857	0.0021028	Vib1A01
600	454.642857142857	0.00199997	Vib1A01
305	460	0	Vib1A01
312.02380952381	460	0	Vib1A01
319.047619047619	460	0	Vib1A01
326.071428571429	460	0	Vib1A01
333.095238095238	460	0	Vib1A01
340.119047619048	460	0	Vib1A01
347.142857142857	460	0	Vib1A01
354.166666666667	460	0	Vib1A01
361.190476190476	460	0	Vib1A01
368.214285714286	460	0	Vib1A01
375.238095238095	460	0	Vib1A01
382.261904761905	460	0	Vib1A01
389.285714285714	460	0	Vib1A01
396.309523809524	460	0	Vib1A01
403.333333333333	460	0	Vib1A01
410.357142857143	460	0	Vib1A01
417.380952380952	460	0	Vib1A01
424.404761904762	460	0	Vib1A01
431.428571428571	460	0	Vib1A01
438.452380952381	460	0.000162114	Vib1A01
445.47619047619	460	0.000347335	Vib1A01
452.5	460	0.00041269	Vib1A01
459.52380952381	460	0.000323737	Vib1A01
466.547619047619	460	0.000136045	Vib1A01
473.571428571429	460	0	Vib1A01
480.595238095238	460	0	Vib1A01
487.619047619048	460	0	Vib1A01
494.642857142857	460	0	Vib1A01
501.666666666667	460	0.00406804	Vib1A01
508.690476190476	460	0.0047052	Vib1A01
515.714285714286	460	0.00509659	Vib1A01
522.738095238095	460	0.00494693	Vib1A01
529.761904761905	460	0.00490808	Vib1A01
536.785714285714	460	0.00474703	Vib1A01
543.809523809524	460	0.00442298	Vib1A01
550.833333333333	460	0.00409072	Vib1A01
557.857142857143	460	0.00378804	Vib1A01
564.880952380952	460	0.00346076	Vib1A01
571.904761904762	460	0.00307398	Vib1A01
578.928571428571	460	0.00273838	Vib1A01
585.952380952381	460	0.00241182	Vib1A01
592.97619047619	460	0.00208572	Vib1A01
600	460	0.00183649	Vib1A01

## Sheet: Sheet7
Emission	Excitationcitation	Normalized Intensity	Sample
305	235	0	Psy6C06
312.02380952381	235	0	Psy6C06
319.047619047619	235	0	Psy6C06
326.071428571429	235	0	Psy6C06
333.095238095238	235	0	Psy6C06
340.119047619048	235	0	Psy6C06
347.142857142857	235	0	Psy6C06
354.166666666667	235	0	Psy6C06
361.190476190476	235	0	Psy6C06
368.214285714286	235	0	Psy6C06
375.238095238095	235	0	Psy6C06
382.261904761905	235	0	Psy6C06
389.285714285714	235	0	Psy6C06
396.309523809524	235	0	Psy6C06
403.333333333333	235	0	Psy6C06
410.357142857143	235	0	Psy6C06
417.380952380952	235	0	Psy6C06
424.404761904762	235	0	Psy6C06
431.428571428571	235	0	Psy6C06
438.452380952381	235	0	Psy6C06
445.47619047619	235	0	Psy6C06
452.5	235	0	Psy6C06
459.52380952381	235	0	Psy6C06
466.547619047619	235	0	Psy6C06
473.571428571429	235	0	Psy6C06
480.595238095238	235	0	Psy6C06
487.619047619048	235	0	Psy6C06
494.642857142857	235	0	Psy6C06
501.666666666667	235	0	Psy6C06
508.690476190476	235	0	Psy6C06
515.714285714286	235	0	Psy6C06
522.738095238095	235	0	Psy6C06
529.761904761905	235	0	Psy6C06
536.785714285714	235	0	Psy6C06
543.809523809524	235	0	Psy6C06
550.833333333333	235	0	Psy6C06
557.857142857143	235	0	Psy6C06
564.880952380952	235	0	Psy6C06
571.904761904762	235	0	Psy6C06
578.928571428571	235	0	Psy6C06
585.952380952381	235	0	Psy6C06
592.97619047619	235	0	Psy6C06
600	235	0	Psy6C06
305	240.357142857143	0	Psy6C06
312.02380952381	240.357142857143	0	Psy6C06
319.047619047619	240.357142857143	0	Psy6C06
326.071428571429	240.357142857143	0	Psy6C06
333.095238095238	240.357142857143	0	Psy6C06
340.119047619048	240.357142857143	0	Psy6C06
347.142857142857	240.357142857143	0	Psy6C06
354.166666666667	240.357142857143	0	Psy6C06
361.190476190476	240.357142857143	0	Psy6C06
368.214285714286	240.357142857143	0	Psy6C06
375.238095238095	240.357142857143	0	Psy6C06
382.261904761905	240.357142857143	0	Psy6C06
389.285714285714	240.357142857143	0	Psy6C06
396.309523809524	240.357142857143	0	Psy6C06
403.333333333333	240.357142857143	0	Psy6C06
410.357142857143	240.357142857143	0	Psy6C06
417.380952380952	240.357142857143	0	Psy6C06
424.404761904762	240.357142857143	0	Psy6C06
431.428571428571	240.357142857143	0	Psy6C06
438.452380952381	240.357142857143	0	Psy6C06
445.47619047619	240.357142857143	0	Psy6C06
452.5	240.357142857143	0	Psy6C06
459.52380952381	240.357142857143	0	Psy6C06
466.547619047619	240.357142857143	0	Psy6C06
473.571428571429	240.357142857143	0	Psy6C06
480.595238095238	240.357142857143	0	Psy6C06
487.619047619048	240.357142857143	0	Psy6C06
494.642857142857	240.357142857143	0	Psy6C06
501.666666666667	240.357142857143	0	Psy6C06
508.690476190476	240.357142857143	0	Psy6C06
515.714285714286	240.357142857143	0	Psy6C06
522.738095238095	240.357142857143	0	Psy6C06
529.761904761905	240.357142857143	0	Psy6C06
536.785714285714	240.357142857143	0	Psy6C06
543.809523809524	240.357142857143	0	Psy6C06
550.833333333333	240.357142857143	0	Psy6C06
557.857142857143	240.357142857143	0	Psy6C06
564.880952380952	240.357142857143	0	Psy6C06
571.904761904762	240.357142857143	0	Psy6C06
578.928571428571	240.357142857143	0	Psy6C06
585.952380952381	240.357142857143	0	Psy6C06
592.97619047619	240.357142857143	0	Psy6C06
600	240.357142857143	0	Psy6C06
305	245.714285714286	0	Psy6C06
312.02380952381	245.714285714286	0	Psy6C06
319.047619047619	245.714285714286	0	Psy6C06
326.071428571429	245.714285714286	0	Psy6C06
333.095238095238	245.714285714286	0	Psy6C06
340.119047619048	245.714285714286	0	Psy6C06
347.142857142857	245.714285714286	0	Psy6C06
354.166666666667	245.714285714286	0	Psy6C06
361.190476190476	245.714285714286	0	Psy6C06
368.214285714286	245.714285714286	0	Psy6C06
375.238095238095	245.714285714286	0	Psy6C06
382.261904761905	245.714285714286	0	Psy6C06
389.285714285714	245.714285714286	0	Psy6C06
396.309523809524	245.714285714286	0	Psy6C06
403.333333333333	245.714285714286	0	Psy6C06
410.357142857143	245.714285714286	0	Psy6C06
417.380952380952	245.714285714286	0	Psy6C06
424.404761904762	245.714285714286	0	Psy6C06
431.428571428571	245.714285714286	0	Psy6C06
438.452380952381	245.714285714286	0	Psy6C06
445.47619047619	245.714285714286	0	Psy6C06
452.5	245.714285714286	0	Psy6C06
459.52380952381	245.714285714286	0	Psy6C06
466.547619047619	245.714285714286	0	Psy6C06
473.571428571429	245.714285714286	0	Psy6C06
480.595238095238	245.714285714286	0	Psy6C06
487.619047619048	245.714285714286	0	Psy6C06
494.642857142857	245.714285714286	0	Psy6C06
501.666666666667	245.714285714286	0	Psy6C06
508.690476190476	245.714285714286	0	Psy6C06
515.714285714286	245.714285714286	0	Psy6C06
522.738095238095	245.714285714286	0	Psy6C06
529.761904761905	245.714285714286	0	Psy6C06
536.785714285714	245.714285714286	0	Psy6C06
543.809523809524	245.714285714286	0	Psy6C06
550.833333333333	245.714285714286	0	Psy6C06
557.857142857143	245.714285714286	0	Psy6C06
564.880952380952	245.714285714286	0	Psy6C06
571.904761904762	245.714285714286	0	Psy6C06
578.928571428571	245.714285714286	0	Psy6C06
585.952380952381	245.714285714286	0	Psy6C06
592.97619047619	245.714285714286	0	Psy6C06
600	245.714285714286	0	Psy6C06
305	251.071428571429	0	Psy6C06
312.02380952381	251.071428571429	0	Psy6C06
319.047619047619	251.071428571429	0	Psy6C06
326.071428571429	251.071428571429	0	Psy6C06
333.095238095238	251.071428571429	0	Psy6C06
340.119047619048	251.071428571429	0	Psy6C06
347.142857142857	251.071428571429	0	Psy6C06
354.166666666667	251.071428571429	0	Psy6C06
361.190476190476	251.071428571429	0	Psy6C06
368.214285714286	251.071428571429	0	Psy6C06
375.238095238095	251.071428571429	0	Psy6C06
382.261904761905	251.071428571429	0	Psy6C06
389.285714285714	251.071428571429	0	Psy6C06
396.309523809524	251.071428571429	0	Psy6C06
403.333333333333	251.071428571429	0	Psy6C06
410.357142857143	251.071428571429	0	Psy6C06
417.380952380952	251.071428571429	0	Psy6C06
424.404761904762	251.071428571429	0	Psy6C06
431.428571428571	251.071428571429	0	Psy6C06
438.452380952381	251.071428571429	0	Psy6C06
445.47619047619	251.071428571429	0	Psy6C06
452.5	251.071428571429	0	Psy6C06
459.52380952381	251.071428571429	0	Psy6C06
466.547619047619	251.071428571429	0	Psy6C06
473.571428571429	251.071428571429	0	Psy6C06
480.595238095238	251.071428571429	0	Psy6C06
487.619047619048	251.071428571429	0	Psy6C06
494.642857142857	251.071428571429	0	Psy6C06
501.666666666667	251.071428571429	0	Psy6C06
508.690476190476	251.071428571429	0	Psy6C06
515.714285714286	251.071428571429	0	Psy6C06
522.738095238095	251.071428571429	0	Psy6C06
529.761904761905	251.071428571429	0	Psy6C06
536.785714285714	251.071428571429	0	Psy6C06
543.809523809524	251.071428571429	0	Psy6C06
550.833333333333	251.071428571429	0	Psy6C06
557.857142857143	251.071428571429	0	Psy6C06
564.880952380952	251.071428571429	0	Psy6C06
571.904761904762	251.071428571429	0	Psy6C06
578.928571428571	251.071428571429	0	Psy6C06
585.952380952381	251.071428571429	0	Psy6C06
592.97619047619	251.071428571429	0	Psy6C06
600	251.071428571429	0	Psy6C06
305	256.428571428571	0	Psy6C06
312.02380952381	256.428571428571	0	Psy6C06
319.047619047619	256.428571428571	0	Psy6C06
326.071428571429	256.428571428571	0	Psy6C06
333.095238095238	256.428571428571	0	Psy6C06
340.119047619048	256.428571428571	0	Psy6C06
347.142857142857	256.428571428571	0	Psy6C06
354.166666666667	256.428571428571	0	Psy6C06
361.190476190476	256.428571428571	0	Psy6C06
368.214285714286	256.428571428571	0	Psy6C06
375.238095238095	256.428571428571	0	Psy6C06
382.261904761905	256.428571428571	0	Psy6C06
389.285714285714	256.428571428571	0	Psy6C06
396.309523809524	256.428571428571	0	Psy6C06
403.333333333333	256.428571428571	0	Psy6C06
410.357142857143	256.428571428571	0	Psy6C06
417.380952380952	256.428571428571	0	Psy6C06
424.404761904762	256.428571428571	0	Psy6C06
431.428571428571	256.428571428571	0	Psy6C06
438.452380952381	256.428571428571	6.63362e-07	Psy6C06
445.47619047619	256.428571428571	0	Psy6C06
452.5	256.428571428571	0	Psy6C06
459.52380952381	256.428571428571	0	Psy6C06
466.547619047619	256.428571428571	0	Psy6C06
473.571428571429	256.428571428571	0	Psy6C06
480.595238095238	256.428571428571	0	Psy6C06
487.619047619048	256.428571428571	0	Psy6C06
494.642857142857	256.428571428571	0	Psy6C06
501.666666666667	256.428571428571	0	Psy6C06
508.690476190476	256.428571428571	0	Psy6C06
515.714285714286	256.428571428571	0	Psy6C06
522.738095238095	256.428571428571	0	Psy6C06
529.761904761905	256.428571428571	0	Psy6C06
536.785714285714	256.428571428571	0	Psy6C06
543.809523809524	256.428571428571	0	Psy6C06
550.833333333333	256.428571428571	0	Psy6C06
557.857142857143	256.428571428571	0	Psy6C06
564.880952380952	256.428571428571	0	Psy6C06
571.904761904762	256.428571428571	0	Psy6C06
578.928571428571	256.428571428571	0	Psy6C06
585.952380952381	256.428571428571	0	Psy6C06
592.97619047619	256.428571428571	0	Psy6C06
600	256.428571428571	0	Psy6C06
305	261.785714285714	0	Psy6C06
312.02380952381	261.785714285714	0	Psy6C06
319.047619047619	261.785714285714	0	Psy6C06
326.071428571429	261.785714285714	0	Psy6C06
333.095238095238	261.785714285714	0	Psy6C06
340.119047619048	261.785714285714	0	Psy6C06
347.142857142857	261.785714285714	0	Psy6C06
354.166666666667	261.785714285714	0	Psy6C06
361.190476190476	261.785714285714	0	Psy6C06
368.214285714286	261.785714285714	0	Psy6C06
375.238095238095	261.785714285714	0	Psy6C06
382.261904761905	261.785714285714	0	Psy6C06
389.285714285714	261.785714285714	0	Psy6C06
396.309523809524	261.785714285714	0	Psy6C06
403.333333333333	261.785714285714	0	Psy6C06
410.357142857143	261.785714285714	0	Psy6C06
417.380952380952	261.785714285714	0	Psy6C06
424.404761904762	261.785714285714	0	Psy6C06
431.428571428571	261.785714285714	0	Psy6C06
438.452380952381	261.785714285714	4.71885e-06	Psy6C06
445.47619047619	261.785714285714	1.37721e-05	Psy6C06
452.5	261.785714285714	8.47033e-22	Psy6C06
459.52380952381	261.785714285714	8.47033e-22	Psy6C06
466.547619047619	261.785714285714	8.47033e-22	Psy6C06
473.571428571429	261.785714285714	8.47033e-22	Psy6C06
480.595238095238	261.785714285714	8.47033e-22	Psy6C06
487.619047619048	261.785714285714	8.47033e-22	Psy6C06
494.642857142857	261.785714285714	8.47033e-22	Psy6C06
501.666666666667	261.785714285714	8.47033e-22	Psy6C06
508.690476190476	261.785714285714	8.47033e-22	Psy6C06
515.714285714286	261.785714285714	8.47033e-22	Psy6C06
522.738095238095	261.785714285714	8.47033e-22	Psy6C06
529.761904761905	261.785714285714	8.47033e-22	Psy6C06
536.785714285714	261.785714285714	8.47033e-22	Psy6C06
543.809523809524	261.785714285714	8.47033e-22	Psy6C06
550.833333333333	261.785714285714	8.47033e-22	Psy6C06
557.857142857143	261.785714285714	8.47033e-22	Psy6C06
564.880952380952	261.785714285714	8.47033e-22	Psy6C06
571.904761904762	261.785714285714	8.47033e-22	Psy6C06
578.928571428571	261.785714285714	8.47033e-22	Psy6C06
585.952380952381	261.785714285714	8.47033e-22	Psy6C06
592.97619047619	261.785714285714	8.47033e-22	Psy6C06
600	261.785714285714	8.47033e-22	Psy6C06
305	267.142857142857	0	Psy6C06
312.02380952381	267.142857142857	0	Psy6C06
319.047619047619	267.142857142857	0	Psy6C06
326.071428571429	267.142857142857	0	Psy6C06
333.095238095238	267.142857142857	0	Psy6C06
340.119047619048	267.142857142857	0	Psy6C06
347.142857142857	267.142857142857	0	Psy6C06
354.166666666667	267.142857142857	0	Psy6C06
361.190476190476	267.142857142857	0	Psy6C06
368.214285714286	267.142857142857	0	Psy6C06
375.238095238095	267.142857142857	0	Psy6C06
382.261904761905	267.142857142857	0	Psy6C06
389.285714285714	267.142857142857	0	Psy6C06
396.309523809524	267.142857142857	0	Psy6C06
403.333333333333	267.142857142857	0	Psy6C06
410.357142857143	267.142857142857	0	Psy6C06
417.380952380952	267.142857142857	0	Psy6C06
424.404761904762	267.142857142857	0	Psy6C06
431.428571428571	267.142857142857	0	Psy6C06
438.452380952381	267.142857142857	0	Psy6C06
445.47619047619	267.142857142857	0	Psy6C06
452.5	267.142857142857	0	Psy6C06
459.52380952381	267.142857142857	0	Psy6C06
466.547619047619	267.142857142857	7.94913e-06	Psy6C06
473.571428571429	267.142857142857	0	Psy6C06
480.595238095238	267.142857142857	0	Psy6C06
487.619047619048	267.142857142857	0	Psy6C06
494.642857142857	267.142857142857	0	Psy6C06
501.666666666667	267.142857142857	0	Psy6C06
508.690476190476	267.142857142857	0	Psy6C06
515.714285714286	267.142857142857	0	Psy6C06
522.738095238095	267.142857142857	0	Psy6C06
529.761904761905	267.142857142857	0	Psy6C06
536.785714285714	267.142857142857	0	Psy6C06
543.809523809524	267.142857142857	0	Psy6C06
550.833333333333	267.142857142857	0	Psy6C06
557.857142857143	267.142857142857	0	Psy6C06
564.880952380952	267.142857142857	0	Psy6C06
571.904761904762	267.142857142857	0	Psy6C06
578.928571428571	267.142857142857	0	Psy6C06
585.952380952381	267.142857142857	0	Psy6C06
592.97619047619	267.142857142857	0	Psy6C06
600	267.142857142857	0	Psy6C06
305	272.5	0	Psy6C06
312.02380952381	272.5	0	Psy6C06
319.047619047619	272.5	0	Psy6C06
326.071428571429	272.5	0	Psy6C06
333.095238095238	272.5	0	Psy6C06
340.119047619048	272.5	0	Psy6C06
347.142857142857	272.5	0	Psy6C06
354.166666666667	272.5	0	Psy6C06
361.190476190476	272.5	0	Psy6C06
368.214285714286	272.5	0	Psy6C06
375.238095238095	272.5	0	Psy6C06
382.261904761905	272.5	0	Psy6C06
389.285714285714	272.5	0	Psy6C06
396.309523809524	272.5	0	Psy6C06
403.333333333333	272.5	0	Psy6C06
410.357142857143	272.5	0	Psy6C06
417.380952380952	272.5	0	Psy6C06
424.404761904762	272.5	0	Psy6C06
431.428571428571	272.5	0	Psy6C06
438.452380952381	272.5	0	Psy6C06
445.47619047619	272.5	1.95177e-05	Psy6C06
452.5	272.5	0	Psy6C06
459.52380952381	272.5	0	Psy6C06
466.547619047619	272.5	3.52085e-06	Psy6C06
473.571428571429	272.5	0	Psy6C06
480.595238095238	272.5	0	Psy6C06
487.619047619048	272.5	0	Psy6C06
494.642857142857	272.5	1.85084e-05	Psy6C06
501.666666666667	272.5	0	Psy6C06
508.690476190476	272.5	0	Psy6C06
515.714285714286	272.5	0	Psy6C06
522.738095238095	272.5	0	Psy6C06
529.761904761905	272.5	0	Psy6C06
536.785714285714	272.5	0	Psy6C06
543.809523809524	272.5	0	Psy6C06
550.833333333333	272.5	0	Psy6C06
557.857142857143	272.5	0	Psy6C06
564.880952380952	272.5	0	Psy6C06
571.904761904762	272.5	2.06337e-07	Psy6C06
578.928571428571	272.5	0	Psy6C06
585.952380952381	272.5	0	Psy6C06
592.97619047619	272.5	0	Psy6C06
600	272.5	0	Psy6C06
305	277.857142857143	0	Psy6C06
312.02380952381	277.857142857143	0	Psy6C06
319.047619047619	277.857142857143	0	Psy6C06
326.071428571429	277.857142857143	0	Psy6C06
333.095238095238	277.857142857143	0	Psy6C06
340.119047619048	277.857142857143	0	Psy6C06
347.142857142857	277.857142857143	0	Psy6C06
354.166666666667	277.857142857143	0	Psy6C06
361.190476190476	277.857142857143	0	Psy6C06
368.214285714286	277.857142857143	0	Psy6C06
375.238095238095	277.857142857143	0	Psy6C06
382.261904761905	277.857142857143	0	Psy6C06
389.285714285714	277.857142857143	0	Psy6C06
396.309523809524	277.857142857143	0	Psy6C06
403.333333333333	277.857142857143	0	Psy6C06
410.357142857143	277.857142857143	0	Psy6C06
417.380952380952	277.857142857143	0	Psy6C06
424.404761904762	277.857142857143	0	Psy6C06
431.428571428571	277.857142857143	0	Psy6C06
438.452380952381	277.857142857143	0	Psy6C06
445.47619047619	277.857142857143	0	Psy6C06
452.5	277.857142857143	0	Psy6C06
459.52380952381	277.857142857143	0	Psy6C06
466.547619047619	277.857142857143	0	Psy6C06
473.571428571429	277.857142857143	0	Psy6C06
480.595238095238	277.857142857143	0	Psy6C06
487.619047619048	277.857142857143	0	Psy6C06
494.642857142857	277.857142857143	0	Psy6C06
501.666666666667	277.857142857143	0	Psy6C06
508.690476190476	277.857142857143	0	Psy6C06
515.714285714286	277.857142857143	0	Psy6C06
522.738095238095	277.857142857143	2.38988e-05	Psy6C06
529.761904761905	277.857142857143	0	Psy6C06
536.785714285714	277.857142857143	0	Psy6C06
543.809523809524	277.857142857143	0	Psy6C06
550.833333333333	277.857142857143	0	Psy6C06
557.857142857143	277.857142857143	0	Psy6C06
564.880952380952	277.857142857143	0	Psy6C06
571.904761904762	277.857142857143	0	Psy6C06
578.928571428571	277.857142857143	8.76612e-07	Psy6C06
585.952380952381	277.857142857143	2.56484e-06	Psy6C06
592.97619047619	277.857142857143	0	Psy6C06
600	277.857142857143	0	Psy6C06
305	283.214285714286	0	Psy6C06
312.02380952381	283.214285714286	0	Psy6C06
319.047619047619	283.214285714286	0	Psy6C06
326.071428571429	283.214285714286	0	Psy6C06
333.095238095238	283.214285714286	0	Psy6C06
340.119047619048	283.214285714286	0	Psy6C06
347.142857142857	283.214285714286	0.00105252	Psy6C06
354.166666666667	283.214285714286	0.000487984	Psy6C06
361.190476190476	283.214285714286	0.000410948	Psy6C06
368.214285714286	283.214285714286	0.000412691	Psy6C06
375.238095238095	283.214285714286	5.42101e-20	Psy6C06
382.261904761905	283.214285714286	0.000951215	Psy6C06
389.285714285714	283.214285714286	0.000782995	Psy6C06
396.309523809524	283.214285714286	0.00023321	Psy6C06
403.333333333333	283.214285714286	0.000211809	Psy6C06
410.357142857143	283.214285714286	0.000171131	Psy6C06
417.380952380952	283.214285714286	0.000172111	Psy6C06
424.404761904762	283.214285714286	0.000167769	Psy6C06
431.428571428571	283.214285714286	0	Psy6C06
438.452380952381	283.214285714286	8.15902e-05	Psy6C06
445.47619047619	283.214285714286	1.00682e-06	Psy6C06
452.5	283.214285714286	-2.32934e-21	Psy6C06
459.52380952381	283.214285714286	3.67786e-05	Psy6C06
466.547619047619	283.214285714286	-2.32934e-21	Psy6C06
473.571428571429	283.214285714286	-2.32934e-21	Psy6C06
480.595238095238	283.214285714286	-2.32934e-21	Psy6C06
487.619047619048	283.214285714286	-2.32934e-21	Psy6C06
494.642857142857	283.214285714286	-2.32934e-21	Psy6C06
501.666666666667	283.214285714286	-2.32934e-21	Psy6C06
508.690476190476	283.214285714286	-2.32934e-21	Psy6C06
515.714285714286	283.214285714286	-2.32934e-21	Psy6C06
522.738095238095	283.214285714286	-2.32934e-21	Psy6C06
529.761904761905	283.214285714286	-2.32934e-21	Psy6C06
536.785714285714	283.214285714286	-2.32934e-21	Psy6C06
543.809523809524	283.214285714286	-2.32934e-21	Psy6C06
550.833333333333	283.214285714286	-2.32934e-21	Psy6C06
557.857142857143	283.214285714286	-2.32934e-21	Psy6C06
564.880952380952	283.214285714286	-2.32934e-21	Psy6C06
571.904761904762	283.214285714286	-2.32934e-21	Psy6C06
578.928571428571	283.214285714286	-2.32934e-21	Psy6C06
585.952380952381	283.214285714286	-2.32934e-21	Psy6C06
592.97619047619	283.214285714286	-2.32934e-21	Psy6C06
600	283.214285714286	-2.32934e-21	Psy6C06
305	288.571428571429	0	Psy6C06
312.02380952381	288.571428571429	0	Psy6C06
319.047619047619	288.571428571429	0	Psy6C06
326.071428571429	288.571428571429	0	Psy6C06
333.095238095238	288.571428571429	0	Psy6C06
340.119047619048	288.571428571429	0.00202907	Psy6C06
347.142857142857	288.571428571429	0.00395289	Psy6C06
354.166666666667	288.571428571429	0.00542861	Psy6C06
361.190476190476	288.571428571429	0.00507073	Psy6C06
368.214285714286	288.571428571429	0.00517941	Psy6C06
375.238095238095	288.571428571429	0.00258469	Psy6C06
382.261904761905	288.571428571429	0.00307454	Psy6C06
389.285714285714	288.571428571429	0.00240485	Psy6C06
396.309523809524	288.571428571429	0.00206771	Psy6C06
403.333333333333	288.571428571429	0.00165087	Psy6C06
410.357142857143	288.571428571429	0.0012557	Psy6C06
417.380952380952	288.571428571429	0.000714869	Psy6C06
424.404761904762	288.571428571429	0.00077875	Psy6C06
431.428571428571	288.571428571429	0.000748641	Psy6C06
438.452380952381	288.571428571429	0.000451953	Psy6C06
445.47619047619	288.571428571429	0.000305202	Psy6C06
452.5	288.571428571429	0.000268497	Psy6C06
459.52380952381	288.571428571429	0.00018466	Psy6C06
466.547619047619	288.571428571429	5.13008e-05	Psy6C06
473.571428571429	288.571428571429	0	Psy6C06
480.595238095238	288.571428571429	0	Psy6C06
487.619047619048	288.571428571429	0	Psy6C06
494.642857142857	288.571428571429	0	Psy6C06
501.666666666667	288.571428571429	0	Psy6C06
508.690476190476	288.571428571429	0	Psy6C06
515.714285714286	288.571428571429	0	Psy6C06
522.738095238095	288.571428571429	0	Psy6C06
529.761904761905	288.571428571429	0	Psy6C06
536.785714285714	288.571428571429	0	Psy6C06
543.809523809524	288.571428571429	0	Psy6C06
550.833333333333	288.571428571429	0	Psy6C06
557.857142857143	288.571428571429	0	Psy6C06
564.880952380952	288.571428571429	0	Psy6C06
571.904761904762	288.571428571429	0	Psy6C06
578.928571428571	288.571428571429	0	Psy6C06
585.952380952381	288.571428571429	0	Psy6C06
592.97619047619	288.571428571429	0	Psy6C06
600	288.571428571429	0	Psy6C06
305	293.928571428571	0	Psy6C06
312.02380952381	293.928571428571	0	Psy6C06
319.047619047619	293.928571428571	0	Psy6C06
326.071428571429	293.928571428571	0	Psy6C06
333.095238095238	293.928571428571	0.000877184	Psy6C06
340.119047619048	293.928571428571	0.00302164	Psy6C06
347.142857142857	293.928571428571	0.00482461	Psy6C06
354.166666666667	293.928571428571	0.00538222	Psy6C06
361.190476190476	293.928571428571	0.00587304	Psy6C06
368.214285714286	293.928571428571	0.00767273	Psy6C06
375.238095238095	293.928571428571	0.00513333	Psy6C06
382.261904761905	293.928571428571	0.00335232	Psy6C06
389.285714285714	293.928571428571	0.00343929	Psy6C06
396.309523809524	293.928571428571	0.00284933	Psy6C06
403.333333333333	293.928571428571	0.00326891	Psy6C06
410.357142857143	293.928571428571	0.00284577	Psy6C06
417.380952380952	293.928571428571	0.00217962	Psy6C06
424.404761904762	293.928571428571	0.00192596	Psy6C06
431.428571428571	293.928571428571	0.00165653	Psy6C06
438.452380952381	293.928571428571	0.00156081	Psy6C06
445.47619047619	293.928571428571	0.00149112	Psy6C06
452.5	293.928571428571	0.000938379	Psy6C06
459.52380952381	293.928571428571	0.000845127	Psy6C06
466.547619047619	293.928571428571	0.000566536	Psy6C06
473.571428571429	293.928571428571	0.000437321	Psy6C06
480.595238095238	293.928571428571	0.000372459	Psy6C06
487.619047619048	293.928571428571	0.000197786	Psy6C06
494.642857142857	293.928571428571	0.000146721	Psy6C06
501.666666666667	293.928571428571	6.00947e-05	Psy6C06
508.690476190476	293.928571428571	8.37918e-05	Psy6C06
515.714285714286	293.928571428571	5.53791e-05	Psy6C06
522.738095238095	293.928571428571	1.0842e-19	Psy6C06
529.761904761905	293.928571428571	0.000142907	Psy6C06
536.785714285714	293.928571428571	1.0842e-19	Psy6C06
543.809523809524	293.928571428571	1.0842e-19	Psy6C06
550.833333333333	293.928571428571	1.0842e-19	Psy6C06
557.857142857143	293.928571428571	1.0842e-19	Psy6C06
564.880952380952	293.928571428571	1.0842e-19	Psy6C06
571.904761904762	293.928571428571	2.10115e-06	Psy6C06
578.928571428571	293.928571428571	4.74671e-05	Psy6C06
585.952380952381	293.928571428571	5.32443e-05	Psy6C06
592.97619047619	293.928571428571	3.47517e-05	Psy6C06
600	293.928571428571	2.81568e-05	Psy6C06
305	299.285714285714	0	Psy6C06
312.02380952381	299.285714285714	0	Psy6C06
319.047619047619	299.285714285714	0	Psy6C06
326.071428571429	299.285714285714	0	Psy6C06
333.095238095238	299.285714285714	0.00109186	Psy6C06
340.119047619048	299.285714285714	0.00259822	Psy6C06
347.142857142857	299.285714285714	0.00397956	Psy6C06
354.166666666667	299.285714285714	0.00441076	Psy6C06
361.190476190476	299.285714285714	0.00348361	Psy6C06
368.214285714286	299.285714285714	0.00527354	Psy6C06
375.238095238095	299.285714285714	0.00401153	Psy6C06
382.261904761905	299.285714285714	0.00262238	Psy6C06
389.285714285714	299.285714285714	0.00264828	Psy6C06
396.309523809524	299.285714285714	0.00270082	Psy6C06
403.333333333333	299.285714285714	0.0032574	Psy6C06
410.357142857143	299.285714285714	0.00338034	Psy6C06
417.380952380952	299.285714285714	0.00315074	Psy6C06
424.404761904762	299.285714285714	0.00285055	Psy6C06
431.428571428571	299.285714285714	0.00258324	Psy6C06
438.452380952381	299.285714285714	0.00240367	Psy6C06
445.47619047619	299.285714285714	0.00216603	Psy6C06
452.5	299.285714285714	0.00176517	Psy6C06
459.52380952381	299.285714285714	0.00155562	Psy6C06
466.547619047619	299.285714285714	0.00125753	Psy6C06
473.571428571429	299.285714285714	0.0010046	Psy6C06
480.595238095238	299.285714285714	0.000832329	Psy6C06
487.619047619048	299.285714285714	0.000689125	Psy6C06
494.642857142857	299.285714285714	0.000567626	Psy6C06
501.666666666667	299.285714285714	0.000511303	Psy6C06
508.690476190476	299.285714285714	0.000446018	Psy6C06
515.714285714286	299.285714285714	0.000338106	Psy6C06
522.738095238095	299.285714285714	0.000226999	Psy6C06
529.761904761905	299.285714285714	0.000249815	Psy6C06
536.785714285714	299.285714285714	2.98461e-05	Psy6C06
543.809523809524	299.285714285714	0.000120973	Psy6C06
550.833333333333	299.285714285714	6.81953e-05	Psy6C06
557.857142857143	299.285714285714	0.000106934	Psy6C06
564.880952380952	299.285714285714	0.000131973	Psy6C06
571.904761904762	299.285714285714	9.02683e-05	Psy6C06
578.928571428571	299.285714285714	0.000149711	Psy6C06
585.952380952381	299.285714285714	0.00014965	Psy6C06
592.97619047619	299.285714285714	0.000115429	Psy6C06
600	299.285714285714	9.70843e-05	Psy6C06
305	304.642857142857	0	Psy6C06
312.02380952381	304.642857142857	0	Psy6C06
319.047619047619	304.642857142857	0	Psy6C06
326.071428571429	304.642857142857	0	Psy6C06
333.095238095238	304.642857142857	0.000975994	Psy6C06
340.119047619048	304.642857142857	0.00200438	Psy6C06
347.142857142857	304.642857142857	0.00286284	Psy6C06
354.166666666667	304.642857142857	0.0031821	Psy6C06
361.190476190476	304.642857142857	0.00275411	Psy6C06
368.214285714286	304.642857142857	0.00209631	Psy6C06
375.238095238095	304.642857142857	0.00108534	Psy6C06
382.261904761905	304.642857142857	0.000289006	Psy6C06
389.285714285714	304.642857142857	0.00193071	Psy6C06
396.309523809524	304.642857142857	0.00129898	Psy6C06
403.333333333333	304.642857142857	0.00274992	Psy6C06
410.357142857143	304.642857142857	0.00329056	Psy6C06
417.380952380952	304.642857142857	0.00369445	Psy6C06
424.404761904762	304.642857142857	0.00338797	Psy6C06
431.428571428571	304.642857142857	0.00321082	Psy6C06
438.452380952381	304.642857142857	0.00274782	Psy6C06
445.47619047619	304.642857142857	0.00285713	Psy6C06
452.5	304.642857142857	0.00243381	Psy6C06
459.52380952381	304.642857142857	0.0023789	Psy6C06
466.547619047619	304.642857142857	0.00192098	Psy6C06
473.571428571429	304.642857142857	0.00161842	Psy6C06
480.595238095238	304.642857142857	0.00110562	Psy6C06
487.619047619048	304.642857142857	0.00130831	Psy6C06
494.642857142857	304.642857142857	0.00100763	Psy6C06
501.666666666667	304.642857142857	0.000998721	Psy6C06
508.690476190476	304.642857142857	0.00080164	Psy6C06
515.714285714286	304.642857142857	0.000856078	Psy6C06
522.738095238095	304.642857142857	0.000667369	Psy6C06
529.761904761905	304.642857142857	0.000658844	Psy6C06
536.785714285714	304.642857142857	0.000307054	Psy6C06
543.809523809524	304.642857142857	0.000465246	Psy6C06
550.833333333333	304.642857142857	0.000407651	Psy6C06
557.857142857143	304.642857142857	0.000541452	Psy6C06
564.880952380952	304.642857142857	0.000257799	Psy6C06
571.904761904762	304.642857142857	0.000207038	Psy6C06
578.928571428571	304.642857142857	0.000311832	Psy6C06
585.952380952381	304.642857142857	0.000248021	Psy6C06
592.97619047619	304.642857142857	0.000171605	Psy6C06
600	304.642857142857	0.000149318	Psy6C06
305	310	0	Psy6C06
312.02380952381	310	0	Psy6C06
319.047619047619	310	0	Psy6C06
326.071428571429	310	6.74644e-05	Psy6C06
333.095238095238	310	0.000808113	Psy6C06
340.119047619048	310	0.00151181	Psy6C06
347.142857142857	310	0.00203967	Psy6C06
354.166666666667	310	0.00224508	Psy6C06
361.190476190476	310	0.00185701	Psy6C06
368.214285714286	310	0.000753848	Psy6C06
375.238095238095	310	4.06576e-20	Psy6C06
382.261904761905	310	4.06576e-20	Psy6C06
389.285714285714	310	0.000610799	Psy6C06
396.309523809524	310	0.00169312	Psy6C06
403.333333333333	310	0.00237525	Psy6C06
410.357142857143	310	0.00373109	Psy6C06
417.380952380952	310	0.0036776	Psy6C06
424.404761904762	310	0.00372463	Psy6C06
431.428571428571	310	0.00379724	Psy6C06
438.452380952381	310	0.00316399	Psy6C06
445.47619047619	310	0.00294349	Psy6C06
452.5	310	0.00305439	Psy6C06
459.52380952381	310	0.00263631	Psy6C06
466.547619047619	310	0.00231321	Psy6C06
473.571428571429	310	0.00193374	Psy6C06
480.595238095238	310	0.00152595	Psy6C06
487.619047619048	310	0.00140436	Psy6C06
494.642857142857	310	0.00139571	Psy6C06
501.666666666667	310	0.00101401	Psy6C06
508.690476190476	310	0.000947532	Psy6C06
515.714285714286	310	0.000872724	Psy6C06
522.738095238095	310	0.00063843	Psy6C06
529.761904761905	310	0.000322165	Psy6C06
536.785714285714	310	0.00054074	Psy6C06
543.809523809524	310	0.000447671	Psy6C06
550.833333333333	310	0.000296098	Psy6C06
557.857142857143	310	0.000405425	Psy6C06
564.880952380952	310	0.000554862	Psy6C06
571.904761904762	310	0.000340502	Psy6C06
578.928571428571	310	0.000252058	Psy6C06
585.952380952381	310	0.000322442	Psy6C06
592.97619047619	310	0.000177869	Psy6C06
600	310	0.000188322	Psy6C06
305	315.357142857143	0	Psy6C06
312.02380952381	315.357142857143	0	Psy6C06
319.047619047619	315.357142857143	0	Psy6C06
326.071428571429	315.357142857143	0.000152826	Psy6C06
333.095238095238	315.357142857143	0.000664931	Psy6C06
340.119047619048	315.357142857143	0.00113393	Psy6C06
347.142857142857	315.357142857143	0.00146936	Psy6C06
354.166666666667	315.357142857143	0.00158153	Psy6C06
361.190476190476	315.357142857143	0.00125726	Psy6C06
368.214285714286	315.357142857143	0.000370008	Psy6C06
375.238095238095	315.357142857143	1.0842e-19	Psy6C06
382.261904761905	315.357142857143	1.0842e-19	Psy6C06
389.285714285714	315.357142857143	0.000532728	Psy6C06
396.309523809524	315.357142857143	0.0017184	Psy6C06
403.333333333333	315.357142857143	0.00326261	Psy6C06
410.357142857143	315.357142857143	0.00441601	Psy6C06
417.380952380952	315.357142857143	0.00409508	Psy6C06
424.404761904762	315.357142857143	0.0041323	Psy6C06
431.428571428571	315.357142857143	0.00397622	Psy6C06
438.452380952381	315.357142857143	0.00393849	Psy6C06
445.47619047619	315.357142857143	0.00375006	Psy6C06
452.5	315.357142857143	0.00330172	Psy6C06
459.52380952381	315.357142857143	0.00269192	Psy6C06
466.547619047619	315.357142857143	0.00274038	Psy6C06
473.571428571429	315.357142857143	0.00221352	Psy6C06
480.595238095238	315.357142857143	0.00201191	Psy6C06
487.619047619048	315.357142857143	0.00173217	Psy6C06
494.642857142857	315.357142857143	0.00153235	Psy6C06
501.666666666667	315.357142857143	0.00118935	Psy6C06
508.690476190476	315.357142857143	0.00118128	Psy6C06
515.714285714286	315.357142857143	0.000956944	Psy6C06
522.738095238095	315.357142857143	0.000750152	Psy6C06
529.761904761905	315.357142857143	0.00103211	Psy6C06
536.785714285714	315.357142857143	0.00052568	Psy6C06
543.809523809524	315.357142857143	0.000452981	Psy6C06
550.833333333333	315.357142857143	0.000500469	Psy6C06
557.857142857143	315.357142857143	0.000341397	Psy6C06
564.880952380952	315.357142857143	0.000411707	Psy6C06
571.904761904762	315.357142857143	0.000407058	Psy6C06
578.928571428571	315.357142857143	0.000332664	Psy6C06
585.952380952381	315.357142857143	0.000188519	Psy6C06
592.97619047619	315.357142857143	0.000242913	Psy6C06
600	315.357142857143	0.000223485	Psy6C06
305	320.714285714286	0	Psy6C06
312.02380952381	320.714285714286	0	Psy6C06
319.047619047619	320.714285714286	0	Psy6C06
326.071428571429	320.714285714286	0.000224617	Psy6C06
333.095238095238	320.714285714286	0.000572529	Psy6C06
340.119047619048	320.714285714286	0.000882739	Psy6C06
347.142857142857	320.714285714286	0.00109233	Psy6C06
354.166666666667	320.714285714286	0.00115663	Psy6C06
361.190476190476	320.714285714286	0.00100755	Psy6C06
368.214285714286	320.714285714286	0.000599864	Psy6C06
375.238095238095	320.714285714286	0.000140147	Psy6C06
382.261904761905	320.714285714286	0.000386694	Psy6C06
389.285714285714	320.714285714286	0.00147793	Psy6C06
396.309523809524	320.714285714286	0.00187064	Psy6C06
403.333333333333	320.714285714286	0.00293233	Psy6C06
410.357142857143	320.714285714286	0.00283948	Psy6C06
417.380952380952	320.714285714286	0.00328763	Psy6C06
424.404761904762	320.714285714286	0.00354763	Psy6C06
431.428571428571	320.714285714286	0.0035298	Psy6C06
438.452380952381	320.714285714286	0.00326481	Psy6C06
445.47619047619	320.714285714286	0.00292068	Psy6C06
452.5	320.714285714286	0.0027544	Psy6C06
459.52380952381	320.714285714286	0.00260481	Psy6C06
466.547619047619	320.714285714286	0.00202016	Psy6C06
473.571428571429	320.714285714286	0.00184273	Psy6C06
480.595238095238	320.714285714286	0.00135754	Psy6C06
487.619047619048	320.714285714286	0.0012784	Psy6C06
494.642857142857	320.714285714286	0.00111495	Psy6C06
501.666666666667	320.714285714286	0.00106166	Psy6C06
508.690476190476	320.714285714286	0.000812553	Psy6C06
515.714285714286	320.714285714286	0.000575283	Psy6C06
522.738095238095	320.714285714286	0.000735479	Psy6C06
529.761904761905	320.714285714286	0.000572048	Psy6C06
536.785714285714	320.714285714286	0.000427067	Psy6C06
543.809523809524	320.714285714286	0.000447064	Psy6C06
550.833333333333	320.714285714286	0.000242698	Psy6C06
557.857142857143	320.714285714286	0.000234472	Psy6C06
564.880952380952	320.714285714286	0.000362078	Psy6C06
571.904761904762	320.714285714286	0.000322123	Psy6C06
578.928571428571	320.714285714286	0.000337011	Psy6C06
585.952380952381	320.714285714286	0.000170058	Psy6C06
592.97619047619	320.714285714286	0.000166504	Psy6C06
600	320.714285714286	0.000151799	Psy6C06
305	326.071428571429	0	Psy6C06
312.02380952381	326.071428571429	0	Psy6C06
319.047619047619	326.071428571429	7.69655e-05	Psy6C06
326.071428571429	326.071428571429	0.000289893	Psy6C06
333.095238095238	326.071428571429	0.000537458	Psy6C06
340.119047619048	326.071428571429	0.000767224	Psy6C06
347.142857142857	326.071428571429	0.000934484	Psy6C06
354.166666666667	326.071428571429	0.00101894	Psy6C06
361.190476190476	326.071428571429	0.00100785	Psy6C06
368.214285714286	326.071428571429	0.000922976	Psy6C06
375.238095238095	326.071428571429	0.000920564	Psy6C06
382.261904761905	326.071428571429	0.0013543	Psy6C06
389.285714285714	326.071428571429	0.0023956	Psy6C06
396.309523809524	326.071428571429	0.00374506	Psy6C06
403.333333333333	326.071428571429	0.00435112	Psy6C06
410.357142857143	326.071428571429	0.0047152	Psy6C06
417.380952380952	326.071428571429	0.0050124	Psy6C06
424.404761904762	326.071428571429	0.00502823	Psy6C06
431.428571428571	326.071428571429	0.00466027	Psy6C06
438.452380952381	326.071428571429	0.00454553	Psy6C06
445.47619047619	326.071428571429	0.00445311	Psy6C06
452.5	326.071428571429	0.00387498	Psy6C06
459.52380952381	326.071428571429	0.00347692	Psy6C06
466.547619047619	326.071428571429	0.00286872	Psy6C06
473.571428571429	326.071428571429	0.00246042	Psy6C06
480.595238095238	326.071428571429	0.002096	Psy6C06
487.619047619048	326.071428571429	0.00158938	Psy6C06
494.642857142857	326.071428571429	0.00155037	Psy6C06
501.666666666667	326.071428571429	0.0013611	Psy6C06
508.690476190476	326.071428571429	0.00131014	Psy6C06
515.714285714286	326.071428571429	0.000960812	Psy6C06
522.738095238095	326.071428571429	0.000894355	Psy6C06
529.761904761905	326.071428571429	0.000884599	Psy6C06
536.785714285714	326.071428571429	0.000627828	Psy6C06
543.809523809524	326.071428571429	0.000505547	Psy6C06
550.833333333333	326.071428571429	0.000339829	Psy6C06
557.857142857143	326.071428571429	0.000427213	Psy6C06
564.880952380952	326.071428571429	0.000350076	Psy6C06
571.904761904762	326.071428571429	0.000499729	Psy6C06
578.928571428571	326.071428571429	0.000414134	Psy6C06
585.952380952381	326.071428571429	0.000310861	Psy6C06
592.97619047619	326.071428571429	0.000283682	Psy6C06
600	326.071428571429	0.000212286	Psy6C06
305	331.428571428571	0	Psy6C06
312.02380952381	331.428571428571	8.70426e-05	Psy6C06
319.047619047619	331.428571428571	0.000176187	Psy6C06
326.071428571429	331.428571428571	0.000324763	Psy6C06
333.095238095238	331.428571428571	0.000519341	Psy6C06
340.119047619048	331.428571428571	0.00071912	Psy6C06
347.142857142857	331.428571428571	0.000893564	Psy6C06
354.166666666667	331.428571428571	0.0010347	Psy6C06
361.190476190476	331.428571428571	0.00114484	Psy6C06
368.214285714286	331.428571428571	0.00126155	Psy6C06
375.238095238095	331.428571428571	0.00152427	Psy6C06
382.261904761905	331.428571428571	0.00211171	Psy6C06
389.285714285714	331.428571428571	0.00312342	Psy6C06
396.309523809524	331.428571428571	0.00442179	Psy6C06
403.333333333333	331.428571428571	0.00548895	Psy6C06
410.357142857143	331.428571428571	0.00577011	Psy6C06
417.380952380952	331.428571428571	0.00603668	Psy6C06
424.404761904762	331.428571428571	0.0057765	Psy6C06
431.428571428571	331.428571428571	0.0054266	Psy6C06
438.452380952381	331.428571428571	0.00486963	Psy6C06
445.47619047619	331.428571428571	0.00504144	Psy6C06
452.5	331.428571428571	0.00427019	Psy6C06
459.52380952381	331.428571428571	0.0035583	Psy6C06
466.547619047619	331.428571428571	0.0033418	Psy6C06
473.571428571429	331.428571428571	0.00290172	Psy6C06
480.595238095238	331.428571428571	0.00220899	Psy6C06
487.619047619048	331.428571428571	0.00199101	Psy6C06
494.642857142857	331.428571428571	0.00165531	Psy6C06
501.666666666667	331.428571428571	0.00136843	Psy6C06
508.690476190476	331.428571428571	0.00115491	Psy6C06
515.714285714286	331.428571428571	0.000980489	Psy6C06
522.738095238095	331.428571428571	0.000914281	Psy6C06
529.761904761905	331.428571428571	0.000714696	Psy6C06
536.785714285714	331.428571428571	0.000790513	Psy6C06
543.809523809524	331.428571428571	0.00058788	Psy6C06
550.833333333333	331.428571428571	0.000378701	Psy6C06
557.857142857143	331.428571428571	0.00042526	Psy6C06
564.880952380952	331.428571428571	0.000273449	Psy6C06
571.904761904762	331.428571428571	0.000225412	Psy6C06
578.928571428571	331.428571428571	0.000228333	Psy6C06
585.952380952381	331.428571428571	0.000269763	Psy6C06
592.97619047619	331.428571428571	0.000279508	Psy6C06
600	331.428571428571	0.000237646	Psy6C06
305	336.785714285714	0	Psy6C06
312.02380952381	336.785714285714	8.65926e-05	Psy6C06
319.047619047619	336.785714285714	0.000165225	Psy6C06
326.071428571429	336.785714285714	0.000299125	Psy6C06
333.095238095238	336.785714285714	0.000473164	Psy6C06
340.119047619048	336.785714285714	0.000664366	Psy6C06
347.142857142857	336.785714285714	0.000856576	Psy6C06
354.166666666667	336.785714285714	0.00104707	Psy6C06
361.190476190476	336.785714285714	0.00123905	Psy6C06
368.214285714286	336.785714285714	0.00146363	Psy6C06
375.238095238095	336.785714285714	0.0018316	Psy6C06
382.261904761905	336.785714285714	0.00247446	Psy6C06
389.285714285714	336.785714285714	0.00343844	Psy6C06
396.309523809524	336.785714285714	0.00464301	Psy6C06
403.333333333333	336.785714285714	0.00590868	Psy6C06
410.357142857143	336.785714285714	0.00684115	Psy6C06
417.380952380952	336.785714285714	0.00728147	Psy6C06
424.404761904762	336.785714285714	0.00692889	Psy6C06
431.428571428571	336.785714285714	0.00699986	Psy6C06
438.452380952381	336.785714285714	0.00622045	Psy6C06
445.47619047619	336.785714285714	0.00600081	Psy6C06
452.5	336.785714285714	0.00523242	Psy6C06
459.52380952381	336.785714285714	0.00453021	Psy6C06
466.547619047619	336.785714285714	0.00410701	Psy6C06
473.571428571429	336.785714285714	0.00355645	Psy6C06
480.595238095238	336.785714285714	0.00287879	Psy6C06
487.619047619048	336.785714285714	0.00250112	Psy6C06
494.642857142857	336.785714285714	0.00226944	Psy6C06
501.666666666667	336.785714285714	0.00177206	Psy6C06
508.690476190476	336.785714285714	0.00147213	Psy6C06
515.714285714286	336.785714285714	0.00131458	Psy6C06
522.738095238095	336.785714285714	0.00122029	Psy6C06
529.761904761905	336.785714285714	0.000969334	Psy6C06
536.785714285714	336.785714285714	0.000907297	Psy6C06
543.809523809524	336.785714285714	0.000752595	Psy6C06
550.833333333333	336.785714285714	0.00057306	Psy6C06
557.857142857143	336.785714285714	0.000580167	Psy6C06
564.880952380952	336.785714285714	0.000405474	Psy6C06
571.904761904762	336.785714285714	0.000311467	Psy6C06
578.928571428571	336.785714285714	0.000404504	Psy6C06
585.952380952381	336.785714285714	0.000387005	Psy6C06
592.97619047619	336.785714285714	0.000366441	Psy6C06
600	336.785714285714	0.000186775	Psy6C06
305	342.142857142857	0	Psy6C06
312.02380952381	342.142857142857	0	Psy6C06
319.047619047619	342.142857142857	8.00204e-05	Psy6C06
326.071428571429	342.142857142857	0.000211351	Psy6C06
333.095238095238	342.142857142857	0.000381286	Psy6C06
340.119047619048	342.142857142857	0.000574449	Psy6C06
347.142857142857	342.142857142857	0.000779781	Psy6C06
354.166666666667	342.142857142857	0.000993185	Psy6C06
361.190476190476	342.142857142857	0.00121081	Psy6C06
368.214285714286	342.142857142857	0.00145484	Psy6C06
375.238095238095	342.142857142857	0.00182798	Psy6C06
382.261904761905	342.142857142857	0.00244416	Psy6C06
389.285714285714	342.142857142857	0.00331811	Psy6C06
396.309523809524	342.142857142857	0.00440057	Psy6C06
403.333333333333	342.142857142857	0.00564961	Psy6C06
410.357142857143	342.142857142857	0.0065804	Psy6C06
417.380952380952	342.142857142857	0.00676932	Psy6C06
424.404761904762	342.142857142857	0.00663441	Psy6C06
431.428571428571	342.142857142857	0.00637888	Psy6C06
438.452380952381	342.142857142857	0.00589141	Psy6C06
445.47619047619	342.142857142857	0.0056314	Psy6C06
452.5	342.142857142857	0.00517271	Psy6C06
459.52380952381	342.142857142857	0.00452295	Psy6C06
466.547619047619	342.142857142857	0.00390308	Psy6C06
473.571428571429	342.142857142857	0.00328156	Psy6C06
480.595238095238	342.142857142857	0.00303362	Psy6C06
487.619047619048	342.142857142857	0.00254392	Psy6C06
494.642857142857	342.142857142857	0.00201579	Psy6C06
501.666666666667	342.142857142857	0.00170443	Psy6C06
508.690476190476	342.142857142857	0.00167563	Psy6C06
515.714285714286	342.142857142857	0.00141121	Psy6C06
522.738095238095	342.142857142857	0.00112424	Psy6C06
529.761904761905	342.142857142857	0.00109584	Psy6C06
536.785714285714	342.142857142857	0.000935023	Psy6C06
543.809523809524	342.142857142857	0.000850803	Psy6C06
550.833333333333	342.142857142857	0.000696138	Psy6C06
557.857142857143	342.142857142857	0.000626027	Psy6C06
564.880952380952	342.142857142857	0.000421964	Psy6C06
571.904761904762	342.142857142857	0.000368514	Psy6C06
578.928571428571	342.142857142857	0.000346177	Psy6C06
585.952380952381	342.142857142857	0.000242568	Psy6C06
592.97619047619	342.142857142857	0.000317046	Psy6C06
600	342.142857142857	0.000237547	Psy6C06
305	347.5	0	Psy6C06
312.02380952381	347.5	0	Psy6C06
319.047619047619	347.5	0	Psy6C06
326.071428571429	347.5	9.39741e-05	Psy6C06
333.095238095238	347.5	0.000253998	Psy6C06
340.119047619048	347.5	0.000451948	Psy6C06
347.142857142857	347.5	0.00066677	Psy6C06
354.166666666667	347.5	0.000879423	Psy6C06
361.190476190476	347.5	0.00106886	Psy6C06
368.214285714286	347.5	0.00124709	Psy6C06
375.238095238095	347.5	0.00152822	Psy6C06
382.261904761905	347.5	0.00203939	Psy6C06
389.285714285714	347.5	0.00280747	Psy6C06
396.309523809524	347.5	0.00377127	Psy6C06
403.333333333333	347.5	0.00486678	Psy6C06
410.357142857143	347.5	0.00587644	Psy6C06
417.380952380952	347.5	0.00664976	Psy6C06
424.404761904762	347.5	0.00723581	Psy6C06
431.428571428571	347.5	0.00680842	Psy6C06
438.452380952381	347.5	0.00635843	Psy6C06
445.47619047619	347.5	0.00607575	Psy6C06
452.5	347.5	0.0056032	Psy6C06
459.52380952381	347.5	0.0049653	Psy6C06
466.547619047619	347.5	0.0043618	Psy6C06
473.571428571429	347.5	0.00382587	Psy6C06
480.595238095238	347.5	0.00329564	Psy6C06
487.619047619048	347.5	0.00288909	Psy6C06
494.642857142857	347.5	0.00240408	Psy6C06
501.666666666667	347.5	0.00211296	Psy6C06
508.690476190476	347.5	0.00186448	Psy6C06
515.714285714286	347.5	0.00161877	Psy6C06
522.738095238095	347.5	0.00132847	Psy6C06
529.761904761905	347.5	0.00122715	Psy6C06
536.785714285714	347.5	0.00110266	Psy6C06
543.809523809524	347.5	0.000761123	Psy6C06
550.833333333333	347.5	0.000745656	Psy6C06
557.857142857143	347.5	0.000706342	Psy6C06
564.880952380952	347.5	0.000489444	Psy6C06
571.904761904762	347.5	0.000489451	Psy6C06
578.928571428571	347.5	0.000426631	Psy6C06
585.952380952381	347.5	0.000279963	Psy6C06
592.97619047619	347.5	0.000300176	Psy6C06
600	347.5	0.000303058	Psy6C06
305	352.857142857143	0	Psy6C06
312.02380952381	352.857142857143	0	Psy6C06
319.047619047619	352.857142857143	0	Psy6C06
326.071428571429	352.857142857143	0	Psy6C06
333.095238095238	352.857142857143	0.000115267	Psy6C06
340.119047619048	352.857142857143	0.000305969	Psy6C06
347.142857142857	352.857142857143	0.000523781	Psy6C06
354.166666666667	352.857142857143	0.00071713	Psy6C06
361.190476190476	352.857142857143	0.000833799	Psy6C06
368.214285714286	352.857142857143	0.00087543	Psy6C06
375.238095238095	352.857142857143	0.00097874	Psy6C06
382.261904761905	352.857142857143	0.00129822	Psy6C06
389.285714285714	352.857142857143	0.00190115	Psy6C06
396.309523809524	352.857142857143	0.00276086	Psy6C06
403.333333333333	352.857142857143	0.00381896	Psy6C06
410.357142857143	352.857142857143	0.00495298	Psy6C06
417.380952380952	352.857142857143	0.0060215	Psy6C06
424.404761904762	352.857142857143	0.00689611	Psy6C06
431.428571428571	352.857142857143	0.00740232	Psy6C06
438.452380952381	352.857142857143	0.00717843	Psy6C06
445.47619047619	352.857142857143	0.0068496	Psy6C06
452.5	352.857142857143	0.0067011	Psy6C06
459.52380952381	352.857142857143	0.00606834	Psy6C06
466.547619047619	352.857142857143	0.00527361	Psy6C06
473.571428571429	352.857142857143	0.00475047	Psy6C06
480.595238095238	352.857142857143	0.00403363	Psy6C06
487.619047619048	352.857142857143	0.00363579	Psy6C06
494.642857142857	352.857142857143	0.00309769	Psy6C06
501.666666666667	352.857142857143	0.00275523	Psy6C06
508.690476190476	352.857142857143	0.00250239	Psy6C06
515.714285714286	352.857142857143	0.00220452	Psy6C06
522.738095238095	352.857142857143	0.00189662	Psy6C06
529.761904761905	352.857142857143	0.00180579	Psy6C06
536.785714285714	352.857142857143	0.00144253	Psy6C06
543.809523809524	352.857142857143	0.00118093	Psy6C06
550.833333333333	352.857142857143	0.000999774	Psy6C06
557.857142857143	352.857142857143	0.00102394	Psy6C06
564.880952380952	352.857142857143	0.000779186	Psy6C06
571.904761904762	352.857142857143	0.000729804	Psy6C06
578.928571428571	352.857142857143	0.000607797	Psy6C06
585.952380952381	352.857142857143	0.000364895	Psy6C06
592.97619047619	352.857142857143	0.000509579	Psy6C06
600	352.857142857143	0.000356045	Psy6C06
305	358.214285714286	0	Psy6C06
312.02380952381	358.214285714286	0	Psy6C06
319.047619047619	358.214285714286	0	Psy6C06
326.071428571429	358.214285714286	0	Psy6C06
333.095238095238	358.214285714286	0	Psy6C06
340.119047619048	358.214285714286	0.00017846	Psy6C06
347.142857142857	358.214285714286	0.000377963	Psy6C06
354.166666666667	358.214285714286	0.000532795	Psy6C06
361.190476190476	358.214285714286	0.000566389	Psy6C06
368.214285714286	358.214285714286	0.00046346	Psy6C06
375.238095238095	358.214285714286	0.000371687	Psy6C06
382.261904761905	358.214285714286	0.000457385	Psy6C06
389.285714285714	358.214285714286	0.000840667	Psy6C06
396.309523809524	358.214285714286	0.00158265	Psy6C06
403.333333333333	358.214285714286	0.00261901	Psy6C06
410.357142857143	358.214285714286	0.00383467	Psy6C06
417.380952380952	358.214285714286	0.0050953	Psy6C06
424.404761904762	358.214285714286	0.0063472	Psy6C06
431.428571428571	358.214285714286	0.00766695	Psy6C06
438.452380952381	358.214285714286	0.00879171	Psy6C06
445.47619047619	358.214285714286	0.00850797	Psy6C06
452.5	358.214285714286	0.00805015	Psy6C06
459.52380952381	358.214285714286	0.00752825	Psy6C06
466.547619047619	358.214285714286	0.00688456	Psy6C06
473.571428571429	358.214285714286	0.00642772	Psy6C06
480.595238095238	358.214285714286	0.00551307	Psy6C06
487.619047619048	358.214285714286	0.00486548	Psy6C06
494.642857142857	358.214285714286	0.00445847	Psy6C06
501.666666666667	358.214285714286	0.00385302	Psy6C06
508.690476190476	358.214285714286	0.00325307	Psy6C06
515.714285714286	358.214285714286	0.00298976	Psy6C06
522.738095238095	358.214285714286	0.00275525	Psy6C06
529.761904761905	358.214285714286	0.00258579	Psy6C06
536.785714285714	358.214285714286	0.00212449	Psy6C06
543.809523809524	358.214285714286	0.00178002	Psy6C06
550.833333333333	358.214285714286	0.00142325	Psy6C06
557.857142857143	358.214285714286	0.00144286	Psy6C06
564.880952380952	358.214285714286	0.00129627	Psy6C06
571.904761904762	358.214285714286	0.00108858	Psy6C06
578.928571428571	358.214285714286	0.000951222	Psy6C06
585.952380952381	358.214285714286	0.000845454	Psy6C06
592.97619047619	358.214285714286	0.000719215	Psy6C06
600	358.214285714286	0.000606918	Psy6C06
305	363.571428571429	0	Psy6C06
312.02380952381	363.571428571429	0	Psy6C06
319.047619047619	363.571428571429	0	Psy6C06
326.071428571429	363.571428571429	0	Psy6C06
333.095238095238	363.571428571429	0	Psy6C06
340.119047619048	363.571428571429	8.53296e-05	Psy6C06
347.142857142857	363.571428571429	0.000232602	Psy6C06
354.166666666667	363.571428571429	0.000350261	Psy6C06
361.190476190476	363.571428571429	0.000335594	Psy6C06
368.214285714286	363.571428571429	0.000156248	Psy6C06
375.238095238095	363.571428571429	0	Psy6C06
382.261904761905	363.571428571429	0	Psy6C06
389.285714285714	363.571428571429	0	Psy6C06
396.309523809524	363.571428571429	0.0005987	Psy6C06
403.333333333333	363.571428571429	0.00149437	Psy6C06
410.357142857143	363.571428571429	0.00263974	Psy6C06
417.380952380952	363.571428571429	0.00395856	Psy6C06
424.404761904762	363.571428571429	0.0054218	Psy6C06
431.428571428571	363.571428571429	0.00704298	Psy6C06
438.452380952381	363.571428571429	0.00841953	Psy6C06
445.47619047619	363.571428571429	0.00907684	Psy6C06
452.5	363.571428571429	0.00859747	Psy6C06
459.52380952381	363.571428571429	0.00836894	Psy6C06
466.547619047619	363.571428571429	0.00739092	Psy6C06
473.571428571429	363.571428571429	0.00706039	Psy6C06
480.595238095238	363.571428571429	0.00668011	Psy6C06
487.619047619048	363.571428571429	0.00599081	Psy6C06
494.642857142857	363.571428571429	0.0050565	Psy6C06
501.666666666667	363.571428571429	0.00450085	Psy6C06
508.690476190476	363.571428571429	0.00420964	Psy6C06
515.714285714286	363.571428571429	0.00359636	Psy6C06
522.738095238095	363.571428571429	0.00329036	Psy6C06
529.761904761905	363.571428571429	0.0031404	Psy6C06
536.785714285714	363.571428571429	0.00272356	Psy6C06
543.809523809524	363.571428571429	0.00202392	Psy6C06
550.833333333333	363.571428571429	0.00208296	Psy6C06
557.857142857143	363.571428571429	0.00173129	Psy6C06
564.880952380952	363.571428571429	0.0014113	Psy6C06
571.904761904762	363.571428571429	0.00122641	Psy6C06
578.928571428571	363.571428571429	0.00105326	Psy6C06
585.952380952381	363.571428571429	0.000930252	Psy6C06
592.97619047619	363.571428571429	0.000865996	Psy6C06
600	363.571428571429	0.000676116	Psy6C06
305	368.928571428571	0	Psy6C06
312.02380952381	368.928571428571	0	Psy6C06
319.047619047619	368.928571428571	0	Psy6C06
326.071428571429	368.928571428571	0	Psy6C06
333.095238095238	368.928571428571	0	Psy6C06
340.119047619048	368.928571428571	0	Psy6C06
347.142857142857	368.928571428571	9.55066e-05	Psy6C06
354.166666666667	368.928571428571	0.000187733	Psy6C06
361.190476190476	368.928571428571	0.00017387	Psy6C06
368.214285714286	368.928571428571	1.28521e-05	Psy6C06
375.238095238095	368.928571428571	-8.47033e-21	Psy6C06
382.261904761905	368.928571428571	-8.47033e-21	Psy6C06
389.285714285714	368.928571428571	-8.47033e-21	Psy6C06
396.309523809524	368.928571428571	-8.47033e-21	Psy6C06
403.333333333333	368.928571428571	0.000624414	Psy6C06
410.357142857143	368.928571428571	0.00153548	Psy6C06
417.380952380952	368.928571428571	0.00274403	Psy6C06
424.404761904762	368.928571428571	0.00418247	Psy6C06
431.428571428571	368.928571428571	0.00568151	Psy6C06
438.452380952381	368.928571428571	0.0069851	Psy6C06
445.47619047619	368.928571428571	0.00734792	Psy6C06
452.5	368.928571428571	0.00620698	Psy6C06
459.52380952381	368.928571428571	0.00613815	Psy6C06
466.547619047619	368.928571428571	0.00575958	Psy6C06
473.571428571429	368.928571428571	0.00522776	Psy6C06
480.595238095238	368.928571428571	0.00489974	Psy6C06
487.619047619048	368.928571428571	0.00465851	Psy6C06
494.642857142857	368.928571428571	0.00407838	Psy6C06
501.666666666667	368.928571428571	0.00388346	Psy6C06
508.690476190476	368.928571428571	0.00352971	Psy6C06
515.714285714286	368.928571428571	0.00330902	Psy6C06
522.738095238095	368.928571428571	0.00299543	Psy6C06
529.761904761905	368.928571428571	0.00259073	Psy6C06
536.785714285714	368.928571428571	0.00243374	Psy6C06
543.809523809524	368.928571428571	0.00198226	Psy6C06
550.833333333333	368.928571428571	0.001827	Psy6C06
557.857142857143	368.928571428571	0.0013773	Psy6C06
564.880952380952	368.928571428571	0.00132138	Psy6C06
571.904761904762	368.928571428571	0.00112552	Psy6C06
578.928571428571	368.928571428571	0.0010026	Psy6C06
585.952380952381	368.928571428571	0.000879187	Psy6C06
592.97619047619	368.928571428571	0.000858685	Psy6C06
600	368.928571428571	0.000741689	Psy6C06
305	374.285714285714	0	Psy6C06
312.02380952381	374.285714285714	0	Psy6C06
319.047619047619	374.285714285714	0	Psy6C06
326.071428571429	374.285714285714	0	Psy6C06
333.095238095238	374.285714285714	0	Psy6C06
340.119047619048	374.285714285714	0	Psy6C06
347.142857142857	374.285714285714	0	Psy6C06
354.166666666667	374.285714285714	6.27076e-05	Psy6C06
361.190476190476	374.285714285714	6.87572e-05	Psy6C06
368.214285714286	374.285714285714	0	Psy6C06
375.238095238095	374.285714285714	0	Psy6C06
382.261904761905	374.285714285714	0	Psy6C06
389.285714285714	374.285714285714	0	Psy6C06
396.309523809524	374.285714285714	0	Psy6C06
403.333333333333	374.285714285714	0	Psy6C06
410.357142857143	374.285714285714	0.000630884	Psy6C06
417.380952380952	374.285714285714	0.00163676	Psy6C06
424.404761904762	374.285714285714	0.00302568	Psy6C06
431.428571428571	374.285714285714	0.00447268	Psy6C06
438.452380952381	374.285714285714	0.00566404	Psy6C06
445.47619047619	374.285714285714	0.00631561	Psy6C06
452.5	374.285714285714	0.00654644	Psy6C06
459.52380952381	374.285714285714	0.00735023	Psy6C06
466.547619047619	374.285714285714	0.00735156	Psy6C06
473.571428571429	374.285714285714	0.00705059	Psy6C06
480.595238095238	374.285714285714	0.00660672	Psy6C06
487.619047619048	374.285714285714	0.00628931	Psy6C06
494.642857142857	374.285714285714	0.00547377	Psy6C06
501.666666666667	374.285714285714	0.00559296	Psy6C06
508.690476190476	374.285714285714	0.00499895	Psy6C06
515.714285714286	374.285714285714	0.00462585	Psy6C06
522.738095238095	374.285714285714	0.00446474	Psy6C06
529.761904761905	374.285714285714	0.00385436	Psy6C06
536.785714285714	374.285714285714	0.00343741	Psy6C06
543.809523809524	374.285714285714	0.00314605	Psy6C06
550.833333333333	374.285714285714	0.0025989	Psy6C06
557.857142857143	374.285714285714	0.00215844	Psy6C06
564.880952380952	374.285714285714	0.00197877	Psy6C06
571.904761904762	374.285714285714	0.00179877	Psy6C06
578.928571428571	374.285714285714	0.00152924	Psy6C06
585.952380952381	374.285714285714	0.00148162	Psy6C06
592.97619047619	374.285714285714	0.00129749	Psy6C06
600	374.285714285714	0.00108237	Psy6C06
305	379.642857142857	0	Psy6C06
312.02380952381	379.642857142857	0	Psy6C06
319.047619047619	379.642857142857	0	Psy6C06
326.071428571429	379.642857142857	0	Psy6C06
333.095238095238	379.642857142857	0	Psy6C06
340.119047619048	379.642857142857	0	Psy6C06
347.142857142857	379.642857142857	0	Psy6C06
354.166666666667	379.642857142857	0	Psy6C06
361.190476190476	379.642857142857	1.81901e-05	Psy6C06
368.214285714286	379.642857142857	0	Psy6C06
375.238095238095	379.642857142857	0	Psy6C06
382.261904761905	379.642857142857	0	Psy6C06
389.285714285714	379.642857142857	0	Psy6C06
396.309523809524	379.642857142857	0	Psy6C06
403.333333333333	379.642857142857	0	Psy6C06
410.357142857143	379.642857142857	0	Psy6C06
417.380952380952	379.642857142857	0.000697625	Psy6C06
424.404761904762	379.642857142857	0.00222024	Psy6C06
431.428571428571	379.642857142857	0.00374305	Psy6C06
438.452380952381	379.642857142857	0.00488072	Psy6C06
445.47619047619	379.642857142857	0.00567644	Psy6C06
452.5	379.642857142857	0.00642006	Psy6C06
459.52380952381	379.642857142857	0.00730969	Psy6C06
466.547619047619	379.642857142857	0.00800397	Psy6C06
473.571428571429	379.642857142857	0.00781933	Psy6C06
480.595238095238	379.642857142857	0.00763631	Psy6C06
487.619047619048	379.642857142857	0.00737918	Psy6C06
494.642857142857	379.642857142857	0.00688196	Psy6C06
501.666666666667	379.642857142857	0.00658744	Psy6C06
508.690476190476	379.642857142857	0.00624482	Psy6C06
515.714285714286	379.642857142857	0.00582921	Psy6C06
522.738095238095	379.642857142857	0.00503144	Psy6C06
529.761904761905	379.642857142857	0.00468396	Psy6C06
536.785714285714	379.642857142857	0.00407035	Psy6C06
543.809523809524	379.642857142857	0.00365959	Psy6C06
550.833333333333	379.642857142857	0.00325246	Psy6C06
557.857142857143	379.642857142857	0.00284565	Psy6C06
564.880952380952	379.642857142857	0.00259778	Psy6C06
571.904761904762	379.642857142857	0.00221953	Psy6C06
578.928571428571	379.642857142857	0.00189218	Psy6C06
585.952380952381	379.642857142857	0.00167213	Psy6C06
592.97619047619	379.642857142857	0.00151123	Psy6C06
600	379.642857142857	0.00134718	Psy6C06
305	385	0	Psy6C06
312.02380952381	385	0	Psy6C06
319.047619047619	385	0	Psy6C06
326.071428571429	385	0	Psy6C06
333.095238095238	385	0	Psy6C06
340.119047619048	385	0	Psy6C06
347.142857142857	385	0	Psy6C06
354.166666666667	385	0	Psy6C06
361.190476190476	385	5.16693e-06	Psy6C06
368.214285714286	385	0	Psy6C06
375.238095238095	385	0	Psy6C06
382.261904761905	385	0	Psy6C06
389.285714285714	385	0	Psy6C06
396.309523809524	385	0	Psy6C06
403.333333333333	385	0	Psy6C06
410.357142857143	385	0	Psy6C06
417.380952380952	385	0	Psy6C06
424.404761904762	385	0.00249299	Psy6C06
431.428571428571	385	0.00378585	Psy6C06
438.452380952381	385	0.00454644	Psy6C06
445.47619047619	385	0.00519306	Psy6C06
452.5	385	0.00594182	Psy6C06
459.52380952381	385	0.00686498	Psy6C06
466.547619047619	385	0.00764092	Psy6C06
473.571428571429	385	0.00789717	Psy6C06
480.595238095238	385	0.00756813	Psy6C06
487.619047619048	385	0.00747871	Psy6C06
494.642857142857	385	0.00724602	Psy6C06
501.666666666667	385	0.00690743	Psy6C06
508.690476190476	385	0.00639639	Psy6C06
515.714285714286	385	0.00602146	Psy6C06
522.738095238095	385	0.00537256	Psy6C06
529.761904761905	385	0.00496746	Psy6C06
536.785714285714	385	0.00441899	Psy6C06
543.809523809524	385	0.00399427	Psy6C06
550.833333333333	385	0.00352055	Psy6C06
557.857142857143	385	0.00302776	Psy6C06
564.880952380952	385	0.00274314	Psy6C06
571.904761904762	385	0.00237493	Psy6C06
578.928571428571	385	0.00207529	Psy6C06
585.952380952381	385	0.00176696	Psy6C06
592.97619047619	385	0.00157841	Psy6C06
600	385	0.00149901	Psy6C06
305	390.357142857143	0	Psy6C06
312.02380952381	390.357142857143	0	Psy6C06
319.047619047619	390.357142857143	0	Psy6C06
326.071428571429	390.357142857143	0	Psy6C06
333.095238095238	390.357142857143	0	Psy6C06
340.119047619048	390.357142857143	0	Psy6C06
347.142857142857	390.357142857143	0	Psy6C06
354.166666666667	390.357142857143	0	Psy6C06
361.190476190476	390.357142857143	0	Psy6C06
368.214285714286	390.357142857143	6.86159e-06	Psy6C06
375.238095238095	390.357142857143	0	Psy6C06
382.261904761905	390.357142857143	0	Psy6C06
389.285714285714	390.357142857143	0	Psy6C06
396.309523809524	390.357142857143	0	Psy6C06
403.333333333333	390.357142857143	0	Psy6C06
410.357142857143	390.357142857143	0	Psy6C06
417.380952380952	390.357142857143	0	Psy6C06
424.404761904762	390.357142857143	0.00378804	Psy6C06
431.428571428571	390.357142857143	0.00417945	Psy6C06
438.452380952381	390.357142857143	0.00441697	Psy6C06
445.47619047619	390.357142857143	0.00480066	Psy6C06
452.5	390.357142857143	0.00535321	Psy6C06
459.52380952381	390.357142857143	0.00613001	Psy6C06
466.547619047619	390.357142857143	0.00694581	Psy6C06
473.571428571429	390.357142857143	0.00756365	Psy6C06
480.595238095238	390.357142857143	0.00788774	Psy6C06
487.619047619048	390.357142857143	0.00778187	Psy6C06
494.642857142857	390.357142857143	0.00742649	Psy6C06
501.666666666667	390.357142857143	0.00708208	Psy6C06
508.690476190476	390.357142857143	0.00664196	Psy6C06
515.714285714286	390.357142857143	0.0062954	Psy6C06
522.738095238095	390.357142857143	0.0058416	Psy6C06
529.761904761905	390.357142857143	0.0051438	Psy6C06
536.785714285714	390.357142857143	0.00464649	Psy6C06
543.809523809524	390.357142857143	0.00416808	Psy6C06
550.833333333333	390.357142857143	0.00361389	Psy6C06
557.857142857143	390.357142857143	0.00329982	Psy6C06
564.880952380952	390.357142857143	0.00286656	Psy6C06
571.904761904762	390.357142857143	0.00247546	Psy6C06
578.928571428571	390.357142857143	0.00219276	Psy6C06
585.952380952381	390.357142857143	0.00196307	Psy6C06
592.97619047619	390.357142857143	0.0016826	Psy6C06
600	390.357142857143	0.00162584	Psy6C06
305	395.714285714286	0	Psy6C06
312.02380952381	395.714285714286	0	Psy6C06
319.047619047619	395.714285714286	0	Psy6C06
326.071428571429	395.714285714286	0	Psy6C06
333.095238095238	395.714285714286	0	Psy6C06
340.119047619048	395.714285714286	0	Psy6C06
347.142857142857	395.714285714286	0	Psy6C06
354.166666666667	395.714285714286	0	Psy6C06
361.190476190476	395.714285714286	0	Psy6C06
368.214285714286	395.714285714286	0	Psy6C06
375.238095238095	395.714285714286	0	Psy6C06
382.261904761905	395.714285714286	0	Psy6C06
389.285714285714	395.714285714286	0	Psy6C06
396.309523809524	395.714285714286	0	Psy6C06
403.333333333333	395.714285714286	0	Psy6C06
410.357142857143	395.714285714286	0	Psy6C06
417.380952380952	395.714285714286	0	Psy6C06
424.404761904762	395.714285714286	0	Psy6C06
431.428571428571	395.714285714286	0.00377725	Psy6C06
438.452380952381	395.714285714286	0.00429244	Psy6C06
445.47619047619	395.714285714286	0.00451724	Psy6C06
452.5	395.714285714286	0.00482084	Psy6C06
459.52380952381	395.714285714286	0.00542297	Psy6C06
466.547619047619	395.714285714286	0.00615913	Psy6C06
473.571428571429	395.714285714286	0.00679976	Psy6C06
480.595238095238	395.714285714286	0.00718175	Psy6C06
487.619047619048	395.714285714286	0.00717248	Psy6C06
494.642857142857	395.714285714286	0.00709914	Psy6C06
501.666666666667	395.714285714286	0.00666748	Psy6C06
508.690476190476	395.714285714286	0.00636739	Psy6C06
515.714285714286	395.714285714286	0.00610165	Psy6C06
522.738095238095	395.714285714286	0.00558259	Psy6C06
529.761904761905	395.714285714286	0.00520755	Psy6C06
536.785714285714	395.714285714286	0.00466425	Psy6C06
543.809523809524	395.714285714286	0.0040574	Psy6C06
550.833333333333	395.714285714286	0.00370173	Psy6C06
557.857142857143	395.714285714286	0.00332378	Psy6C06
564.880952380952	395.714285714286	0.00287897	Psy6C06
571.904761904762	395.714285714286	0.00244527	Psy6C06
578.928571428571	395.714285714286	0.00215802	Psy6C06
585.952380952381	395.714285714286	0.00183472	Psy6C06
592.97619047619	395.714285714286	0.00164866	Psy6C06
600	395.714285714286	0.0015605	Psy6C06
305	401.071428571429	0	Psy6C06
312.02380952381	401.071428571429	0	Psy6C06
319.047619047619	401.071428571429	0	Psy6C06
326.071428571429	401.071428571429	0	Psy6C06
333.095238095238	401.071428571429	0	Psy6C06
340.119047619048	401.071428571429	0	Psy6C06
347.142857142857	401.071428571429	0	Psy6C06
354.166666666667	401.071428571429	0	Psy6C06
361.190476190476	401.071428571429	0	Psy6C06
368.214285714286	401.071428571429	0	Psy6C06
375.238095238095	401.071428571429	0	Psy6C06
382.261904761905	401.071428571429	0	Psy6C06
389.285714285714	401.071428571429	0	Psy6C06
396.309523809524	401.071428571429	0	Psy6C06
403.333333333333	401.071428571429	0	Psy6C06
410.357142857143	401.071428571429	0	Psy6C06
417.380952380952	401.071428571429	0	Psy6C06
424.404761904762	401.071428571429	0	Psy6C06
431.428571428571	401.071428571429	0	Psy6C06
438.452380952381	401.071428571429	0.00370477	Psy6C06
445.47619047619	401.071428571429	0.0041223	Psy6C06
452.5	401.071428571429	0.004429	Psy6C06
459.52380952381	401.071428571429	0.00484662	Psy6C06
466.547619047619	401.071428571429	0.00540396	Psy6C06
473.571428571429	401.071428571429	0.00600381	Psy6C06
480.595238095238	401.071428571429	0.00643675	Psy6C06
487.619047619048	401.071428571429	0.0065534	Psy6C06
494.642857142857	401.071428571429	0.00639547	Psy6C06
501.666666666667	401.071428571429	0.00625359	Psy6C06
508.690476190476	401.071428571429	0.00606126	Psy6C06
515.714285714286	401.071428571429	0.0056132	Psy6C06
522.738095238095	401.071428571429	0.00516491	Psy6C06
529.761904761905	401.071428571429	0.0047452	Psy6C06
536.785714285714	401.071428571429	0.00445952	Psy6C06
543.809523809524	401.071428571429	0.00385295	Psy6C06
550.833333333333	401.071428571429	0.00347886	Psy6C06
557.857142857143	401.071428571429	0.00301421	Psy6C06
564.880952380952	401.071428571429	0.00275419	Psy6C06
571.904761904762	401.071428571429	0.00234811	Psy6C06
578.928571428571	401.071428571429	0.00202863	Psy6C06
585.952380952381	401.071428571429	0.00180239	Psy6C06
592.97619047619	401.071428571429	0.00162608	Psy6C06
600	401.071428571429	0.00141818	Psy6C06
305	406.428571428571	0	Psy6C06
312.02380952381	406.428571428571	0	Psy6C06
319.047619047619	406.428571428571	0	Psy6C06
326.071428571429	406.428571428571	0	Psy6C06
333.095238095238	406.428571428571	0	Psy6C06
340.119047619048	406.428571428571	0	Psy6C06
347.142857142857	406.428571428571	0	Psy6C06
354.166666666667	406.428571428571	0	Psy6C06
361.190476190476	406.428571428571	0	Psy6C06
368.214285714286	406.428571428571	0	Psy6C06
375.238095238095	406.428571428571	0	Psy6C06
382.261904761905	406.428571428571	8.86936e-06	Psy6C06
389.285714285714	406.428571428571	2.37068e-05	Psy6C06
396.309523809524	406.428571428571	2.11367e-05	Psy6C06
403.333333333333	406.428571428571	0	Psy6C06
410.357142857143	406.428571428571	0	Psy6C06
417.380952380952	406.428571428571	0	Psy6C06
424.404761904762	406.428571428571	0	Psy6C06
431.428571428571	406.428571428571	0	Psy6C06
438.452380952381	406.428571428571	0	Psy6C06
445.47619047619	406.428571428571	0.00357269	Psy6C06
452.5	406.428571428571	0.0041665	Psy6C06
459.52380952381	406.428571428571	0.00442018	Psy6C06
466.547619047619	406.428571428571	0.00480282	Psy6C06
473.571428571429	406.428571428571	0.00538004	Psy6C06
480.595238095238	406.428571428571	0.00587571	Psy6C06
487.619047619048	406.428571428571	0.00610449	Psy6C06
494.642857142857	406.428571428571	0.00607781	Psy6C06
501.666666666667	406.428571428571	0.00596998	Psy6C06
508.690476190476	406.428571428571	0.00569342	Psy6C06
515.714285714286	406.428571428571	0.00547475	Psy6C06
522.738095238095	406.428571428571	0.00508236	Psy6C06
529.761904761905	406.428571428571	0.0046889	Psy6C06
536.785714285714	406.428571428571	0.0043219	Psy6C06
543.809523809524	406.428571428571	0.0038622	Psy6C06
550.833333333333	406.428571428571	0.00345617	Psy6C06
557.857142857143	406.428571428571	0.00306403	Psy6C06
564.880952380952	406.428571428571	0.0026693	Psy6C06
571.904761904762	406.428571428571	0.00236656	Psy6C06
578.928571428571	406.428571428571	0.00198691	Psy6C06
585.952380952381	406.428571428571	0.0017735	Psy6C06
592.97619047619	406.428571428571	0.00162327	Psy6C06
600	406.428571428571	0.0014598	Psy6C06
305	411.785714285714	0	Psy6C06
312.02380952381	411.785714285714	0	Psy6C06
319.047619047619	411.785714285714	0	Psy6C06
326.071428571429	411.785714285714	0	Psy6C06
333.095238095238	411.785714285714	0	Psy6C06
340.119047619048	411.785714285714	0	Psy6C06
347.142857142857	411.785714285714	0	Psy6C06
354.166666666667	411.785714285714	0	Psy6C06
361.190476190476	411.785714285714	0	Psy6C06
368.214285714286	411.785714285714	0	Psy6C06
375.238095238095	411.785714285714	0	Psy6C06
382.261904761905	411.785714285714	0	Psy6C06
389.285714285714	411.785714285714	2.16565e-05	Psy6C06
396.309523809524	411.785714285714	4.75721e-05	Psy6C06
403.333333333333	411.785714285714	6.46736e-05	Psy6C06
410.357142857143	411.785714285714	6.22597e-05	Psy6C06
417.380952380952	411.785714285714	1.23356e-05	Psy6C06
424.404761904762	411.785714285714	-3.38813e-21	Psy6C06
431.428571428571	411.785714285714	-3.38813e-21	Psy6C06
438.452380952381	411.785714285714	-3.38813e-21	Psy6C06
445.47619047619	411.785714285714	-3.38813e-21	Psy6C06
452.5	411.785714285714	0.00382619	Psy6C06
459.52380952381	411.785714285714	0.00399348	Psy6C06
466.547619047619	411.785714285714	0.00436187	Psy6C06
473.571428571429	411.785714285714	0.00496245	Psy6C06
480.595238095238	411.785714285714	0.00551342	Psy6C06
487.619047619048	411.785714285714	0.00585784	Psy6C06
494.642857142857	411.785714285714	0.0059132	Psy6C06
501.666666666667	411.785714285714	0.00584533	Psy6C06
508.690476190476	411.785714285714	0.00579849	Psy6C06
515.714285714286	411.785714285714	0.00553202	Psy6C06
522.738095238095	411.785714285714	0.00529599	Psy6C06
529.761904761905	411.785714285714	0.00498387	Psy6C06
536.785714285714	411.785714285714	0.00469123	Psy6C06
543.809523809524	411.785714285714	0.00409443	Psy6C06
550.833333333333	411.785714285714	0.00368698	Psy6C06
557.857142857143	411.785714285714	0.00324382	Psy6C06
564.880952380952	411.785714285714	0.00293188	Psy6C06
571.904761904762	411.785714285714	0.00255962	Psy6C06
578.928571428571	411.785714285714	0.0022078	Psy6C06
585.952380952381	411.785714285714	0.00200522	Psy6C06
592.97619047619	411.785714285714	0.00176892	Psy6C06
600	411.785714285714	0.00147547	Psy6C06
305	417.142857142857	0	Psy6C06
312.02380952381	417.142857142857	0	Psy6C06
319.047619047619	417.142857142857	0	Psy6C06
326.071428571429	417.142857142857	0	Psy6C06
333.095238095238	417.142857142857	0	Psy6C06
340.119047619048	417.142857142857	0	Psy6C06
347.142857142857	417.142857142857	0	Psy6C06
354.166666666667	417.142857142857	0	Psy6C06
361.190476190476	417.142857142857	0	Psy6C06
368.214285714286	417.142857142857	0	Psy6C06
375.238095238095	417.142857142857	0	Psy6C06
382.261904761905	417.142857142857	0	Psy6C06
389.285714285714	417.142857142857	0	Psy6C06
396.309523809524	417.142857142857	3.10725e-05	Psy6C06
403.333333333333	417.142857142857	8.96326e-05	Psy6C06
410.357142857143	417.142857142857	0.000122143	Psy6C06
417.380952380952	417.142857142857	7.32109e-05	Psy6C06
424.404761904762	417.142857142857	0	Psy6C06
431.428571428571	417.142857142857	0	Psy6C06
438.452380952381	417.142857142857	0	Psy6C06
445.47619047619	417.142857142857	0	Psy6C06
452.5	417.142857142857	0.00270276	Psy6C06
459.52380952381	417.142857142857	0.00302036	Psy6C06
466.547619047619	417.142857142857	0.00397459	Psy6C06
473.571428571429	417.142857142857	0.00479916	Psy6C06
480.595238095238	417.142857142857	0.00539266	Psy6C06
487.619047619048	417.142857142857	0.00570057	Psy6C06
494.642857142857	417.142857142857	0.00576179	Psy6C06
501.666666666667	417.142857142857	0.00567951	Psy6C06
508.690476190476	417.142857142857	0.0054464	Psy6C06
515.714285714286	417.142857142857	0.00490529	Psy6C06
522.738095238095	417.142857142857	0.00407179	Psy6C06
529.761904761905	417.142857142857	0.00374285	Psy6C06
536.785714285714	417.142857142857	0.00332339	Psy6C06
543.809523809524	417.142857142857	0.00304049	Psy6C06
550.833333333333	417.142857142857	0.00275872	Psy6C06
557.857142857143	417.142857142857	0.00247953	Psy6C06
564.880952380952	417.142857142857	0.00233542	Psy6C06
571.904761904762	417.142857142857	0.00196778	Psy6C06
578.928571428571	417.142857142857	0.00178061	Psy6C06
585.952380952381	417.142857142857	0.00155024	Psy6C06
592.97619047619	417.142857142857	0.00131115	Psy6C06
600	417.142857142857	0.00118937	Psy6C06
305	422.5	0	Psy6C06
312.02380952381	422.5	0	Psy6C06
319.047619047619	422.5	0	Psy6C06
326.071428571429	422.5	0	Psy6C06
333.095238095238	422.5	0	Psy6C06
340.119047619048	422.5	0	Psy6C06
347.142857142857	422.5	0	Psy6C06
354.166666666667	422.5	0	Psy6C06
361.190476190476	422.5	0	Psy6C06
368.214285714286	422.5	0	Psy6C06
375.238095238095	422.5	0	Psy6C06
382.261904761905	422.5	0	Psy6C06
389.285714285714	422.5	0	Psy6C06
396.309523809524	422.5	0	Psy6C06
403.333333333333	422.5	8.14533e-05	Psy6C06
410.357142857143	422.5	0.000141668	Psy6C06
417.380952380952	422.5	0.000114402	Psy6C06
424.404761904762	422.5	0	Psy6C06
431.428571428571	422.5	0	Psy6C06
438.452380952381	422.5	0	Psy6C06
445.47619047619	422.5	0	Psy6C06
452.5	422.5	0	Psy6C06
459.52380952381	422.5	0.00284333	Psy6C06
466.547619047619	422.5	0.00340604	Psy6C06
473.571428571429	422.5	0.00505084	Psy6C06
480.595238095238	422.5	0.00576593	Psy6C06
487.619047619048	422.5	0.00577559	Psy6C06
494.642857142857	422.5	0.00562787	Psy6C06
501.666666666667	422.5	0.00547645	Psy6C06
508.690476190476	422.5	0.0052326	Psy6C06
515.714285714286	422.5	0.00481632	Psy6C06
522.738095238095	422.5	0.00438633	Psy6C06
529.761904761905	422.5	0.00431003	Psy6C06
536.785714285714	422.5	0.00399521	Psy6C06
543.809523809524	422.5	0.00361562	Psy6C06
550.833333333333	422.5	0.00333245	Psy6C06
557.857142857143	422.5	0.00295204	Psy6C06
564.880952380952	422.5	0.00273695	Psy6C06
571.904761904762	422.5	0.00241322	Psy6C06
578.928571428571	422.5	0.0020847	Psy6C06
585.952380952381	422.5	0.00178813	Psy6C06
592.97619047619	422.5	0.00159379	Psy6C06
600	422.5	0.00137529	Psy6C06
305	427.857142857143	0	Psy6C06
312.02380952381	427.857142857143	0	Psy6C06
319.047619047619	427.857142857143	0	Psy6C06
326.071428571429	427.857142857143	0	Psy6C06
333.095238095238	427.857142857143	0	Psy6C06
340.119047619048	427.857142857143	0	Psy6C06
347.142857142857	427.857142857143	0	Psy6C06
354.166666666667	427.857142857143	0	Psy6C06
361.190476190476	427.857142857143	0	Psy6C06
368.214285714286	427.857142857143	0	Psy6C06
375.238095238095	427.857142857143	0	Psy6C06
382.261904761905	427.857142857143	0	Psy6C06
389.285714285714	427.857142857143	0	Psy6C06
396.309523809524	427.857142857143	0	Psy6C06
403.333333333333	427.857142857143	4.58219e-05	Psy6C06
410.357142857143	427.857142857143	0.000112409	Psy6C06
417.380952380952	427.857142857143	0.00013732	Psy6C06
424.404761904762	427.857142857143	9.5103e-05	Psy6C06
431.428571428571	427.857142857143	1.99053e-05	Psy6C06
438.452380952381	427.857142857143	-3.38813e-21	Psy6C06
445.47619047619	427.857142857143	-3.38813e-21	Psy6C06
452.5	427.857142857143	-3.38813e-21	Psy6C06
459.52380952381	427.857142857143	-3.38813e-21	Psy6C06
466.547619047619	427.857142857143	0.00427306	Psy6C06
473.571428571429	427.857142857143	0.00501331	Psy6C06
480.595238095238	427.857142857143	0.00567488	Psy6C06
487.619047619048	427.857142857143	0.00556669	Psy6C06
494.642857142857	427.857142857143	0.00539583	Psy6C06
501.666666666667	427.857142857143	0.00526481	Psy6C06
508.690476190476	427.857142857143	0.00511926	Psy6C06
515.714285714286	427.857142857143	0.0049229	Psy6C06
522.738095238095	427.857142857143	0.00477332	Psy6C06
529.761904761905	427.857142857143	0.00502062	Psy6C06
536.785714285714	427.857142857143	0.00574791	Psy6C06
543.809523809524	427.857142857143	0.00519287	Psy6C06
550.833333333333	427.857142857143	0.00472283	Psy6C06
557.857142857143	427.857142857143	0.00420305	Psy6C06
564.880952380952	427.857142857143	0.00376763	Psy6C06
571.904761904762	427.857142857143	0.00337057	Psy6C06
578.928571428571	427.857142857143	0.00293767	Psy6C06
585.952380952381	427.857142857143	0.00261318	Psy6C06
592.97619047619	427.857142857143	0.00230655	Psy6C06
600	427.857142857143	0.00201923	Psy6C06
305	433.214285714286	0	Psy6C06
312.02380952381	433.214285714286	0	Psy6C06
319.047619047619	433.214285714286	0	Psy6C06
326.071428571429	433.214285714286	0	Psy6C06
333.095238095238	433.214285714286	0	Psy6C06
340.119047619048	433.214285714286	0	Psy6C06
347.142857142857	433.214285714286	0	Psy6C06
354.166666666667	433.214285714286	0	Psy6C06
361.190476190476	433.214285714286	0	Psy6C06
368.214285714286	433.214285714286	0	Psy6C06
375.238095238095	433.214285714286	0	Psy6C06
382.261904761905	433.214285714286	0	Psy6C06
389.285714285714	433.214285714286	0	Psy6C06
396.309523809524	433.214285714286	0	Psy6C06
403.333333333333	433.214285714286	0	Psy6C06
410.357142857143	433.214285714286	5.40461e-05	Psy6C06
417.380952380952	433.214285714286	0.000120161	Psy6C06
424.404761904762	433.214285714286	0.000151074	Psy6C06
431.428571428571	433.214285714286	0.000130692	Psy6C06
438.452380952381	433.214285714286	3.38424e-05	Psy6C06
445.47619047619	433.214285714286	0	Psy6C06
452.5	433.214285714286	0	Psy6C06
459.52380952381	433.214285714286	0	Psy6C06
466.547619047619	433.214285714286	0	Psy6C06
473.571428571429	433.214285714286	0.00360452	Psy6C06
480.595238095238	433.214285714286	0.00435106	Psy6C06
487.619047619048	433.214285714286	0.00470966	Psy6C06
494.642857142857	433.214285714286	0.0049646	Psy6C06
501.666666666667	433.214285714286	0.00505601	Psy6C06
508.690476190476	433.214285714286	0.00503804	Psy6C06
515.714285714286	433.214285714286	0.00496173	Psy6C06
522.738095238095	433.214285714286	0.00492983	Psy6C06
529.761904761905	433.214285714286	0.00512906	Psy6C06
536.785714285714	433.214285714286	0.00522604	Psy6C06
543.809523809524	433.214285714286	0.0044298	Psy6C06
550.833333333333	433.214285714286	0.00407481	Psy6C06
557.857142857143	433.214285714286	0.00367621	Psy6C06
564.880952380952	433.214285714286	0.00324324	Psy6C06
571.904761904762	433.214285714286	0.00293828	Psy6C06
578.928571428571	433.214285714286	0.0026344	Psy6C06
585.952380952381	433.214285714286	0.00222495	Psy6C06
592.97619047619	433.214285714286	0.00197501	Psy6C06
600	433.214285714286	0.00172741	Psy6C06
305	438.571428571429	0	Psy6C06
312.02380952381	438.571428571429	0	Psy6C06
319.047619047619	438.571428571429	0	Psy6C06
326.071428571429	438.571428571429	0	Psy6C06
333.095238095238	438.571428571429	0	Psy6C06
340.119047619048	438.571428571429	0	Psy6C06
347.142857142857	438.571428571429	0	Psy6C06
354.166666666667	438.571428571429	0	Psy6C06
361.190476190476	438.571428571429	0	Psy6C06
368.214285714286	438.571428571429	0	Psy6C06
375.238095238095	438.571428571429	0	Psy6C06
382.261904761905	438.571428571429	0	Psy6C06
389.285714285714	438.571428571429	0	Psy6C06
396.309523809524	438.571428571429	0	Psy6C06
403.333333333333	438.571428571429	0	Psy6C06
410.357142857143	438.571428571429	0	Psy6C06
417.380952380952	438.571428571429	6.39026e-05	Psy6C06
424.404761904762	438.571428571429	0.000135098	Psy6C06
431.428571428571	438.571428571429	0.000157317	Psy6C06
438.452380952381	438.571428571429	8.66264e-05	Psy6C06
445.47619047619	438.571428571429	0	Psy6C06
452.5	438.571428571429	0	Psy6C06
459.52380952381	438.571428571429	0	Psy6C06
466.547619047619	438.571428571429	0	Psy6C06
473.571428571429	438.571428571429	0.0028335	Psy6C06
480.595238095238	438.571428571429	0.00336057	Psy6C06
487.619047619048	438.571428571429	0.00390713	Psy6C06
494.642857142857	438.571428571429	0.00442817	Psy6C06
501.666666666667	438.571428571429	0.00482385	Psy6C06
508.690476190476	438.571428571429	0.00498347	Psy6C06
515.714285714286	438.571428571429	0.0049357	Psy6C06
522.738095238095	438.571428571429	0.00484298	Psy6C06
529.761904761905	438.571428571429	0.00479554	Psy6C06
536.785714285714	438.571428571429	0.00466979	Psy6C06
543.809523809524	438.571428571429	0.00427532	Psy6C06
550.833333333333	438.571428571429	0.00383826	Psy6C06
557.857142857143	438.571428571429	0.00337591	Psy6C06
564.880952380952	438.571428571429	0.00304883	Psy6C06
571.904761904762	438.571428571429	0.00277175	Psy6C06
578.928571428571	438.571428571429	0.00245824	Psy6C06
585.952380952381	438.571428571429	0.00209351	Psy6C06
592.97619047619	438.571428571429	0.00188885	Psy6C06
600	438.571428571429	0.00170585	Psy6C06
305	443.928571428571	0	Psy6C06
312.02380952381	443.928571428571	0	Psy6C06
319.047619047619	443.928571428571	0	Psy6C06
326.071428571429	443.928571428571	0	Psy6C06
333.095238095238	443.928571428571	0	Psy6C06
340.119047619048	443.928571428571	0	Psy6C06
347.142857142857	443.928571428571	0	Psy6C06
354.166666666667	443.928571428571	0	Psy6C06
361.190476190476	443.928571428571	0	Psy6C06
368.214285714286	443.928571428571	0	Psy6C06
375.238095238095	443.928571428571	0	Psy6C06
382.261904761905	443.928571428571	0	Psy6C06
389.285714285714	443.928571428571	0	Psy6C06
396.309523809524	443.928571428571	0	Psy6C06
403.333333333333	443.928571428571	0	Psy6C06
410.357142857143	443.928571428571	0	Psy6C06
417.380952380952	443.928571428571	0	Psy6C06
424.404761904762	443.928571428571	8.58051e-05	Psy6C06
431.428571428571	443.928571428571	0.000137894	Psy6C06
438.452380952381	443.928571428571	0.000115727	Psy6C06
445.47619047619	443.928571428571	3.70605e-05	Psy6C06
452.5	443.928571428571	0	Psy6C06
459.52380952381	443.928571428571	0	Psy6C06
466.547619047619	443.928571428571	0	Psy6C06
473.571428571429	443.928571428571	0	Psy6C06
480.595238095238	443.928571428571	0.00297629	Psy6C06
487.619047619048	443.928571428571	0.00368818	Psy6C06
494.642857142857	443.928571428571	0.00431162	Psy6C06
501.666666666667	443.928571428571	0.00456376	Psy6C06
508.690476190476	443.928571428571	0.00492368	Psy6C06
515.714285714286	443.928571428571	0.00489517	Psy6C06
522.738095238095	443.928571428571	0.00472941	Psy6C06
529.761904761905	443.928571428571	0.00455027	Psy6C06
536.785714285714	443.928571428571	0.00435133	Psy6C06
543.809523809524	443.928571428571	0.00408305	Psy6C06
550.833333333333	443.928571428571	0.00377795	Psy6C06
557.857142857143	443.928571428571	0.00354468	Psy6C06
564.880952380952	443.928571428571	0.00309658	Psy6C06
571.904761904762	443.928571428571	0.00288701	Psy6C06
578.928571428571	443.928571428571	0.00263383	Psy6C06
585.952380952381	443.928571428571	0.00218984	Psy6C06
592.97619047619	443.928571428571	0.00194344	Psy6C06
600	443.928571428571	0.00172573	Psy6C06
305	449.285714285714	0	Psy6C06
312.02380952381	449.285714285714	0	Psy6C06
319.047619047619	449.285714285714	0	Psy6C06
326.071428571429	449.285714285714	0	Psy6C06
333.095238095238	449.285714285714	0	Psy6C06
340.119047619048	449.285714285714	0	Psy6C06
347.142857142857	449.285714285714	0	Psy6C06
354.166666666667	449.285714285714	0	Psy6C06
361.190476190476	449.285714285714	0	Psy6C06
368.214285714286	449.285714285714	0	Psy6C06
375.238095238095	449.285714285714	0	Psy6C06
382.261904761905	449.285714285714	0	Psy6C06
389.285714285714	449.285714285714	0	Psy6C06
396.309523809524	449.285714285714	0	Psy6C06
403.333333333333	449.285714285714	0	Psy6C06
410.357142857143	449.285714285714	0	Psy6C06
417.380952380952	449.285714285714	0	Psy6C06
424.404761904762	449.285714285714	4.00709e-05	Psy6C06
431.428571428571	449.285714285714	9.49892e-05	Psy6C06
438.452380952381	449.285714285714	0.000130943	Psy6C06
445.47619047619	449.285714285714	0.000141846	Psy6C06
452.5	449.285714285714	0.000122237	Psy6C06
459.52380952381	449.285714285714	1.60349e-05	Psy6C06
466.547619047619	449.285714285714	0	Psy6C06
473.571428571429	449.285714285714	0	Psy6C06
480.595238095238	449.285714285714	0	Psy6C06
487.619047619048	449.285714285714	0.00332172	Psy6C06
494.642857142857	449.285714285714	0.00393566	Psy6C06
501.666666666667	449.285714285714	0.0043962	Psy6C06
508.690476190476	449.285714285714	0.00472908	Psy6C06
515.714285714286	449.285714285714	0.00471096	Psy6C06
522.738095238095	449.285714285714	0.0045693	Psy6C06
529.761904761905	449.285714285714	0.004389	Psy6C06
536.785714285714	449.285714285714	0.00418478	Psy6C06
543.809523809524	449.285714285714	0.00393474	Psy6C06
550.833333333333	449.285714285714	0.00368094	Psy6C06
557.857142857143	449.285714285714	0.00347359	Psy6C06
564.880952380952	449.285714285714	0.00330356	Psy6C06
571.904761904762	449.285714285714	0.00290738	Psy6C06
578.928571428571	449.285714285714	0.00252475	Psy6C06
585.952380952381	449.285714285714	0.00235549	Psy6C06
592.97619047619	449.285714285714	0.00202384	Psy6C06
600	449.285714285714	0.00172811	Psy6C06
305	454.642857142857	0	Psy6C06
312.02380952381	454.642857142857	0	Psy6C06
319.047619047619	454.642857142857	0	Psy6C06
326.071428571429	454.642857142857	0	Psy6C06
333.095238095238	454.642857142857	0	Psy6C06
340.119047619048	454.642857142857	0	Psy6C06
347.142857142857	454.642857142857	0	Psy6C06
354.166666666667	454.642857142857	0	Psy6C06
361.190476190476	454.642857142857	0	Psy6C06
368.214285714286	454.642857142857	0	Psy6C06
375.238095238095	454.642857142857	0	Psy6C06
382.261904761905	454.642857142857	0	Psy6C06
389.285714285714	454.642857142857	0	Psy6C06
396.309523809524	454.642857142857	0	Psy6C06
403.333333333333	454.642857142857	0	Psy6C06
410.357142857143	454.642857142857	0	Psy6C06
417.380952380952	454.642857142857	0	Psy6C06
424.404761904762	454.642857142857	0	Psy6C06
431.428571428571	454.642857142857	3.65815e-05	Psy6C06
438.452380952381	454.642857142857	0.000131336	Psy6C06
445.47619047619	454.642857142857	0.000228142	Psy6C06
452.5	454.642857142857	0.000251624	Psy6C06
459.52380952381	454.642857142857	0.000168949	Psy6C06
466.547619047619	454.642857142857	-6.77626e-21	Psy6C06
473.571428571429	454.642857142857	-6.77626e-21	Psy6C06
480.595238095238	454.642857142857	-6.77626e-21	Psy6C06
487.619047619048	454.642857142857	-6.77626e-21	Psy6C06
494.642857142857	454.642857142857	0.00332191	Psy6C06
501.666666666667	454.642857142857	0.00384985	Psy6C06
508.690476190476	454.642857142857	0.00425269	Psy6C06
515.714285714286	454.642857142857	0.00432871	Psy6C06
522.738095238095	454.642857142857	0.00429625	Psy6C06
529.761904761905	454.642857142857	0.00419275	Psy6C06
536.785714285714	454.642857142857	0.00403137	Psy6C06
543.809523809524	454.642857142857	0.00379198	Psy6C06
550.833333333333	454.642857142857	0.00354285	Psy6C06
557.857142857143	454.642857142857	0.00332545	Psy6C06
564.880952380952	454.642857142857	0.00306235	Psy6C06
571.904761904762	454.642857142857	0.00262799	Psy6C06
578.928571428571	454.642857142857	0.00232399	Psy6C06
585.952380952381	454.642857142857	0.00216262	Psy6C06
592.97619047619	454.642857142857	0.0018264	Psy6C06
600	454.642857142857	0.00162464	Psy6C06
305	460	0	Psy6C06
312.02380952381	460	0	Psy6C06
319.047619047619	460	0	Psy6C06
326.071428571429	460	0	Psy6C06
333.095238095238	460	0	Psy6C06
340.119047619048	460	0	Psy6C06
347.142857142857	460	0	Psy6C06
354.166666666667	460	0	Psy6C06
361.190476190476	460	0	Psy6C06
368.214285714286	460	0	Psy6C06
375.238095238095	460	0	Psy6C06
382.261904761905	460	0	Psy6C06
389.285714285714	460	0	Psy6C06
396.309523809524	460	0	Psy6C06
403.333333333333	460	0	Psy6C06
410.357142857143	460	0	Psy6C06
417.380952380952	460	0	Psy6C06
424.404761904762	460	0	Psy6C06
431.428571428571	460	0	Psy6C06
438.452380952381	460	0.000151215	Psy6C06
445.47619047619	460	0.000323348	Psy6C06
452.5	460	0.000383809	Psy6C06
459.52380952381	460	0.000301084	Psy6C06
466.547619047619	460	0.000124885	Psy6C06
473.571428571429	460	0	Psy6C06
480.595238095238	460	0	Psy6C06
487.619047619048	460	0	Psy6C06
494.642857142857	460	0	Psy6C06
501.666666666667	460	0.00333312	Psy6C06
508.690476190476	460	0.00386153	Psy6C06
515.714285714286	460	0.00388985	Psy6C06
522.738095238095	460	0.00396779	Psy6C06
529.761904761905	460	0.00395506	Psy6C06
536.785714285714	460	0.00386062	Psy6C06
543.809523809524	460	0.00364078	Psy6C06
550.833333333333	460	0.00339173	Psy6C06
557.857142857143	460	0.00314348	Psy6C06
564.880952380952	460	0.00286503	Psy6C06
571.904761904762	460	0.0025339	Psy6C06
578.928571428571	460	0.00222588	Psy6C06
585.952380952381	460	0.00191337	Psy6C06
592.97619047619	460	0.00175458	Psy6C06
600	460	0.00154461	Psy6C06

## Sheet: Sheet10
Emission	Excitation	Normalized Intensity	Sample
305	235	0	Seawater_1
312.02380952381	235	0	Seawater_1
319.047619047619	235	0	Seawater_1
326.071428571429	235	0	Seawater_1
333.095238095238	235	0	Seawater_1
340.119047619048	235	0	Seawater_1
347.142857142857	235	0	Seawater_1
354.166666666667	235	0	Seawater_1
361.190476190476	235	0	Seawater_1
368.214285714286	235	0	Seawater_1
375.238095238095	235	0	Seawater_1
382.261904761905	235	0	Seawater_1
389.285714285714	235	0	Seawater_1
396.309523809524	235	0	Seawater_1
403.333333333333	235	0	Seawater_1
410.357142857143	235	0	Seawater_1
417.380952380952	235	0	Seawater_1
424.404761904762	235	0	Seawater_1
431.428571428571	235	0	Seawater_1
438.452380952381	235	0	Seawater_1
445.47619047619	235	0	Seawater_1
452.5	235	0	Seawater_1
459.52380952381	235	0	Seawater_1
466.547619047619	235	0	Seawater_1
473.571428571429	235	1.49236e-06	Seawater_1
480.595238095238	235	1.77158e-05	Seawater_1
487.619047619048	235	2.58978e-05	Seawater_1
494.642857142857	235	2.80262e-05	Seawater_1
501.666666666667	235	2.618e-05	Seawater_1
508.690476190476	235	2.23679e-05	Seawater_1
515.714285714286	235	1.82154e-05	Seawater_1
522.738095238095	235	1.44236e-05	Seawater_1
529.761904761905	235	1.3242e-05	Seawater_1
536.785714285714	235	1.58956e-05	Seawater_1
543.809523809524	235	1.90997e-05	Seawater_1
550.833333333333	235	-8.47033e-22	Seawater_1
557.857142857143	235	-8.47033e-22	Seawater_1
564.880952380952	235	5.78467e-06	Seawater_1
571.904761904762	235	-8.47033e-22	Seawater_1
578.928571428571	235	-8.47033e-22	Seawater_1
585.952380952381	235	-8.47033e-22	Seawater_1
592.97619047619	235	-8.47033e-22	Seawater_1
600	235	-8.47033e-22	Seawater_1
305	240.357142857143	0	Seawater_1
312.02380952381	240.357142857143	0	Seawater_1
319.047619047619	240.357142857143	0	Seawater_1
326.071428571429	240.357142857143	0	Seawater_1
333.095238095238	240.357142857143	0	Seawater_1
340.119047619048	240.357142857143	0	Seawater_1
347.142857142857	240.357142857143	0	Seawater_1
354.166666666667	240.357142857143	0	Seawater_1
361.190476190476	240.357142857143	0	Seawater_1
368.214285714286	240.357142857143	0	Seawater_1
375.238095238095	240.357142857143	0	Seawater_1
382.261904761905	240.357142857143	0	Seawater_1
389.285714285714	240.357142857143	0	Seawater_1
396.309523809524	240.357142857143	0	Seawater_1
403.333333333333	240.357142857143	0	Seawater_1
410.357142857143	240.357142857143	0	Seawater_1
417.380952380952	240.357142857143	0	Seawater_1
424.404761904762	240.357142857143	0	Seawater_1
431.428571428571	240.357142857143	0	Seawater_1
438.452380952381	240.357142857143	0	Seawater_1
445.47619047619	240.357142857143	0	Seawater_1
452.5	240.357142857143	0	Seawater_1
459.52380952381	240.357142857143	0	Seawater_1
466.547619047619	240.357142857143	0	Seawater_1
473.571428571429	240.357142857143	0	Seawater_1
480.595238095238	240.357142857143	4.8322e-06	Seawater_1
487.619047619048	240.357142857143	1.75003e-05	Seawater_1
494.642857142857	240.357142857143	2.56406e-05	Seawater_1
501.666666666667	240.357142857143	2.97883e-05	Seawater_1
508.690476190476	240.357142857143	3.0339e-05	Seawater_1
515.714285714286	240.357142857143	2.81157e-05	Seawater_1
522.738095238095	240.357142857143	2.43822e-05	Seawater_1
529.761904761905	240.357142857143	2.1511e-05	Seawater_1
536.785714285714	240.357142857143	2.02381e-05	Seawater_1
543.809523809524	240.357142857143	1.73659e-05	Seawater_1
550.833333333333	240.357142857143	4.91651e-06	Seawater_1
557.857142857143	240.357142857143	2.78786e-06	Seawater_1
564.880952380952	240.357142857143	2.34151e-06	Seawater_1
571.904761904762	240.357142857143	-1.69407e-21	Seawater_1
578.928571428571	240.357142857143	7.10555e-07	Seawater_1
585.952380952381	240.357142857143	2.87817e-07	Seawater_1
592.97619047619	240.357142857143	-1.69407e-21	Seawater_1
600	240.357142857143	-1.69407e-21	Seawater_1
305	245.714285714286	0	Seawater_1
312.02380952381	245.714285714286	0	Seawater_1
319.047619047619	245.714285714286	0	Seawater_1
326.071428571429	245.714285714286	0	Seawater_1
333.095238095238	245.714285714286	0	Seawater_1
340.119047619048	245.714285714286	0	Seawater_1
347.142857142857	245.714285714286	0	Seawater_1
354.166666666667	245.714285714286	0	Seawater_1
361.190476190476	245.714285714286	0	Seawater_1
368.214285714286	245.714285714286	0	Seawater_1
375.238095238095	245.714285714286	0	Seawater_1
382.261904761905	245.714285714286	0	Seawater_1
389.285714285714	245.714285714286	0	Seawater_1
396.309523809524	245.714285714286	0	Seawater_1
403.333333333333	245.714285714286	0	Seawater_1
410.357142857143	245.714285714286	0	Seawater_1
417.380952380952	245.714285714286	0	Seawater_1
424.404761904762	245.714285714286	0	Seawater_1
431.428571428571	245.714285714286	0	Seawater_1
438.452380952381	245.714285714286	0	Seawater_1
445.47619047619	245.714285714286	0	Seawater_1
452.5	245.714285714286	0	Seawater_1
459.52380952381	245.714285714286	0	Seawater_1
466.547619047619	245.714285714286	0	Seawater_1
473.571428571429	245.714285714286	0	Seawater_1
480.595238095238	245.714285714286	0	Seawater_1
487.619047619048	245.714285714286	2.41051e-06	Seawater_1
494.642857142857	245.714285714286	1.51378e-05	Seawater_1
501.666666666667	245.714285714286	2.56091e-05	Seawater_1
508.690476190476	245.714285714286	3.1149e-05	Seawater_1
515.714285714286	245.714285714286	3.14376e-05	Seawater_1
522.738095238095	245.714285714286	2.81923e-05	Seawater_1
529.761904761905	245.714285714286	2.38108e-05	Seawater_1
536.785714285714	245.714285714286	1.95518e-05	Seawater_1
543.809523809524	245.714285714286	1.50025e-05	Seawater_1
550.833333333333	245.714285714286	9.5955e-06	Seawater_1
557.857142857143	245.714285714286	6.45778e-06	Seawater_1
564.880952380952	245.714285714286	5.7862e-06	Seawater_1
571.904761904762	245.714285714286	4.48378e-06	Seawater_1
578.928571428571	245.714285714286	7.46137e-06	Seawater_1
585.952380952381	245.714285714286	6.42314e-06	Seawater_1
592.97619047619	245.714285714286	2.41743e-06	Seawater_1
600	245.714285714286	1.28468e-06	Seawater_1
305	251.071428571429	0	Seawater_1
312.02380952381	251.071428571429	0	Seawater_1
319.047619047619	251.071428571429	0	Seawater_1
326.071428571429	251.071428571429	0	Seawater_1
333.095238095238	251.071428571429	0	Seawater_1
340.119047619048	251.071428571429	0	Seawater_1
347.142857142857	251.071428571429	0	Seawater_1
354.166666666667	251.071428571429	0	Seawater_1
361.190476190476	251.071428571429	0	Seawater_1
368.214285714286	251.071428571429	0	Seawater_1
375.238095238095	251.071428571429	0	Seawater_1
382.261904761905	251.071428571429	0	Seawater_1
389.285714285714	251.071428571429	0	Seawater_1
396.309523809524	251.071428571429	0	Seawater_1
403.333333333333	251.071428571429	2.43536e-05	Seawater_1
410.357142857143	251.071428571429	0	Seawater_1
417.380952380952	251.071428571429	0	Seawater_1
424.404761904762	251.071428571429	0	Seawater_1
431.428571428571	251.071428571429	0	Seawater_1
438.452380952381	251.071428571429	0	Seawater_1
445.47619047619	251.071428571429	0	Seawater_1
452.5	251.071428571429	0	Seawater_1
459.52380952381	251.071428571429	0	Seawater_1
466.547619047619	251.071428571429	0	Seawater_1
473.571428571429	251.071428571429	0	Seawater_1
480.595238095238	251.071428571429	0	Seawater_1
487.619047619048	251.071428571429	0	Seawater_1
494.642857142857	251.071428571429	5.84968e-06	Seawater_1
501.666666666667	251.071428571429	2.02923e-05	Seawater_1
508.690476190476	251.071428571429	2.77311e-05	Seawater_1
515.714285714286	251.071428571429	2.96794e-05	Seawater_1
522.738095238095	251.071428571429	2.72719e-05	Seawater_1
529.761904761905	251.071428571429	2.24957e-05	Seawater_1
536.785714285714	251.071428571429	1.68509e-05	Seawater_1
543.809523809524	251.071428571429	1.1156e-05	Seawater_1
550.833333333333	251.071428571429	6.74068e-06	Seawater_1
557.857142857143	251.071428571429	4.89513e-06	Seawater_1
564.880952380952	251.071428571429	5.75591e-06	Seawater_1
571.904761904762	251.071428571429	9.15566e-06	Seawater_1
578.928571428571	251.071428571429	1.69858e-05	Seawater_1
585.952380952381	251.071428571429	1.41335e-05	Seawater_1
592.97619047619	251.071428571429	2.17903e-06	Seawater_1
600	251.071428571429	1.03752e-05	Seawater_1
305	256.428571428571	0	Seawater_1
312.02380952381	256.428571428571	0	Seawater_1
319.047619047619	256.428571428571	0	Seawater_1
326.071428571429	256.428571428571	0	Seawater_1
333.095238095238	256.428571428571	0	Seawater_1
340.119047619048	256.428571428571	0	Seawater_1
347.142857142857	256.428571428571	0	Seawater_1
354.166666666667	256.428571428571	0	Seawater_1
361.190476190476	256.428571428571	0	Seawater_1
368.214285714286	256.428571428571	0	Seawater_1
375.238095238095	256.428571428571	0	Seawater_1
382.261904761905	256.428571428571	0	Seawater_1
389.285714285714	256.428571428571	4.1987e-05	Seawater_1
396.309523809524	256.428571428571	0	Seawater_1
403.333333333333	256.428571428571	6.79387e-05	Seawater_1
410.357142857143	256.428571428571	0	Seawater_1
417.380952380952	256.428571428571	0	Seawater_1
424.404761904762	256.428571428571	0	Seawater_1
431.428571428571	256.428571428571	0	Seawater_1
438.452380952381	256.428571428571	0	Seawater_1
445.47619047619	256.428571428571	0	Seawater_1
452.5	256.428571428571	0	Seawater_1
459.52380952381	256.428571428571	1.73215e-05	Seawater_1
466.547619047619	256.428571428571	0	Seawater_1
473.571428571429	256.428571428571	0	Seawater_1
480.595238095238	256.428571428571	0	Seawater_1
487.619047619048	256.428571428571	0	Seawater_1
494.642857142857	256.428571428571	2.70912e-06	Seawater_1
501.666666666667	256.428571428571	1.77222e-05	Seawater_1
508.690476190476	256.428571428571	2.12871e-05	Seawater_1
515.714285714286	256.428571428571	2.36761e-05	Seawater_1
522.738095238095	256.428571428571	2.30011e-05	Seawater_1
529.761904761905	256.428571428571	1.91463e-05	Seawater_1
536.785714285714	256.428571428571	1.30008e-05	Seawater_1
543.809523809524	256.428571428571	5.73903e-06	Seawater_1
550.833333333333	256.428571428571	2.50347e-07	Seawater_1
557.857142857143	256.428571428571	-3.70577e-22	Seawater_1
564.880952380952	256.428571428571	4.50487e-07	Seawater_1
571.904761904762	256.428571428571	5.5451e-06	Seawater_1
578.928571428571	256.428571428571	1.00364e-05	Seawater_1
585.952380952381	256.428571428571	4.82555e-06	Seawater_1
592.97619047619	256.428571428571	-1.05879e-22	Seawater_1
600	256.428571428571	1.23567e-05	Seawater_1
305	261.785714285714	0	Seawater_1
312.02380952381	261.785714285714	0	Seawater_1
319.047619047619	261.785714285714	0	Seawater_1
326.071428571429	261.785714285714	0	Seawater_1
333.095238095238	261.785714285714	0	Seawater_1
340.119047619048	261.785714285714	0	Seawater_1
347.142857142857	261.785714285714	0	Seawater_1
354.166666666667	261.785714285714	0	Seawater_1
361.190476190476	261.785714285714	0	Seawater_1
368.214285714286	261.785714285714	0	Seawater_1
375.238095238095	261.785714285714	0	Seawater_1
382.261904761905	261.785714285714	0	Seawater_1
389.285714285714	261.785714285714	0	Seawater_1
396.309523809524	261.785714285714	0	Seawater_1
403.333333333333	261.785714285714	0	Seawater_1
410.357142857143	261.785714285714	0	Seawater_1
417.380952380952	261.785714285714	0	Seawater_1
424.404761904762	261.785714285714	0	Seawater_1
431.428571428571	261.785714285714	0	Seawater_1
438.452380952381	261.785714285714	0	Seawater_1
445.47619047619	261.785714285714	0	Seawater_1
452.5	261.785714285714	0	Seawater_1
459.52380952381	261.785714285714	0	Seawater_1
466.547619047619	261.785714285714	0	Seawater_1
473.571428571429	261.785714285714	0	Seawater_1
480.595238095238	261.785714285714	5.57905e-06	Seawater_1
487.619047619048	261.785714285714	0	Seawater_1
494.642857142857	261.785714285714	1.20836e-05	Seawater_1
501.666666666667	261.785714285714	1.7767e-05	Seawater_1
508.690476190476	261.785714285714	1.04095e-05	Seawater_1
515.714285714286	261.785714285714	1.3987e-05	Seawater_1
522.738095238095	261.785714285714	1.7334e-05	Seawater_1
529.761904761905	261.785714285714	1.66694e-05	Seawater_1
536.785714285714	261.785714285714	1.13507e-05	Seawater_1
543.809523809524	261.785714285714	2.96399e-06	Seawater_1
550.833333333333	261.785714285714	0	Seawater_1
557.857142857143	261.785714285714	0	Seawater_1
564.880952380952	261.785714285714	0	Seawater_1
571.904761904762	261.785714285714	0	Seawater_1
578.928571428571	261.785714285714	1.87862e-06	Seawater_1
585.952380952381	261.785714285714	2.7784e-06	Seawater_1
592.97619047619	261.785714285714	2.83266e-06	Seawater_1
600	261.785714285714	9.64036e-06	Seawater_1
305	267.142857142857	0	Seawater_1
312.02380952381	267.142857142857	0	Seawater_1
319.047619047619	267.142857142857	0	Seawater_1
326.071428571429	267.142857142857	0	Seawater_1
333.095238095238	267.142857142857	0	Seawater_1
340.119047619048	267.142857142857	0	Seawater_1
347.142857142857	267.142857142857	0	Seawater_1
354.166666666667	267.142857142857	0	Seawater_1
361.190476190476	267.142857142857	0	Seawater_1
368.214285714286	267.142857142857	0	Seawater_1
375.238095238095	267.142857142857	0	Seawater_1
382.261904761905	267.142857142857	0	Seawater_1
389.285714285714	267.142857142857	0	Seawater_1
396.309523809524	267.142857142857	0	Seawater_1
403.333333333333	267.142857142857	0	Seawater_1
410.357142857143	267.142857142857	0	Seawater_1
417.380952380952	267.142857142857	0	Seawater_1
424.404761904762	267.142857142857	0	Seawater_1
431.428571428571	267.142857142857	0	Seawater_1
438.452380952381	267.142857142857	0	Seawater_1
445.47619047619	267.142857142857	0	Seawater_1
452.5	267.142857142857	0	Seawater_1
459.52380952381	267.142857142857	0	Seawater_1
466.547619047619	267.142857142857	1.71997e-05	Seawater_1
473.571428571429	267.142857142857	4.34837e-06	Seawater_1
480.595238095238	267.142857142857	4.76119e-07	Seawater_1
487.619047619048	267.142857142857	5.29396e-23	Seawater_1
494.642857142857	267.142857142857	1.44605e-05	Seawater_1
501.666666666667	267.142857142857	2.25892e-05	Seawater_1
508.690476190476	267.142857142857	5.29396e-23	Seawater_1
515.714285714286	267.142857142857	2.44741e-06	Seawater_1
522.738095238095	267.142857142857	1.34252e-05	Seawater_1
529.761904761905	267.142857142857	1.94513e-05	Seawater_1
536.785714285714	267.142857142857	1.71685e-05	Seawater_1
543.809523809524	267.142857142857	9.29728e-06	Seawater_1
550.833333333333	267.142857142857	4.76456e-22	Seawater_1
557.857142857143	267.142857142857	4.76456e-22	Seawater_1
564.880952380952	267.142857142857	4.76456e-22	Seawater_1
571.904761904762	267.142857142857	4.76456e-22	Seawater_1
578.928571428571	267.142857142857	4.76456e-22	Seawater_1
585.952380952381	267.142857142857	4.09942e-06	Seawater_1
592.97619047619	267.142857142857	9.74375e-06	Seawater_1
600	267.142857142857	1.22423e-05	Seawater_1
305	272.5	0	Seawater_1
312.02380952381	272.5	0	Seawater_1
319.047619047619	272.5	0	Seawater_1
326.071428571429	272.5	0	Seawater_1
333.095238095238	272.5	0	Seawater_1
340.119047619048	272.5	0	Seawater_1
347.142857142857	272.5	0	Seawater_1
354.166666666667	272.5	0	Seawater_1
361.190476190476	272.5	0	Seawater_1
368.214285714286	272.5	0	Seawater_1
375.238095238095	272.5	0	Seawater_1
382.261904761905	272.5	0	Seawater_1
389.285714285714	272.5	0	Seawater_1
396.309523809524	272.5	0	Seawater_1
403.333333333333	272.5	0	Seawater_1
410.357142857143	272.5	0	Seawater_1
417.380952380952	272.5	0	Seawater_1
424.404761904762	272.5	0	Seawater_1
431.428571428571	272.5	0	Seawater_1
438.452380952381	272.5	0	Seawater_1
445.47619047619	272.5	0	Seawater_1
452.5	272.5	0	Seawater_1
459.52380952381	272.5	0	Seawater_1
466.547619047619	272.5	0	Seawater_1
473.571428571429	272.5	0	Seawater_1
480.595238095238	272.5	0	Seawater_1
487.619047619048	272.5	2.44784e-07	Seawater_1
494.642857142857	272.5	4.5482e-07	Seawater_1
501.666666666667	272.5	9.52297e-06	Seawater_1
508.690476190476	272.5	6.85215e-06	Seawater_1
515.714285714286	272.5	0	Seawater_1
522.738095238095	272.5	1.70844e-05	Seawater_1
529.761904761905	272.5	2.89284e-05	Seawater_1
536.785714285714	272.5	3.05058e-05	Seawater_1
543.809523809524	272.5	2.3335e-05	Seawater_1
550.833333333333	272.5	7.64303e-06	Seawater_1
557.857142857143	272.5	-1.69407e-21	Seawater_1
564.880952380952	272.5	-1.69407e-21	Seawater_1
571.904761904762	272.5	-1.69407e-21	Seawater_1
578.928571428571	272.5	-1.69407e-21	Seawater_1
585.952380952381	272.5	1.35002e-05	Seawater_1
592.97619047619	272.5	1.83544e-05	Seawater_1
600	272.5	1.81246e-05	Seawater_1
305	277.857142857143	0	Seawater_1
312.02380952381	277.857142857143	0	Seawater_1
319.047619047619	277.857142857143	0	Seawater_1
326.071428571429	277.857142857143	0	Seawater_1
333.095238095238	277.857142857143	0	Seawater_1
340.119047619048	277.857142857143	0	Seawater_1
347.142857142857	277.857142857143	0	Seawater_1
354.166666666667	277.857142857143	0	Seawater_1
361.190476190476	277.857142857143	0	Seawater_1
368.214285714286	277.857142857143	0	Seawater_1
375.238095238095	277.857142857143	0	Seawater_1
382.261904761905	277.857142857143	0	Seawater_1
389.285714285714	277.857142857143	0	Seawater_1
396.309523809524	277.857142857143	0	Seawater_1
403.333333333333	277.857142857143	0	Seawater_1
410.357142857143	277.857142857143	0	Seawater_1
417.380952380952	277.857142857143	0	Seawater_1
424.404761904762	277.857142857143	0	Seawater_1
431.428571428571	277.857142857143	0	Seawater_1
438.452380952381	277.857142857143	0	Seawater_1
445.47619047619	277.857142857143	0	Seawater_1
452.5	277.857142857143	0	Seawater_1
459.52380952381	277.857142857143	0	Seawater_1
466.547619047619	277.857142857143	0	Seawater_1
473.571428571429	277.857142857143	1.28429e-05	Seawater_1
480.595238095238	277.857142857143	0	Seawater_1
487.619047619048	277.857142857143	0	Seawater_1
494.642857142857	277.857142857143	5.11784e-05	Seawater_1
501.666666666667	277.857142857143	0	Seawater_1
508.690476190476	277.857142857143	0	Seawater_1
515.714285714286	277.857142857143	0	Seawater_1
522.738095238095	277.857142857143	2.67174e-05	Seawater_1
529.761904761905	277.857142857143	2.67879e-05	Seawater_1
536.785714285714	277.857142857143	5.21533e-05	Seawater_1
543.809523809524	277.857142857143	3.51638e-05	Seawater_1
550.833333333333	277.857142857143	9.35661e-06	Seawater_1
557.857142857143	277.857142857143	1.69407e-21	Seawater_1
564.880952380952	277.857142857143	1.69407e-21	Seawater_1
571.904761904762	277.857142857143	1.69407e-21	Seawater_1
578.928571428571	277.857142857143	2.78975e-06	Seawater_1
585.952380952381	277.857142857143	2.5145e-05	Seawater_1
592.97619047619	277.857142857143	9.8123e-06	Seawater_1
600	277.857142857143	2.22651e-05	Seawater_1
305	283.214285714286	0	Seawater_1
312.02380952381	283.214285714286	0	Seawater_1
319.047619047619	283.214285714286	0	Seawater_1
326.071428571429	283.214285714286	0	Seawater_1
333.095238095238	283.214285714286	0	Seawater_1
340.119047619048	283.214285714286	0	Seawater_1
347.142857142857	283.214285714286	0	Seawater_1
354.166666666667	283.214285714286	0	Seawater_1
361.190476190476	283.214285714286	0	Seawater_1
368.214285714286	283.214285714286	0	Seawater_1
375.238095238095	283.214285714286	0	Seawater_1
382.261904761905	283.214285714286	0	Seawater_1
389.285714285714	283.214285714286	0	Seawater_1
396.309523809524	283.214285714286	0	Seawater_1
403.333333333333	283.214285714286	0	Seawater_1
410.357142857143	283.214285714286	0	Seawater_1
417.380952380952	283.214285714286	0	Seawater_1
424.404761904762	283.214285714286	0	Seawater_1
431.428571428571	283.214285714286	0	Seawater_1
438.452380952381	283.214285714286	0	Seawater_1
445.47619047619	283.214285714286	8.98345e-05	Seawater_1
452.5	283.214285714286	0	Seawater_1
459.52380952381	283.214285714286	0	Seawater_1
466.547619047619	283.214285714286	0	Seawater_1
473.571428571429	283.214285714286	0	Seawater_1
480.595238095238	283.214285714286	0	Seawater_1
487.619047619048	283.214285714286	0	Seawater_1
494.642857142857	283.214285714286	0	Seawater_1
501.666666666667	283.214285714286	0	Seawater_1
508.690476190476	283.214285714286	0	Seawater_1
515.714285714286	283.214285714286	2.22508e-05	Seawater_1
522.738095238095	283.214285714286	0	Seawater_1
529.761904761905	283.214285714286	0	Seawater_1
536.785714285714	283.214285714286	8.39382e-05	Seawater_1
543.809523809524	283.214285714286	3.1926e-05	Seawater_1
550.833333333333	283.214285714286	0	Seawater_1
557.857142857143	283.214285714286	0	Seawater_1
564.880952380952	283.214285714286	0	Seawater_1
571.904761904762	283.214285714286	0	Seawater_1
578.928571428571	283.214285714286	0	Seawater_1
585.952380952381	283.214285714286	0	Seawater_1
592.97619047619	283.214285714286	0	Seawater_1
600	283.214285714286	2.47086e-05	Seawater_1
305	288.571428571429	0	Seawater_1
312.02380952381	288.571428571429	0	Seawater_1
319.047619047619	288.571428571429	0	Seawater_1
326.071428571429	288.571428571429	0	Seawater_1
333.095238095238	288.571428571429	0	Seawater_1
340.119047619048	288.571428571429	0	Seawater_1
347.142857142857	288.571428571429	0	Seawater_1
354.166666666667	288.571428571429	0	Seawater_1
361.190476190476	288.571428571429	0	Seawater_1
368.214285714286	288.571428571429	0	Seawater_1
375.238095238095	288.571428571429	0	Seawater_1
382.261904761905	288.571428571429	0	Seawater_1
389.285714285714	288.571428571429	0	Seawater_1
396.309523809524	288.571428571429	0	Seawater_1
403.333333333333	288.571428571429	0	Seawater_1
410.357142857143	288.571428571429	0	Seawater_1
417.380952380952	288.571428571429	0	Seawater_1
424.404761904762	288.571428571429	0	Seawater_1
431.428571428571	288.571428571429	0	Seawater_1
438.452380952381	288.571428571429	0	Seawater_1
445.47619047619	288.571428571429	0	Seawater_1
452.5	288.571428571429	0	Seawater_1
459.52380952381	288.571428571429	0	Seawater_1
466.547619047619	288.571428571429	0	Seawater_1
473.571428571429	288.571428571429	0	Seawater_1
480.595238095238	288.571428571429	0	Seawater_1
487.619047619048	288.571428571429	2.21612e-05	Seawater_1
494.642857142857	288.571428571429	2.60132e-05	Seawater_1
501.666666666667	288.571428571429	0	Seawater_1
508.690476190476	288.571428571429	0	Seawater_1
515.714285714286	288.571428571429	0	Seawater_1
522.738095238095	288.571428571429	0	Seawater_1
529.761904761905	288.571428571429	0	Seawater_1
536.785714285714	288.571428571429	1.55371e-05	Seawater_1
543.809523809524	288.571428571429	0	Seawater_1
550.833333333333	288.571428571429	0	Seawater_1
557.857142857143	288.571428571429	0	Seawater_1
564.880952380952	288.571428571429	0	Seawater_1
571.904761904762	288.571428571429	0	Seawater_1
578.928571428571	288.571428571429	0	Seawater_1
585.952380952381	288.571428571429	0	Seawater_1
592.97619047619	288.571428571429	0	Seawater_1
600	288.571428571429	0	Seawater_1
305	293.928571428571	0	Seawater_1
312.02380952381	293.928571428571	0	Seawater_1
319.047619047619	293.928571428571	0	Seawater_1
326.071428571429	293.928571428571	0	Seawater_1
333.095238095238	293.928571428571	0	Seawater_1
340.119047619048	293.928571428571	0	Seawater_1
347.142857142857	293.928571428571	0	Seawater_1
354.166666666667	293.928571428571	0	Seawater_1
361.190476190476	293.928571428571	0	Seawater_1
368.214285714286	293.928571428571	0	Seawater_1
375.238095238095	293.928571428571	0	Seawater_1
382.261904761905	293.928571428571	0	Seawater_1
389.285714285714	293.928571428571	0	Seawater_1
396.309523809524	293.928571428571	0	Seawater_1
403.333333333333	293.928571428571	0	Seawater_1
410.357142857143	293.928571428571	0	Seawater_1
417.380952380952	293.928571428571	0	Seawater_1
424.404761904762	293.928571428571	0	Seawater_1
431.428571428571	293.928571428571	0	Seawater_1
438.452380952381	293.928571428571	0	Seawater_1
445.47619047619	293.928571428571	0	Seawater_1
452.5	293.928571428571	0	Seawater_1
459.52380952381	293.928571428571	0	Seawater_1
466.547619047619	293.928571428571	0	Seawater_1
473.571428571429	293.928571428571	0	Seawater_1
480.595238095238	293.928571428571	0	Seawater_1
487.619047619048	293.928571428571	4.83481e-06	Seawater_1
494.642857142857	293.928571428571	0	Seawater_1
501.666666666667	293.928571428571	0	Seawater_1
508.690476190476	293.928571428571	0	Seawater_1
515.714285714286	293.928571428571	0	Seawater_1
522.738095238095	293.928571428571	0	Seawater_1
529.761904761905	293.928571428571	5.17363e-05	Seawater_1
536.785714285714	293.928571428571	0	Seawater_1
543.809523809524	293.928571428571	0	Seawater_1
550.833333333333	293.928571428571	0	Seawater_1
557.857142857143	293.928571428571	0	Seawater_1
564.880952380952	293.928571428571	0	Seawater_1
571.904761904762	293.928571428571	0	Seawater_1
578.928571428571	293.928571428571	0	Seawater_1
585.952380952381	293.928571428571	0	Seawater_1
592.97619047619	293.928571428571	0	Seawater_1
600	293.928571428571	0	Seawater_1
305	299.285714285714	0	Seawater_1
312.02380952381	299.285714285714	0	Seawater_1
319.047619047619	299.285714285714	0	Seawater_1
326.071428571429	299.285714285714	0	Seawater_1
333.095238095238	299.285714285714	0	Seawater_1
340.119047619048	299.285714285714	0	Seawater_1
347.142857142857	299.285714285714	0	Seawater_1
354.166666666667	299.285714285714	0	Seawater_1
361.190476190476	299.285714285714	0	Seawater_1
368.214285714286	299.285714285714	0	Seawater_1
375.238095238095	299.285714285714	0	Seawater_1
382.261904761905	299.285714285714	0	Seawater_1
389.285714285714	299.285714285714	0	Seawater_1
396.309523809524	299.285714285714	0	Seawater_1
403.333333333333	299.285714285714	0	Seawater_1
410.357142857143	299.285714285714	0	Seawater_1
417.380952380952	299.285714285714	0	Seawater_1
424.404761904762	299.285714285714	0	Seawater_1
431.428571428571	299.285714285714	0	Seawater_1
438.452380952381	299.285714285714	0	Seawater_1
445.47619047619	299.285714285714	0	Seawater_1
452.5	299.285714285714	0	Seawater_1
459.52380952381	299.285714285714	0	Seawater_1
466.547619047619	299.285714285714	0	Seawater_1
473.571428571429	299.285714285714	0	Seawater_1
480.595238095238	299.285714285714	0	Seawater_1
487.619047619048	299.285714285714	0	Seawater_1
494.642857142857	299.285714285714	0	Seawater_1
501.666666666667	299.285714285714	0	Seawater_1
508.690476190476	299.285714285714	0	Seawater_1
515.714285714286	299.285714285714	0	Seawater_1
522.738095238095	299.285714285714	0	Seawater_1
529.761904761905	299.285714285714	0	Seawater_1
536.785714285714	299.285714285714	0	Seawater_1
543.809523809524	299.285714285714	0	Seawater_1
550.833333333333	299.285714285714	0	Seawater_1
557.857142857143	299.285714285714	0	Seawater_1
564.880952380952	299.285714285714	0	Seawater_1
571.904761904762	299.285714285714	0	Seawater_1
578.928571428571	299.285714285714	0	Seawater_1
585.952380952381	299.285714285714	0	Seawater_1
592.97619047619	299.285714285714	0	Seawater_1
600	299.285714285714	0	Seawater_1
305	304.642857142857	0	Seawater_1
312.02380952381	304.642857142857	0	Seawater_1
319.047619047619	304.642857142857	0	Seawater_1
326.071428571429	304.642857142857	0	Seawater_1
333.095238095238	304.642857142857	0	Seawater_1
340.119047619048	304.642857142857	0	Seawater_1
347.142857142857	304.642857142857	0	Seawater_1
354.166666666667	304.642857142857	0	Seawater_1
361.190476190476	304.642857142857	0	Seawater_1
368.214285714286	304.642857142857	0	Seawater_1
375.238095238095	304.642857142857	0	Seawater_1
382.261904761905	304.642857142857	0	Seawater_1
389.285714285714	304.642857142857	0	Seawater_1
396.309523809524	304.642857142857	0	Seawater_1
403.333333333333	304.642857142857	0	Seawater_1
410.357142857143	304.642857142857	0	Seawater_1
417.380952380952	304.642857142857	0	Seawater_1
424.404761904762	304.642857142857	0	Seawater_1
431.428571428571	304.642857142857	0	Seawater_1
438.452380952381	304.642857142857	0	Seawater_1
445.47619047619	304.642857142857	0	Seawater_1
452.5	304.642857142857	0	Seawater_1
459.52380952381	304.642857142857	0	Seawater_1
466.547619047619	304.642857142857	0	Seawater_1
473.571428571429	304.642857142857	0	Seawater_1
480.595238095238	304.642857142857	0	Seawater_1
487.619047619048	304.642857142857	0	Seawater_1
494.642857142857	304.642857142857	0	Seawater_1
501.666666666667	304.642857142857	0	Seawater_1
508.690476190476	304.642857142857	0	Seawater_1
515.714285714286	304.642857142857	0	Seawater_1
522.738095238095	304.642857142857	0	Seawater_1
529.761904761905	304.642857142857	0	Seawater_1
536.785714285714	304.642857142857	0	Seawater_1
543.809523809524	304.642857142857	0	Seawater_1
550.833333333333	304.642857142857	0	Seawater_1
557.857142857143	304.642857142857	7.24416e-05	Seawater_1
564.880952380952	304.642857142857	0	Seawater_1
571.904761904762	304.642857142857	0	Seawater_1
578.928571428571	304.642857142857	0	Seawater_1
585.952380952381	304.642857142857	0	Seawater_1
592.97619047619	304.642857142857	0	Seawater_1
600	304.642857142857	0	Seawater_1
305	310	0	Seawater_1
312.02380952381	310	0	Seawater_1
319.047619047619	310	0	Seawater_1
326.071428571429	310	0	Seawater_1
333.095238095238	310	0	Seawater_1
340.119047619048	310	0	Seawater_1
347.142857142857	310	0	Seawater_1
354.166666666667	310	0	Seawater_1
361.190476190476	310	0	Seawater_1
368.214285714286	310	0	Seawater_1
375.238095238095	310	0	Seawater_1
382.261904761905	310	0	Seawater_1
389.285714285714	310	0	Seawater_1
396.309523809524	310	0	Seawater_1
403.333333333333	310	0	Seawater_1
410.357142857143	310	0	Seawater_1
417.380952380952	310	0	Seawater_1
424.404761904762	310	0	Seawater_1
431.428571428571	310	0	Seawater_1
438.452380952381	310	0	Seawater_1
445.47619047619	310	0	Seawater_1
452.5	310	0	Seawater_1
459.52380952381	310	0	Seawater_1
466.547619047619	310	0	Seawater_1
473.571428571429	310	0	Seawater_1
480.595238095238	310	0	Seawater_1
487.619047619048	310	0	Seawater_1
494.642857142857	310	0	Seawater_1
501.666666666667	310	0	Seawater_1
508.690476190476	310	0	Seawater_1
515.714285714286	310	0	Seawater_1
522.738095238095	310	0	Seawater_1
529.761904761905	310	0	Seawater_1
536.785714285714	310	0	Seawater_1
543.809523809524	310	0	Seawater_1
550.833333333333	310	0	Seawater_1
557.857142857143	310	0	Seawater_1
564.880952380952	310	0	Seawater_1
571.904761904762	310	0	Seawater_1
578.928571428571	310	0	Seawater_1
585.952380952381	310	0	Seawater_1
592.97619047619	310	0	Seawater_1
600	310	0	Seawater_1
305	315.357142857143	0	Seawater_1
312.02380952381	315.357142857143	0	Seawater_1
319.047619047619	315.357142857143	0	Seawater_1
326.071428571429	315.357142857143	0	Seawater_1
333.095238095238	315.357142857143	0	Seawater_1
340.119047619048	315.357142857143	0	Seawater_1
347.142857142857	315.357142857143	0	Seawater_1
354.166666666667	315.357142857143	0	Seawater_1
361.190476190476	315.357142857143	0	Seawater_1
368.214285714286	315.357142857143	0	Seawater_1
375.238095238095	315.357142857143	0	Seawater_1
382.261904761905	315.357142857143	0	Seawater_1
389.285714285714	315.357142857143	0	Seawater_1
396.309523809524	315.357142857143	0	Seawater_1
403.333333333333	315.357142857143	0	Seawater_1
410.357142857143	315.357142857143	0	Seawater_1
417.380952380952	315.357142857143	0	Seawater_1
424.404761904762	315.357142857143	0	Seawater_1
431.428571428571	315.357142857143	0	Seawater_1
438.452380952381	315.357142857143	0	Seawater_1
445.47619047619	315.357142857143	0	Seawater_1
452.5	315.357142857143	0	Seawater_1
459.52380952381	315.357142857143	0	Seawater_1
466.547619047619	315.357142857143	0	Seawater_1
473.571428571429	315.357142857143	0	Seawater_1
480.595238095238	315.357142857143	0	Seawater_1
487.619047619048	315.357142857143	0	Seawater_1
494.642857142857	315.357142857143	0	Seawater_1
501.666666666667	315.357142857143	0	Seawater_1
508.690476190476	315.357142857143	0	Seawater_1
515.714285714286	315.357142857143	0	Seawater_1
522.738095238095	315.357142857143	0	Seawater_1
529.761904761905	315.357142857143	0	Seawater_1
536.785714285714	315.357142857143	0	Seawater_1
543.809523809524	315.357142857143	0	Seawater_1
550.833333333333	315.357142857143	0	Seawater_1
557.857142857143	315.357142857143	0	Seawater_1
564.880952380952	315.357142857143	0	Seawater_1
571.904761904762	315.357142857143	0	Seawater_1
578.928571428571	315.357142857143	0	Seawater_1
585.952380952381	315.357142857143	0	Seawater_1
592.97619047619	315.357142857143	0	Seawater_1
600	315.357142857143	0	Seawater_1
305	320.714285714286	0	Seawater_1
312.02380952381	320.714285714286	0	Seawater_1
319.047619047619	320.714285714286	0	Seawater_1
326.071428571429	320.714285714286	0	Seawater_1
333.095238095238	320.714285714286	0	Seawater_1
340.119047619048	320.714285714286	0	Seawater_1
347.142857142857	320.714285714286	0	Seawater_1
354.166666666667	320.714285714286	0	Seawater_1
361.190476190476	320.714285714286	0	Seawater_1
368.214285714286	320.714285714286	0	Seawater_1
375.238095238095	320.714285714286	0	Seawater_1
382.261904761905	320.714285714286	0	Seawater_1
389.285714285714	320.714285714286	0	Seawater_1
396.309523809524	320.714285714286	0	Seawater_1
403.333333333333	320.714285714286	0	Seawater_1
410.357142857143	320.714285714286	0	Seawater_1
417.380952380952	320.714285714286	0	Seawater_1
424.404761904762	320.714285714286	0	Seawater_1
431.428571428571	320.714285714286	0	Seawater_1
438.452380952381	320.714285714286	0	Seawater_1
445.47619047619	320.714285714286	0	Seawater_1
452.5	320.714285714286	0	Seawater_1
459.52380952381	320.714285714286	2.6761e-05	Seawater_1
466.547619047619	320.714285714286	0	Seawater_1
473.571428571429	320.714285714286	0	Seawater_1
480.595238095238	320.714285714286	0	Seawater_1
487.619047619048	320.714285714286	0	Seawater_1
494.642857142857	320.714285714286	0	Seawater_1
501.666666666667	320.714285714286	0	Seawater_1
508.690476190476	320.714285714286	0	Seawater_1
515.714285714286	320.714285714286	0	Seawater_1
522.738095238095	320.714285714286	0	Seawater_1
529.761904761905	320.714285714286	0	Seawater_1
536.785714285714	320.714285714286	0	Seawater_1
543.809523809524	320.714285714286	0	Seawater_1
550.833333333333	320.714285714286	0	Seawater_1
557.857142857143	320.714285714286	0	Seawater_1
564.880952380952	320.714285714286	0	Seawater_1
571.904761904762	320.714285714286	0	Seawater_1
578.928571428571	320.714285714286	0	Seawater_1
585.952380952381	320.714285714286	0	Seawater_1
592.97619047619	320.714285714286	0	Seawater_1
600	320.714285714286	0	Seawater_1
305	326.071428571429	0	Seawater_1
312.02380952381	326.071428571429	0	Seawater_1
319.047619047619	326.071428571429	0	Seawater_1
326.071428571429	326.071428571429	0	Seawater_1
333.095238095238	326.071428571429	0	Seawater_1
340.119047619048	326.071428571429	0	Seawater_1
347.142857142857	326.071428571429	0	Seawater_1
354.166666666667	326.071428571429	0	Seawater_1
361.190476190476	326.071428571429	0	Seawater_1
368.214285714286	326.071428571429	0	Seawater_1
375.238095238095	326.071428571429	0	Seawater_1
382.261904761905	326.071428571429	0	Seawater_1
389.285714285714	326.071428571429	0	Seawater_1
396.309523809524	326.071428571429	0	Seawater_1
403.333333333333	326.071428571429	0	Seawater_1
410.357142857143	326.071428571429	0	Seawater_1
417.380952380952	326.071428571429	0	Seawater_1
424.404761904762	326.071428571429	0	Seawater_1
431.428571428571	326.071428571429	0	Seawater_1
438.452380952381	326.071428571429	0	Seawater_1
445.47619047619	326.071428571429	0	Seawater_1
452.5	326.071428571429	0	Seawater_1
459.52380952381	326.071428571429	0	Seawater_1
466.547619047619	326.071428571429	0	Seawater_1
473.571428571429	326.071428571429	0	Seawater_1
480.595238095238	326.071428571429	0	Seawater_1
487.619047619048	326.071428571429	0	Seawater_1
494.642857142857	326.071428571429	0	Seawater_1
501.666666666667	326.071428571429	0	Seawater_1
508.690476190476	326.071428571429	0	Seawater_1
515.714285714286	326.071428571429	0	Seawater_1
522.738095238095	326.071428571429	0	Seawater_1
529.761904761905	326.071428571429	0	Seawater_1
536.785714285714	326.071428571429	0	Seawater_1
543.809523809524	326.071428571429	0	Seawater_1
550.833333333333	326.071428571429	0	Seawater_1
557.857142857143	326.071428571429	0	Seawater_1
564.880952380952	326.071428571429	0	Seawater_1
571.904761904762	326.071428571429	0	Seawater_1
578.928571428571	326.071428571429	0	Seawater_1
585.952380952381	326.071428571429	0	Seawater_1
592.97619047619	326.071428571429	0	Seawater_1
600	326.071428571429	0	Seawater_1
305	331.428571428571	0	Seawater_1
312.02380952381	331.428571428571	0	Seawater_1
319.047619047619	331.428571428571	0	Seawater_1
326.071428571429	331.428571428571	0	Seawater_1
333.095238095238	331.428571428571	0	Seawater_1
340.119047619048	331.428571428571	0	Seawater_1
347.142857142857	331.428571428571	0	Seawater_1
354.166666666667	331.428571428571	0	Seawater_1
361.190476190476	331.428571428571	0	Seawater_1
368.214285714286	331.428571428571	0	Seawater_1
375.238095238095	331.428571428571	0	Seawater_1
382.261904761905	331.428571428571	0	Seawater_1
389.285714285714	331.428571428571	0	Seawater_1
396.309523809524	331.428571428571	0	Seawater_1
403.333333333333	331.428571428571	0	Seawater_1
410.357142857143	331.428571428571	0	Seawater_1
417.380952380952	331.428571428571	0	Seawater_1
424.404761904762	331.428571428571	0	Seawater_1
431.428571428571	331.428571428571	0	Seawater_1
438.452380952381	331.428571428571	0	Seawater_1
445.47619047619	331.428571428571	0	Seawater_1
452.5	331.428571428571	0	Seawater_1
459.52380952381	331.428571428571	0	Seawater_1
466.547619047619	331.428571428571	0	Seawater_1
473.571428571429	331.428571428571	0	Seawater_1
480.595238095238	331.428571428571	0	Seawater_1
487.619047619048	331.428571428571	0	Seawater_1
494.642857142857	331.428571428571	0	Seawater_1
501.666666666667	331.428571428571	0	Seawater_1
508.690476190476	331.428571428571	0	Seawater_1
515.714285714286	331.428571428571	0	Seawater_1
522.738095238095	331.428571428571	0	Seawater_1
529.761904761905	331.428571428571	0	Seawater_1
536.785714285714	331.428571428571	0	Seawater_1
543.809523809524	331.428571428571	0	Seawater_1
550.833333333333	331.428571428571	0	Seawater_1
557.857142857143	331.428571428571	0	Seawater_1
564.880952380952	331.428571428571	0	Seawater_1
571.904761904762	331.428571428571	0	Seawater_1
578.928571428571	331.428571428571	0	Seawater_1
585.952380952381	331.428571428571	0	Seawater_1
592.97619047619	331.428571428571	0	Seawater_1
600	331.428571428571	0	Seawater_1
305	336.785714285714	0	Seawater_1
312.02380952381	336.785714285714	0	Seawater_1
319.047619047619	336.785714285714	0	Seawater_1
326.071428571429	336.785714285714	0	Seawater_1
333.095238095238	336.785714285714	0	Seawater_1
340.119047619048	336.785714285714	0	Seawater_1
347.142857142857	336.785714285714	0	Seawater_1
354.166666666667	336.785714285714	0	Seawater_1
361.190476190476	336.785714285714	0	Seawater_1
368.214285714286	336.785714285714	0	Seawater_1
375.238095238095	336.785714285714	0	Seawater_1
382.261904761905	336.785714285714	0	Seawater_1
389.285714285714	336.785714285714	0	Seawater_1
396.309523809524	336.785714285714	0	Seawater_1
403.333333333333	336.785714285714	0	Seawater_1
410.357142857143	336.785714285714	0	Seawater_1
417.380952380952	336.785714285714	0	Seawater_1
424.404761904762	336.785714285714	0	Seawater_1
431.428571428571	336.785714285714	1.71135e-06	Seawater_1
438.452380952381	336.785714285714	0.000282519	Seawater_1
445.47619047619	336.785714285714	0.000201726	Seawater_1
452.5	336.785714285714	1.07997e-20	Seawater_1
459.52380952381	336.785714285714	1.07997e-20	Seawater_1
466.547619047619	336.785714285714	1.07997e-20	Seawater_1
473.571428571429	336.785714285714	1.07997e-20	Seawater_1
480.595238095238	336.785714285714	1.07997e-20	Seawater_1
487.619047619048	336.785714285714	1.07997e-20	Seawater_1
494.642857142857	336.785714285714	1.07997e-20	Seawater_1
501.666666666667	336.785714285714	1.07997e-20	Seawater_1
508.690476190476	336.785714285714	1.07997e-20	Seawater_1
515.714285714286	336.785714285714	1.07997e-20	Seawater_1
522.738095238095	336.785714285714	1.07997e-20	Seawater_1
529.761904761905	336.785714285714	1.07997e-20	Seawater_1
536.785714285714	336.785714285714	1.07997e-20	Seawater_1
543.809523809524	336.785714285714	1.07997e-20	Seawater_1
550.833333333333	336.785714285714	1.07997e-20	Seawater_1
557.857142857143	336.785714285714	1.07997e-20	Seawater_1
564.880952380952	336.785714285714	1.07997e-20	Seawater_1
571.904761904762	336.785714285714	1.07997e-20	Seawater_1
578.928571428571	336.785714285714	1.07997e-20	Seawater_1
585.952380952381	336.785714285714	1.07997e-20	Seawater_1
592.97619047619	336.785714285714	1.07997e-20	Seawater_1
600	336.785714285714	1.07997e-20	Seawater_1
305	342.142857142857	0	Seawater_1
312.02380952381	342.142857142857	0	Seawater_1
319.047619047619	342.142857142857	0	Seawater_1
326.071428571429	342.142857142857	0	Seawater_1
333.095238095238	342.142857142857	0	Seawater_1
340.119047619048	342.142857142857	0	Seawater_1
347.142857142857	342.142857142857	0	Seawater_1
354.166666666667	342.142857142857	0	Seawater_1
361.190476190476	342.142857142857	0	Seawater_1
368.214285714286	342.142857142857	0	Seawater_1
375.238095238095	342.142857142857	0	Seawater_1
382.261904761905	342.142857142857	0	Seawater_1
389.285714285714	342.142857142857	0	Seawater_1
396.309523809524	342.142857142857	0	Seawater_1
403.333333333333	342.142857142857	0	Seawater_1
410.357142857143	342.142857142857	0	Seawater_1
417.380952380952	342.142857142857	0.000103524	Seawater_1
424.404761904762	342.142857142857	0.000112549	Seawater_1
431.428571428571	342.142857142857	0.000192919	Seawater_1
438.452380952381	342.142857142857	0.000251949	Seawater_1
445.47619047619	342.142857142857	0.000173168	Seawater_1
452.5	342.142857142857	0.000124187	Seawater_1
459.52380952381	342.142857142857	4.2519e-05	Seawater_1
466.547619047619	342.142857142857	0	Seawater_1
473.571428571429	342.142857142857	0	Seawater_1
480.595238095238	342.142857142857	0	Seawater_1
487.619047619048	342.142857142857	0	Seawater_1
494.642857142857	342.142857142857	0	Seawater_1
501.666666666667	342.142857142857	0	Seawater_1
508.690476190476	342.142857142857	0	Seawater_1
515.714285714286	342.142857142857	0	Seawater_1
522.738095238095	342.142857142857	0	Seawater_1
529.761904761905	342.142857142857	0	Seawater_1
536.785714285714	342.142857142857	0	Seawater_1
543.809523809524	342.142857142857	0	Seawater_1
550.833333333333	342.142857142857	0	Seawater_1
557.857142857143	342.142857142857	0	Seawater_1
564.880952380952	342.142857142857	0	Seawater_1
571.904761904762	342.142857142857	0	Seawater_1
578.928571428571	342.142857142857	0	Seawater_1
585.952380952381	342.142857142857	0	Seawater_1
592.97619047619	342.142857142857	0	Seawater_1
600	342.142857142857	0	Seawater_1
305	347.5	0	Seawater_1
312.02380952381	347.5	0	Seawater_1
319.047619047619	347.5	0	Seawater_1
326.071428571429	347.5	0	Seawater_1
333.095238095238	347.5	0	Seawater_1
340.119047619048	347.5	0	Seawater_1
347.142857142857	347.5	0	Seawater_1
354.166666666667	347.5	0	Seawater_1
361.190476190476	347.5	0	Seawater_1
368.214285714286	347.5	0	Seawater_1
375.238095238095	347.5	0	Seawater_1
382.261904761905	347.5	0	Seawater_1
389.285714285714	347.5	0	Seawater_1
396.309523809524	347.5	0	Seawater_1
403.333333333333	347.5	0	Seawater_1
410.357142857143	347.5	0	Seawater_1
417.380952380952	347.5	0.000331623	Seawater_1
424.404761904762	347.5	0.000606158	Seawater_1
431.428571428571	347.5	0.000519172	Seawater_1
438.452380952381	347.5	0.000340873	Seawater_1
445.47619047619	347.5	0.000253485	Seawater_1
452.5	347.5	0.000292133	Seawater_1
459.52380952381	347.5	0.000168982	Seawater_1
466.547619047619	347.5	0	Seawater_1
473.571428571429	347.5	0	Seawater_1
480.595238095238	347.5	0	Seawater_1
487.619047619048	347.5	0	Seawater_1
494.642857142857	347.5	0	Seawater_1
501.666666666667	347.5	0	Seawater_1
508.690476190476	347.5	0	Seawater_1
515.714285714286	347.5	0	Seawater_1
522.738095238095	347.5	0	Seawater_1
529.761904761905	347.5	0	Seawater_1
536.785714285714	347.5	0	Seawater_1
543.809523809524	347.5	0	Seawater_1
550.833333333333	347.5	0	Seawater_1
557.857142857143	347.5	0	Seawater_1
564.880952380952	347.5	0	Seawater_1
571.904761904762	347.5	0	Seawater_1
578.928571428571	347.5	0	Seawater_1
585.952380952381	347.5	0	Seawater_1
592.97619047619	347.5	0	Seawater_1
600	347.5	0	Seawater_1
305	352.857142857143	0	Seawater_1
312.02380952381	352.857142857143	0	Seawater_1
319.047619047619	352.857142857143	0	Seawater_1
326.071428571429	352.857142857143	0	Seawater_1
333.095238095238	352.857142857143	0	Seawater_1
340.119047619048	352.857142857143	0	Seawater_1
347.142857142857	352.857142857143	0	Seawater_1
354.166666666667	352.857142857143	0	Seawater_1
361.190476190476	352.857142857143	0	Seawater_1
368.214285714286	352.857142857143	0	Seawater_1
375.238095238095	352.857142857143	0	Seawater_1
382.261904761905	352.857142857143	0	Seawater_1
389.285714285714	352.857142857143	0	Seawater_1
396.309523809524	352.857142857143	0	Seawater_1
403.333333333333	352.857142857143	0	Seawater_1
410.357142857143	352.857142857143	6.34136e-05	Seawater_1
417.380952380952	352.857142857143	0.000396416	Seawater_1
424.404761904762	352.857142857143	0.000665816	Seawater_1
431.428571428571	352.857142857143	0.000801417	Seawater_1
438.452380952381	352.857142857143	0.000494575	Seawater_1
445.47619047619	352.857142857143	0.000579526	Seawater_1
452.5	352.857142857143	0.000666506	Seawater_1
459.52380952381	352.857142857143	0.000209289	Seawater_1
466.547619047619	352.857142857143	0.000136356	Seawater_1
473.571428571429	352.857142857143	-1.35525e-20	Seawater_1
480.595238095238	352.857142857143	-1.35525e-20	Seawater_1
487.619047619048	352.857142857143	-1.35525e-20	Seawater_1
494.642857142857	352.857142857143	-1.35525e-20	Seawater_1
501.666666666667	352.857142857143	-1.35525e-20	Seawater_1
508.690476190476	352.857142857143	-1.35525e-20	Seawater_1
515.714285714286	352.857142857143	-1.35525e-20	Seawater_1
522.738095238095	352.857142857143	-1.35525e-20	Seawater_1
529.761904761905	352.857142857143	-1.35525e-20	Seawater_1
536.785714285714	352.857142857143	-1.35525e-20	Seawater_1
543.809523809524	352.857142857143	-1.35525e-20	Seawater_1
550.833333333333	352.857142857143	-1.35525e-20	Seawater_1
557.857142857143	352.857142857143	-1.35525e-20	Seawater_1
564.880952380952	352.857142857143	-1.35525e-20	Seawater_1
571.904761904762	352.857142857143	-1.35525e-20	Seawater_1
578.928571428571	352.857142857143	-1.35525e-20	Seawater_1
585.952380952381	352.857142857143	-1.35525e-20	Seawater_1
592.97619047619	352.857142857143	-1.35525e-20	Seawater_1
600	352.857142857143	-1.35525e-20	Seawater_1
305	358.214285714286	0	Seawater_1
312.02380952381	358.214285714286	0	Seawater_1
319.047619047619	358.214285714286	0	Seawater_1
326.071428571429	358.214285714286	0	Seawater_1
333.095238095238	358.214285714286	0	Seawater_1
340.119047619048	358.214285714286	0	Seawater_1
347.142857142857	358.214285714286	0	Seawater_1
354.166666666667	358.214285714286	0	Seawater_1
361.190476190476	358.214285714286	0	Seawater_1
368.214285714286	358.214285714286	0	Seawater_1
375.238095238095	358.214285714286	0	Seawater_1
382.261904761905	358.214285714286	0	Seawater_1
389.285714285714	358.214285714286	0	Seawater_1
396.309523809524	358.214285714286	0	Seawater_1
403.333333333333	358.214285714286	0	Seawater_1
410.357142857143	358.214285714286	0.000143553	Seawater_1
417.380952380952	358.214285714286	0.000377423	Seawater_1
424.404761904762	358.214285714286	0.000637441	Seawater_1
431.428571428571	358.214285714286	0.00090636	Seawater_1
438.452380952381	358.214285714286	0.001103	Seawater_1
445.47619047619	358.214285714286	0.00108482	Seawater_1
452.5	358.214285714286	0.000801421	Seawater_1
459.52380952381	358.214285714286	0.000439464	Seawater_1
466.547619047619	358.214285714286	0.000311004	Seawater_1
473.571428571429	358.214285714286	0	Seawater_1
480.595238095238	358.214285714286	0	Seawater_1
487.619047619048	358.214285714286	0	Seawater_1
494.642857142857	358.214285714286	0	Seawater_1
501.666666666667	358.214285714286	0	Seawater_1
508.690476190476	358.214285714286	0	Seawater_1
515.714285714286	358.214285714286	0	Seawater_1
522.738095238095	358.214285714286	0	Seawater_1
529.761904761905	358.214285714286	0	Seawater_1
536.785714285714	358.214285714286	0	Seawater_1
543.809523809524	358.214285714286	0	Seawater_1
550.833333333333	358.214285714286	0	Seawater_1
557.857142857143	358.214285714286	0	Seawater_1
564.880952380952	358.214285714286	0	Seawater_1
571.904761904762	358.214285714286	0	Seawater_1
578.928571428571	358.214285714286	0	Seawater_1
585.952380952381	358.214285714286	1.75557e-05	Seawater_1
592.97619047619	358.214285714286	0	Seawater_1
600	358.214285714286	0	Seawater_1
305	363.571428571429	0	Seawater_1
312.02380952381	363.571428571429	0	Seawater_1
319.047619047619	363.571428571429	0	Seawater_1
326.071428571429	363.571428571429	0	Seawater_1
333.095238095238	363.571428571429	0	Seawater_1
340.119047619048	363.571428571429	0	Seawater_1
347.142857142857	363.571428571429	0	Seawater_1
354.166666666667	363.571428571429	0	Seawater_1
361.190476190476	363.571428571429	0	Seawater_1
368.214285714286	363.571428571429	0	Seawater_1
375.238095238095	363.571428571429	0	Seawater_1
382.261904761905	363.571428571429	0	Seawater_1
389.285714285714	363.571428571429	0	Seawater_1
396.309523809524	363.571428571429	4.05107e-06	Seawater_1
403.333333333333	363.571428571429	4.88827e-05	Seawater_1
410.357142857143	363.571428571429	0.000153125	Seawater_1
417.380952380952	363.571428571429	0.000319537	Seawater_1
424.404761904762	363.571428571429	0.000556698	Seawater_1
431.428571428571	363.571428571429	0.000830428	Seawater_1
438.452380952381	363.571428571429	0.000920762	Seawater_1
445.47619047619	363.571428571429	0.000672427	Seawater_1
452.5	363.571428571429	0.000724686	Seawater_1
459.52380952381	363.571428571429	0.000260585	Seawater_1
466.547619047619	363.571428571429	5.0822e-21	Seawater_1
473.571428571429	363.571428571429	5.0822e-21	Seawater_1
480.595238095238	363.571428571429	5.0822e-21	Seawater_1
487.619047619048	363.571428571429	5.0822e-21	Seawater_1
494.642857142857	363.571428571429	5.0822e-21	Seawater_1
501.666666666667	363.571428571429	5.0822e-21	Seawater_1
508.690476190476	363.571428571429	5.0822e-21	Seawater_1
515.714285714286	363.571428571429	5.0822e-21	Seawater_1
522.738095238095	363.571428571429	5.0822e-21	Seawater_1
529.761904761905	363.571428571429	5.0822e-21	Seawater_1
536.785714285714	363.571428571429	0.0001408	Seawater_1
543.809523809524	363.571428571429	5.0822e-21	Seawater_1
550.833333333333	363.571428571429	5.0822e-21	Seawater_1
557.857142857143	363.571428571429	0.000125673	Seawater_1
564.880952380952	363.571428571429	0.000119388	Seawater_1
571.904761904762	363.571428571429	5.0822e-21	Seawater_1
578.928571428571	363.571428571429	5.0822e-21	Seawater_1
585.952380952381	363.571428571429	5.0822e-21	Seawater_1
592.97619047619	363.571428571429	5.0822e-21	Seawater_1
600	363.571428571429	5.0822e-21	Seawater_1
305	368.928571428571	0	Seawater_1
312.02380952381	368.928571428571	0	Seawater_1
319.047619047619	368.928571428571	0	Seawater_1
326.071428571429	368.928571428571	0	Seawater_1
333.095238095238	368.928571428571	0	Seawater_1
340.119047619048	368.928571428571	0	Seawater_1
347.142857142857	368.928571428571	0	Seawater_1
354.166666666667	368.928571428571	0	Seawater_1
361.190476190476	368.928571428571	0	Seawater_1
368.214285714286	368.928571428571	0	Seawater_1
375.238095238095	368.928571428571	0	Seawater_1
382.261904761905	368.928571428571	0	Seawater_1
389.285714285714	368.928571428571	2.44549e-05	Seawater_1
396.309523809524	368.928571428571	0	Seawater_1
403.333333333333	368.928571428571	3.60641e-05	Seawater_1
410.357142857143	368.928571428571	0.000107467	Seawater_1
417.380952380952	368.928571428571	0.000240194	Seawater_1
424.404761904762	368.928571428571	0.000436248	Seawater_1
431.428571428571	368.928571428571	0.000636831	Seawater_1
438.452380952381	368.928571428571	0.000729286	Seawater_1
445.47619047619	368.928571428571	0.000702871	Seawater_1
452.5	368.928571428571	0.000635885	Seawater_1
459.52380952381	368.928571428571	0.00047041	Seawater_1
466.547619047619	368.928571428571	0.000268547	Seawater_1
473.571428571429	368.928571428571	0.000209343	Seawater_1
480.595238095238	368.928571428571	0.000186691	Seawater_1
487.619047619048	368.928571428571	1.35525e-20	Seawater_1
494.642857142857	368.928571428571	2.62742e-05	Seawater_1
501.666666666667	368.928571428571	5.45632e-05	Seawater_1
508.690476190476	368.928571428571	8.18717e-05	Seawater_1
515.714285714286	368.928571428571	2.9402e-05	Seawater_1
522.738095238095	368.928571428571	0.000176757	Seawater_1
529.761904761905	368.928571428571	0.000189784	Seawater_1
536.785714285714	368.928571428571	0.000200313	Seawater_1
543.809523809524	368.928571428571	0.000146555	Seawater_1
550.833333333333	368.928571428571	0.000121621	Seawater_1
557.857142857143	368.928571428571	0.000166267	Seawater_1
564.880952380952	368.928571428571	0.000104905	Seawater_1
571.904761904762	368.928571428571	0.000116444	Seawater_1
578.928571428571	368.928571428571	5.35918e-05	Seawater_1
585.952380952381	368.928571428571	6.91221e-05	Seawater_1
592.97619047619	368.928571428571	0.00014174	Seawater_1
600	368.928571428571	8.40758e-05	Seawater_1
305	374.285714285714	0	Seawater_1
312.02380952381	374.285714285714	0	Seawater_1
319.047619047619	374.285714285714	0	Seawater_1
326.071428571429	374.285714285714	0	Seawater_1
333.095238095238	374.285714285714	0	Seawater_1
340.119047619048	374.285714285714	0	Seawater_1
347.142857142857	374.285714285714	0	Seawater_1
354.166666666667	374.285714285714	0	Seawater_1
361.190476190476	374.285714285714	0	Seawater_1
368.214285714286	374.285714285714	0	Seawater_1
375.238095238095	374.285714285714	0	Seawater_1
382.261904761905	374.285714285714	0	Seawater_1
389.285714285714	374.285714285714	0	Seawater_1
396.309523809524	374.285714285714	0	Seawater_1
403.333333333333	374.285714285714	0	Seawater_1
410.357142857143	374.285714285714	3.77645e-05	Seawater_1
417.380952380952	374.285714285714	0.000149497	Seawater_1
424.404761904762	374.285714285714	0.000340857	Seawater_1
431.428571428571	374.285714285714	0.000529153	Seawater_1
438.452380952381	374.285714285714	0.000653423	Seawater_1
445.47619047619	374.285714285714	0.00073313	Seawater_1
452.5	374.285714285714	0.000823612	Seawater_1
459.52380952381	374.285714285714	0.000981258	Seawater_1
466.547619047619	374.285714285714	0.00089372	Seawater_1
473.571428571429	374.285714285714	0.000664294	Seawater_1
480.595238095238	374.285714285714	0.000485411	Seawater_1
487.619047619048	374.285714285714	0.000403174	Seawater_1
494.642857142857	374.285714285714	0.000343678	Seawater_1
501.666666666667	374.285714285714	0.000517347	Seawater_1
508.690476190476	374.285714285714	0.000485332	Seawater_1
515.714285714286	374.285714285714	0.00054767	Seawater_1
522.738095238095	374.285714285714	0.000508195	Seawater_1
529.761904761905	374.285714285714	0.000420326	Seawater_1
536.785714285714	374.285714285714	0.000586094	Seawater_1
543.809523809524	374.285714285714	0.000446051	Seawater_1
550.833333333333	374.285714285714	0.000522393	Seawater_1
557.857142857143	374.285714285714	0.000415537	Seawater_1
564.880952380952	374.285714285714	0.00033565	Seawater_1
571.904761904762	374.285714285714	0.000285494	Seawater_1
578.928571428571	374.285714285714	0.000217984	Seawater_1
585.952380952381	374.285714285714	0.000326059	Seawater_1
592.97619047619	374.285714285714	0.000298563	Seawater_1
600	374.285714285714	0.000265176	Seawater_1
305	379.642857142857	0	Seawater_1
312.02380952381	379.642857142857	0	Seawater_1
319.047619047619	379.642857142857	0	Seawater_1
326.071428571429	379.642857142857	0	Seawater_1
333.095238095238	379.642857142857	0	Seawater_1
340.119047619048	379.642857142857	0	Seawater_1
347.142857142857	379.642857142857	0	Seawater_1
354.166666666667	379.642857142857	0	Seawater_1
361.190476190476	379.642857142857	0	Seawater_1
368.214285714286	379.642857142857	0	Seawater_1
375.238095238095	379.642857142857	0	Seawater_1
382.261904761905	379.642857142857	0	Seawater_1
389.285714285714	379.642857142857	0	Seawater_1
396.309523809524	379.642857142857	0	Seawater_1
403.333333333333	379.642857142857	0	Seawater_1
410.357142857143	379.642857142857	0	Seawater_1
417.380952380952	379.642857142857	6.09451e-05	Seawater_1
424.404761904762	379.642857142857	0.0003089	Seawater_1
431.428571428571	379.642857142857	0.000532661	Seawater_1
438.452380952381	379.642857142857	0.000662132	Seawater_1
445.47619047619	379.642857142857	0.00074095	Seawater_1
452.5	379.642857142857	0.000829385	Seawater_1
459.52380952381	379.642857142857	0.000893682	Seawater_1
466.547619047619	379.642857142857	0.000780703	Seawater_1
473.571428571429	379.642857142857	0.000719329	Seawater_1
480.595238095238	379.642857142857	0.00078757	Seawater_1
487.619047619048	379.642857142857	0.000752122	Seawater_1
494.642857142857	379.642857142857	0.000620173	Seawater_1
501.666666666667	379.642857142857	0.00076812	Seawater_1
508.690476190476	379.642857142857	0.000800763	Seawater_1
515.714285714286	379.642857142857	0.000923509	Seawater_1
522.738095238095	379.642857142857	0.000772745	Seawater_1
529.761904761905	379.642857142857	0.000752442	Seawater_1
536.785714285714	379.642857142857	0.00073408	Seawater_1
543.809523809524	379.642857142857	0.000685791	Seawater_1
550.833333333333	379.642857142857	0.00062275	Seawater_1
557.857142857143	379.642857142857	0.000591072	Seawater_1
564.880952380952	379.642857142857	0.000544319	Seawater_1
571.904761904762	379.642857142857	0.000452583	Seawater_1
578.928571428571	379.642857142857	0.000466309	Seawater_1
585.952380952381	379.642857142857	0.000256694	Seawater_1
592.97619047619	379.642857142857	0.000276896	Seawater_1
600	379.642857142857	0.000291437	Seawater_1
305	385	0	Seawater_1
312.02380952381	385	0	Seawater_1
319.047619047619	385	0	Seawater_1
326.071428571429	385	0	Seawater_1
333.095238095238	385	0	Seawater_1
340.119047619048	385	0	Seawater_1
347.142857142857	385	0	Seawater_1
354.166666666667	385	0	Seawater_1
361.190476190476	385	0	Seawater_1
368.214285714286	385	0	Seawater_1
375.238095238095	385	0	Seawater_1
382.261904761905	385	0	Seawater_1
389.285714285714	385	0	Seawater_1
396.309523809524	385	0	Seawater_1
403.333333333333	385	0	Seawater_1
410.357142857143	385	0	Seawater_1
417.380952380952	385	0	Seawater_1
424.404761904762	385	0.000534533	Seawater_1
431.428571428571	385	0.0007149	Seawater_1
438.452380952381	385	0.000737426	Seawater_1
445.47619047619	385	0.000735225	Seawater_1
452.5	385	0.000760132	Seawater_1
459.52380952381	385	0.000795714	Seawater_1
466.547619047619	385	0.000804543	Seawater_1
473.571428571429	385	0.00081246	Seawater_1
480.595238095238	385	0.000737713	Seawater_1
487.619047619048	385	0.000764104	Seawater_1
494.642857142857	385	0.000709206	Seawater_1
501.666666666667	385	0.000874315	Seawater_1
508.690476190476	385	0.000909654	Seawater_1
515.714285714286	385	0.000943635	Seawater_1
522.738095238095	385	0.000841049	Seawater_1
529.761904761905	385	0.000795053	Seawater_1
536.785714285714	385	0.000838103	Seawater_1
543.809523809524	385	0.000752548	Seawater_1
550.833333333333	385	0.000608936	Seawater_1
557.857142857143	385	0.000609368	Seawater_1
564.880952380952	385	0.000548172	Seawater_1
571.904761904762	385	0.000482964	Seawater_1
578.928571428571	385	0.000410794	Seawater_1
585.952380952381	385	0.000416741	Seawater_1
592.97619047619	385	0.000309808	Seawater_1
600	385	0.000265718	Seawater_1
305	390.357142857143	0	Seawater_1
312.02380952381	390.357142857143	0	Seawater_1
319.047619047619	390.357142857143	0	Seawater_1
326.071428571429	390.357142857143	0	Seawater_1
333.095238095238	390.357142857143	0	Seawater_1
340.119047619048	390.357142857143	0	Seawater_1
347.142857142857	390.357142857143	0	Seawater_1
354.166666666667	390.357142857143	0	Seawater_1
361.190476190476	390.357142857143	0	Seawater_1
368.214285714286	390.357142857143	0	Seawater_1
375.238095238095	390.357142857143	0	Seawater_1
382.261904761905	390.357142857143	0	Seawater_1
389.285714285714	390.357142857143	0	Seawater_1
396.309523809524	390.357142857143	1.90768e-06	Seawater_1
403.333333333333	390.357142857143	0	Seawater_1
410.357142857143	390.357142857143	0	Seawater_1
417.380952380952	390.357142857143	0	Seawater_1
424.404761904762	390.357142857143	0.000999269	Seawater_1
431.428571428571	390.357142857143	0.000968013	Seawater_1
438.452380952381	390.357142857143	0.000835784	Seawater_1
445.47619047619	390.357142857143	0.000739908	Seawater_1
452.5	390.357142857143	0.000715833	Seawater_1
459.52380952381	390.357142857143	0.000748237	Seawater_1
466.547619047619	390.357142857143	0.000806363	Seawater_1
473.571428571429	390.357142857143	0.000895419	Seawater_1
480.595238095238	390.357142857143	0.00102782	Seawater_1
487.619047619048	390.357142857143	0.000900021	Seawater_1
494.642857142857	390.357142857143	0.00092867	Seawater_1
501.666666666667	390.357142857143	0.000863969	Seawater_1
508.690476190476	390.357142857143	0.000958631	Seawater_1
515.714285714286	390.357142857143	0.000895647	Seawater_1
522.738095238095	390.357142857143	0.00100443	Seawater_1
529.761904761905	390.357142857143	0.000863239	Seawater_1
536.785714285714	390.357142857143	0.000793271	Seawater_1
543.809523809524	390.357142857143	0.000763768	Seawater_1
550.833333333333	390.357142857143	0.000699945	Seawater_1
557.857142857143	390.357142857143	0.000660538	Seawater_1
564.880952380952	390.357142857143	0.000572143	Seawater_1
571.904761904762	390.357142857143	0.000488784	Seawater_1
578.928571428571	390.357142857143	0.000502899	Seawater_1
585.952380952381	390.357142857143	0.000394185	Seawater_1
592.97619047619	390.357142857143	0.000329008	Seawater_1
600	390.357142857143	0.000309398	Seawater_1
305	395.714285714286	0	Seawater_1
312.02380952381	395.714285714286	0	Seawater_1
319.047619047619	395.714285714286	0	Seawater_1
326.071428571429	395.714285714286	0	Seawater_1
333.095238095238	395.714285714286	0	Seawater_1
340.119047619048	395.714285714286	0	Seawater_1
347.142857142857	395.714285714286	0	Seawater_1
354.166666666667	395.714285714286	0	Seawater_1
361.190476190476	395.714285714286	0	Seawater_1
368.214285714286	395.714285714286	0	Seawater_1
375.238095238095	395.714285714286	0	Seawater_1
382.261904761905	395.714285714286	0	Seawater_1
389.285714285714	395.714285714286	9.83468e-06	Seawater_1
396.309523809524	395.714285714286	2.77074e-05	Seawater_1
403.333333333333	395.714285714286	3.52891e-05	Seawater_1
410.357142857143	395.714285714286	2.02281e-05	Seawater_1
417.380952380952	395.714285714286	1.14404e-05	Seawater_1
424.404761904762	395.714285714286	1.69407e-21	Seawater_1
431.428571428571	395.714285714286	0.000978796	Seawater_1
438.452380952381	395.714285714286	0.000862731	Seawater_1
445.47619047619	395.714285714286	0.000732027	Seawater_1
452.5	395.714285714286	0.00068618	Seawater_1
459.52380952381	395.714285714286	0.000708261	Seawater_1
466.547619047619	395.714285714286	0.000771749	Seawater_1
473.571428571429	395.714285714286	0.000853121	Seawater_1
480.595238095238	395.714285714286	0.000918217	Seawater_1
487.619047619048	395.714285714286	0.000896635	Seawater_1
494.642857142857	395.714285714286	0.000893033	Seawater_1
501.666666666667	395.714285714286	0.00102574	Seawater_1
508.690476190476	395.714285714286	0.000977691	Seawater_1
515.714285714286	395.714285714286	0.000978293	Seawater_1
522.738095238095	395.714285714286	0.000929347	Seawater_1
529.761904761905	395.714285714286	0.000893819	Seawater_1
536.785714285714	395.714285714286	0.000806049	Seawater_1
543.809523809524	395.714285714286	0.000739812	Seawater_1
550.833333333333	395.714285714286	0.000690395	Seawater_1
557.857142857143	395.714285714286	0.000622666	Seawater_1
564.880952380952	395.714285714286	0.000509634	Seawater_1
571.904761904762	395.714285714286	0.000443327	Seawater_1
578.928571428571	395.714285714286	0.000446528	Seawater_1
585.952380952381	395.714285714286	0.000339098	Seawater_1
592.97619047619	395.714285714286	0.000336211	Seawater_1
600	395.714285714286	0.000269895	Seawater_1
305	401.071428571429	0	Seawater_1
312.02380952381	401.071428571429	0	Seawater_1
319.047619047619	401.071428571429	0	Seawater_1
326.071428571429	401.071428571429	0	Seawater_1
333.095238095238	401.071428571429	0	Seawater_1
340.119047619048	401.071428571429	0	Seawater_1
347.142857142857	401.071428571429	0	Seawater_1
354.166666666667	401.071428571429	0	Seawater_1
361.190476190476	401.071428571429	0	Seawater_1
368.214285714286	401.071428571429	0	Seawater_1
375.238095238095	401.071428571429	0	Seawater_1
382.261904761905	401.071428571429	9.19616e-06	Seawater_1
389.285714285714	401.071428571429	2.78625e-05	Seawater_1
396.309523809524	401.071428571429	5.10973e-05	Seawater_1
403.333333333333	401.071428571429	6.87668e-05	Seawater_1
410.357142857143	401.071428571429	7.1931e-05	Seawater_1
417.380952380952	401.071428571429	4.05377e-05	Seawater_1
424.404761904762	401.071428571429	1.69407e-21	Seawater_1
431.428571428571	401.071428571429	1.69407e-21	Seawater_1
438.452380952381	401.071428571429	0.000653802	Seawater_1
445.47619047619	401.071428571429	0.000696316	Seawater_1
452.5	401.071428571429	0.000679269	Seawater_1
459.52380952381	401.071428571429	0.000676504	Seawater_1
466.547619047619	401.071428571429	0.000714711	Seawater_1
473.571428571429	401.071428571429	0.000780178	Seawater_1
480.595238095238	401.071428571429	0.000826074	Seawater_1
487.619047619048	401.071428571429	0.000822798	Seawater_1
494.642857142857	401.071428571429	0.000802326	Seawater_1
501.666666666667	401.071428571429	0.000814743	Seawater_1
508.690476190476	401.071428571429	0.000963681	Seawater_1
515.714285714286	401.071428571429	0.000912271	Seawater_1
522.738095238095	401.071428571429	0.000860272	Seawater_1
529.761904761905	401.071428571429	0.000752481	Seawater_1
536.785714285714	401.071428571429	0.000852116	Seawater_1
543.809523809524	401.071428571429	0.000650204	Seawater_1
550.833333333333	401.071428571429	0.000569348	Seawater_1
557.857142857143	401.071428571429	0.000607642	Seawater_1
564.880952380952	401.071428571429	0.000499743	Seawater_1
571.904761904762	401.071428571429	0.000434268	Seawater_1
578.928571428571	401.071428571429	0.000390943	Seawater_1
585.952380952381	401.071428571429	0.000331761	Seawater_1
592.97619047619	401.071428571429	0.000336367	Seawater_1
600	401.071428571429	0.000229517	Seawater_1
305	406.428571428571	0	Seawater_1
312.02380952381	406.428571428571	0	Seawater_1
319.047619047619	406.428571428571	0	Seawater_1
326.071428571429	406.428571428571	0	Seawater_1
333.095238095238	406.428571428571	0	Seawater_1
340.119047619048	406.428571428571	0	Seawater_1
347.142857142857	406.428571428571	0	Seawater_1
354.166666666667	406.428571428571	0	Seawater_1
361.190476190476	406.428571428571	0	Seawater_1
368.214285714286	406.428571428571	0	Seawater_1
375.238095238095	406.428571428571	0	Seawater_1
382.261904761905	406.428571428571	1.05961e-05	Seawater_1
389.285714285714	406.428571428571	3.16556e-05	Seawater_1
396.309523809524	406.428571428571	5.78651e-05	Seawater_1
403.333333333333	406.428571428571	8.05082e-05	Seawater_1
410.357142857143	406.428571428571	9.29735e-05	Seawater_1
417.380952380952	406.428571428571	7.34582e-05	Seawater_1
424.404761904762	406.428571428571	1.75983e-05	Seawater_1
431.428571428571	406.428571428571	1.69407e-21	Seawater_1
438.452380952381	406.428571428571	1.69407e-21	Seawater_1
445.47619047619	406.428571428571	0.000653901	Seawater_1
452.5	406.428571428571	0.000663128	Seawater_1
459.52380952381	406.428571428571	0.000635476	Seawater_1
466.547619047619	406.428571428571	0.000649409	Seawater_1
473.571428571429	406.428571428571	0.000711934	Seawater_1
480.595238095238	406.428571428571	0.000770182	Seawater_1
487.619047619048	406.428571428571	0.00079317	Seawater_1
494.642857142857	406.428571428571	0.000804733	Seawater_1
501.666666666667	406.428571428571	0.00086532	Seawater_1
508.690476190476	406.428571428571	0.000953406	Seawater_1
515.714285714286	406.428571428571	0.000908753	Seawater_1
522.738095238095	406.428571428571	0.000879984	Seawater_1
529.761904761905	406.428571428571	0.00081109	Seawater_1
536.785714285714	406.428571428571	0.000806892	Seawater_1
543.809523809524	406.428571428571	0.000735187	Seawater_1
550.833333333333	406.428571428571	0.000721183	Seawater_1
557.857142857143	406.428571428571	0.000624145	Seawater_1
564.880952380952	406.428571428571	0.000559013	Seawater_1
571.904761904762	406.428571428571	0.000481487	Seawater_1
578.928571428571	406.428571428571	0.000382078	Seawater_1
585.952380952381	406.428571428571	0.000329891	Seawater_1
592.97619047619	406.428571428571	0.000326293	Seawater_1
600	406.428571428571	0.00028869	Seawater_1
305	411.785714285714	0	Seawater_1
312.02380952381	411.785714285714	0	Seawater_1
319.047619047619	411.785714285714	0	Seawater_1
326.071428571429	411.785714285714	0	Seawater_1
333.095238095238	411.785714285714	0	Seawater_1
340.119047619048	411.785714285714	0	Seawater_1
347.142857142857	411.785714285714	0	Seawater_1
354.166666666667	411.785714285714	0	Seawater_1
361.190476190476	411.785714285714	0	Seawater_1
368.214285714286	411.785714285714	0	Seawater_1
375.238095238095	411.785714285714	0	Seawater_1
382.261904761905	411.785714285714	0	Seawater_1
389.285714285714	411.785714285714	1.8633e-05	Seawater_1
396.309523809524	411.785714285714	4.53041e-05	Seawater_1
403.333333333333	411.785714285714	7.3077e-05	Seawater_1
410.357142857143	411.785714285714	9.23516e-05	Seawater_1
417.380952380952	411.785714285714	8.92024e-05	Seawater_1
424.404761904762	411.785714285714	4.77594e-05	Seawater_1
431.428571428571	411.785714285714	0	Seawater_1
438.452380952381	411.785714285714	0	Seawater_1
445.47619047619	411.785714285714	0	Seawater_1
452.5	411.785714285714	0.00057986	Seawater_1
459.52380952381	411.785714285714	0.000559174	Seawater_1
466.547619047619	411.785714285714	0.000581129	Seawater_1
473.571428571429	411.785714285714	0.000654549	Seawater_1
480.595238095238	411.785714285714	0.000733908	Seawater_1
487.619047619048	411.785714285714	0.000798187	Seawater_1
494.642857142857	411.785714285714	0.000840407	Seawater_1
501.666666666667	411.785714285714	0.000894735	Seawater_1
508.690476190476	411.785714285714	0.000962563	Seawater_1
515.714285714286	411.785714285714	0.00100724	Seawater_1
522.738095238095	411.785714285714	0.000988833	Seawater_1
529.761904761905	411.785714285714	0.000958335	Seawater_1
536.785714285714	411.785714285714	0.000893909	Seawater_1
543.809523809524	411.785714285714	0.000799885	Seawater_1
550.833333333333	411.785714285714	0.000753106	Seawater_1
557.857142857143	411.785714285714	0.000710624	Seawater_1
564.880952380952	411.785714285714	0.000630513	Seawater_1
571.904761904762	411.785714285714	0.000533694	Seawater_1
578.928571428571	411.785714285714	0.00046977	Seawater_1
585.952380952381	411.785714285714	0.000372624	Seawater_1
592.97619047619	411.785714285714	0.000411756	Seawater_1
600	411.785714285714	0.000281062	Seawater_1
305	417.142857142857	0	Seawater_1
312.02380952381	417.142857142857	0	Seawater_1
319.047619047619	417.142857142857	0	Seawater_1
326.071428571429	417.142857142857	0	Seawater_1
333.095238095238	417.142857142857	0	Seawater_1
340.119047619048	417.142857142857	0	Seawater_1
347.142857142857	417.142857142857	0	Seawater_1
354.166666666667	417.142857142857	0	Seawater_1
361.190476190476	417.142857142857	0	Seawater_1
368.214285714286	417.142857142857	0	Seawater_1
375.238095238095	417.142857142857	0	Seawater_1
382.261904761905	417.142857142857	0	Seawater_1
389.285714285714	417.142857142857	0	Seawater_1
396.309523809524	417.142857142857	2.1837e-05	Seawater_1
403.333333333333	417.142857142857	5.44434e-05	Seawater_1
410.357142857143	417.142857142857	7.89306e-05	Seawater_1
417.380952380952	417.142857142857	7.79753e-05	Seawater_1
424.404761904762	417.142857142857	4.08743e-05	Seawater_1
431.428571428571	417.142857142857	0	Seawater_1
438.452380952381	417.142857142857	0	Seawater_1
445.47619047619	417.142857142857	0	Seawater_1
452.5	417.142857142857	0.00032878	Seawater_1
459.52380952381	417.142857142857	0.000391946	Seawater_1
466.547619047619	417.142857142857	0.000506401	Seawater_1
473.571428571429	417.142857142857	0.000618109	Seawater_1
480.595238095238	417.142857142857	0.000709991	Seawater_1
487.619047619048	417.142857142857	0.000784763	Seawater_1
494.642857142857	417.142857142857	0.000845861	Seawater_1
501.666666666667	417.142857142857	0.000902475	Seawater_1
508.690476190476	417.142857142857	0.000936889	Seawater_1
515.714285714286	417.142857142857	0.000907209	Seawater_1
522.738095238095	417.142857142857	0.000790456	Seawater_1
529.761904761905	417.142857142857	0.000786977	Seawater_1
536.785714285714	417.142857142857	0.000711354	Seawater_1
543.809523809524	417.142857142857	0.000672467	Seawater_1
550.833333333333	417.142857142857	0.000544946	Seawater_1
557.857142857143	417.142857142857	0.000509497	Seawater_1
564.880952380952	417.142857142857	0.000576055	Seawater_1
571.904761904762	417.142857142857	0.000447086	Seawater_1
578.928571428571	417.142857142857	0.000382492	Seawater_1
585.952380952381	417.142857142857	0.000321933	Seawater_1
592.97619047619	417.142857142857	0.000293287	Seawater_1
600	417.142857142857	0.000242461	Seawater_1
305	422.5	0	Seawater_1
312.02380952381	422.5	0	Seawater_1
319.047619047619	422.5	0	Seawater_1
326.071428571429	422.5	0	Seawater_1
333.095238095238	422.5	0	Seawater_1
340.119047619048	422.5	0	Seawater_1
347.142857142857	422.5	0	Seawater_1
354.166666666667	422.5	0	Seawater_1
361.190476190476	422.5	0	Seawater_1
368.214285714286	422.5	0	Seawater_1
375.238095238095	422.5	0	Seawater_1
382.261904761905	422.5	0	Seawater_1
389.285714285714	422.5	0	Seawater_1
396.309523809524	422.5	0	Seawater_1
403.333333333333	422.5	3.34346e-05	Seawater_1
410.357142857143	422.5	5.9608e-05	Seawater_1
417.380952380952	422.5	6.07267e-05	Seawater_1
424.404761904762	422.5	3.37244e-05	Seawater_1
431.428571428571	422.5	0	Seawater_1
438.452380952381	422.5	0	Seawater_1
445.47619047619	422.5	0	Seawater_1
452.5	422.5	0	Seawater_1
459.52380952381	422.5	0.000279975	Seawater_1
466.547619047619	422.5	0.00041595	Seawater_1
473.571428571429	422.5	0.000632214	Seawater_1
480.595238095238	422.5	0.000732229	Seawater_1
487.619047619048	422.5	0.000777928	Seawater_1
494.642857142857	422.5	0.000828415	Seawater_1
501.666666666667	422.5	0.000888392	Seawater_1
508.690476190476	422.5	0.00092839	Seawater_1
515.714285714286	422.5	0.000927886	Seawater_1
522.738095238095	422.5	0.000923713	Seawater_1
529.761904761905	422.5	0.000973283	Seawater_1
536.785714285714	422.5	0.000883245	Seawater_1
543.809523809524	422.5	0.000854551	Seawater_1
550.833333333333	422.5	0.000734049	Seawater_1
557.857142857143	422.5	0.000662173	Seawater_1
564.880952380952	422.5	0.000661781	Seawater_1
571.904761904762	422.5	0.000584176	Seawater_1
578.928571428571	422.5	0.000529454	Seawater_1
585.952380952381	422.5	0.000443574	Seawater_1
592.97619047619	422.5	0.000369548	Seawater_1
600	422.5	0.000359183	Seawater_1
305	427.857142857143	0	Seawater_1
312.02380952381	427.857142857143	0	Seawater_1
319.047619047619	427.857142857143	0	Seawater_1
326.071428571429	427.857142857143	0	Seawater_1
333.095238095238	427.857142857143	0	Seawater_1
340.119047619048	427.857142857143	0	Seawater_1
347.142857142857	427.857142857143	0	Seawater_1
354.166666666667	427.857142857143	0	Seawater_1
361.190476190476	427.857142857143	0	Seawater_1
368.214285714286	427.857142857143	0	Seawater_1
375.238095238095	427.857142857143	0	Seawater_1
382.261904761905	427.857142857143	0	Seawater_1
389.285714285714	427.857142857143	0	Seawater_1
396.309523809524	427.857142857143	0	Seawater_1
403.333333333333	427.857142857143	1.53274e-05	Seawater_1
410.357142857143	427.857142857143	3.60459e-05	Seawater_1
417.380952380952	427.857142857143	4.34905e-05	Seawater_1
424.404761904762	427.857142857143	3.14649e-05	Seawater_1
431.428571428571	427.857142857143	9.28027e-06	Seawater_1
438.452380952381	427.857142857143	-1.69407e-21	Seawater_1
445.47619047619	427.857142857143	-1.69407e-21	Seawater_1
452.5	427.857142857143	-1.69407e-21	Seawater_1
459.52380952381	427.857142857143	-1.69407e-21	Seawater_1
466.547619047619	427.857142857143	0.000541117	Seawater_1
473.571428571429	427.857142857143	0.000619643	Seawater_1
480.595238095238	427.857142857143	0.000695489	Seawater_1
487.619047619048	427.857142857143	0.000724221	Seawater_1
494.642857142857	427.857142857143	0.000789744	Seawater_1
501.666666666667	427.857142857143	0.000874094	Seawater_1
508.690476190476	427.857142857143	0.000942607	Seawater_1
515.714285714286	427.857142857143	0.000991618	Seawater_1
522.738095238095	427.857142857143	0.00104521	Seawater_1
529.761904761905	427.857142857143	0.00115108	Seawater_1
536.785714285714	427.857142857143	0.00131931	Seawater_1
543.809523809524	427.857142857143	0.00129206	Seawater_1
550.833333333333	427.857142857143	0.00114871	Seawater_1
557.857142857143	427.857142857143	0.00104987	Seawater_1
564.880952380952	427.857142857143	0.000947645	Seawater_1
571.904761904762	427.857142857143	0.000836356	Seawater_1
578.928571428571	427.857142857143	0.000772617	Seawater_1
585.952380952381	427.857142857143	0.000690841	Seawater_1
592.97619047619	427.857142857143	0.000581227	Seawater_1
600	427.857142857143	0.000542877	Seawater_1
305	433.214285714286	0	Seawater_1
312.02380952381	433.214285714286	0	Seawater_1
319.047619047619	433.214285714286	0	Seawater_1
326.071428571429	433.214285714286	0	Seawater_1
333.095238095238	433.214285714286	0	Seawater_1
340.119047619048	433.214285714286	0	Seawater_1
347.142857142857	433.214285714286	0	Seawater_1
354.166666666667	433.214285714286	0	Seawater_1
361.190476190476	433.214285714286	0	Seawater_1
368.214285714286	433.214285714286	0	Seawater_1
375.238095238095	433.214285714286	0	Seawater_1
382.261904761905	433.214285714286	0	Seawater_1
389.285714285714	433.214285714286	0	Seawater_1
396.309523809524	433.214285714286	0	Seawater_1
403.333333333333	433.214285714286	0	Seawater_1
410.357142857143	433.214285714286	1.39163e-05	Seawater_1
417.380952380952	433.214285714286	2.61908e-05	Seawater_1
424.404761904762	433.214285714286	2.70148e-05	Seawater_1
431.428571428571	433.214285714286	1.70348e-05	Seawater_1
438.452380952381	433.214285714286	0	Seawater_1
445.47619047619	433.214285714286	0	Seawater_1
452.5	433.214285714286	0	Seawater_1
459.52380952381	433.214285714286	0	Seawater_1
466.547619047619	433.214285714286	0	Seawater_1
473.571428571429	433.214285714286	0.000433562	Seawater_1
480.595238095238	433.214285714286	0.000561696	Seawater_1
487.619047619048	433.214285714286	0.000602179	Seawater_1
494.642857142857	433.214285714286	0.000749909	Seawater_1
501.666666666667	433.214285714286	0.000883675	Seawater_1
508.690476190476	433.214285714286	0.00097922	Seawater_1
515.714285714286	433.214285714286	0.00105135	Seawater_1
522.738095238095	433.214285714286	0.00112082	Seawater_1
529.761904761905	433.214285714286	0.00122016	Seawater_1
536.785714285714	433.214285714286	0.0012866	Seawater_1
543.809523809524	433.214285714286	0.00116496	Seawater_1
550.833333333333	433.214285714286	0.00109223	Seawater_1
557.857142857143	433.214285714286	0.00100124	Seawater_1
564.880952380952	433.214285714286	0.000917919	Seawater_1
571.904761904762	433.214285714286	0.000791167	Seawater_1
578.928571428571	433.214285714286	0.000731271	Seawater_1
585.952380952381	433.214285714286	0.000673218	Seawater_1
592.97619047619	433.214285714286	0.000569603	Seawater_1
600	433.214285714286	0.000451912	Seawater_1
305	438.571428571429	0	Seawater_1
312.02380952381	438.571428571429	0	Seawater_1
319.047619047619	438.571428571429	0	Seawater_1
326.071428571429	438.571428571429	0	Seawater_1
333.095238095238	438.571428571429	0	Seawater_1
340.119047619048	438.571428571429	0	Seawater_1
347.142857142857	438.571428571429	0	Seawater_1
354.166666666667	438.571428571429	0	Seawater_1
361.190476190476	438.571428571429	0	Seawater_1
368.214285714286	438.571428571429	0	Seawater_1
375.238095238095	438.571428571429	0	Seawater_1
382.261904761905	438.571428571429	0	Seawater_1
389.285714285714	438.571428571429	0	Seawater_1
396.309523809524	438.571428571429	0	Seawater_1
403.333333333333	438.571428571429	0	Seawater_1
410.357142857143	438.571428571429	0	Seawater_1
417.380952380952	438.571428571429	1.06408e-05	Seawater_1
424.404761904762	438.571428571429	1.81916e-05	Seawater_1
431.428571428571	438.571428571429	1.66742e-05	Seawater_1
438.452380952381	438.571428571429	2.44762e-06	Seawater_1
445.47619047619	438.571428571429	-4.23516e-22	Seawater_1
452.5	438.571428571429	-4.23516e-22	Seawater_1
459.52380952381	438.571428571429	-4.23516e-22	Seawater_1
466.547619047619	438.571428571429	-4.23516e-22	Seawater_1
473.571428571429	438.571428571429	0.000276531	Seawater_1
480.595238095238	438.571428571429	0.000477046	Seawater_1
487.619047619048	438.571428571429	0.000530894	Seawater_1
494.642857142857	438.571428571429	0.000749546	Seawater_1
501.666666666667	438.571428571429	0.000919678	Seawater_1
508.690476190476	438.571428571429	0.00104518	Seawater_1
515.714285714286	438.571428571429	0.00111684	Seawater_1
522.738095238095	438.571428571429	0.00116636	Seawater_1
529.761904761905	438.571428571429	0.00121243	Seawater_1
536.785714285714	438.571428571429	0.00123234	Seawater_1
543.809523809524	438.571428571429	0.00118954	Seawater_1
550.833333333333	438.571428571429	0.00112427	Seawater_1
557.857142857143	438.571428571429	0.00103228	Seawater_1
564.880952380952	438.571428571429	0.000888883	Seawater_1
571.904761904762	438.571428571429	0.000842787	Seawater_1
578.928571428571	438.571428571429	0.000765102	Seawater_1
585.952380952381	438.571428571429	0.000634916	Seawater_1
592.97619047619	438.571428571429	0.000499719	Seawater_1
600	438.571428571429	0.00044631	Seawater_1
305	443.928571428571	0	Seawater_1
312.02380952381	443.928571428571	0	Seawater_1
319.047619047619	443.928571428571	0	Seawater_1
326.071428571429	443.928571428571	0	Seawater_1
333.095238095238	443.928571428571	0	Seawater_1
340.119047619048	443.928571428571	0	Seawater_1
347.142857142857	443.928571428571	0	Seawater_1
354.166666666667	443.928571428571	0	Seawater_1
361.190476190476	443.928571428571	0	Seawater_1
368.214285714286	443.928571428571	0	Seawater_1
375.238095238095	443.928571428571	0	Seawater_1
382.261904761905	443.928571428571	0	Seawater_1
389.285714285714	443.928571428571	0	Seawater_1
396.309523809524	443.928571428571	0	Seawater_1
403.333333333333	443.928571428571	0	Seawater_1
410.357142857143	443.928571428571	0	Seawater_1
417.380952380952	443.928571428571	0	Seawater_1
424.404761904762	443.928571428571	9.11108e-06	Seawater_1
431.428571428571	443.928571428571	1.31645e-05	Seawater_1
438.452380952381	443.928571428571	8.41299e-06	Seawater_1
445.47619047619	443.928571428571	0	Seawater_1
452.5	443.928571428571	0	Seawater_1
459.52380952381	443.928571428571	0	Seawater_1
466.547619047619	443.928571428571	0	Seawater_1
473.571428571429	443.928571428571	0	Seawater_1
480.595238095238	443.928571428571	0.00039439	Seawater_1
487.619047619048	443.928571428571	0.000593619	Seawater_1
494.642857142857	443.928571428571	0.000798706	Seawater_1
501.666666666667	443.928571428571	0.000940761	Seawater_1
508.690476190476	443.928571428571	0.00112698	Seawater_1
515.714285714286	443.928571428571	0.00119599	Seawater_1
522.738095238095	443.928571428571	0.00121902	Seawater_1
529.761904761905	443.928571428571	0.00122566	Seawater_1
536.785714285714	443.928571428571	0.00121689	Seawater_1
543.809523809524	443.928571428571	0.00118674	Seawater_1
550.833333333333	443.928571428571	0.00114096	Seawater_1
557.857142857143	443.928571428571	0.00108887	Seawater_1
564.880952380952	443.928571428571	0.00103485	Seawater_1
571.904761904762	443.928571428571	0.000887414	Seawater_1
578.928571428571	443.928571428571	0.000748511	Seawater_1
585.952380952381	443.928571428571	0.000692272	Seawater_1
592.97619047619	443.928571428571	0.000531863	Seawater_1
600	443.928571428571	0.000520668	Seawater_1
305	449.285714285714	0	Seawater_1
312.02380952381	449.285714285714	0	Seawater_1
319.047619047619	449.285714285714	0	Seawater_1
326.071428571429	449.285714285714	0	Seawater_1
333.095238095238	449.285714285714	0	Seawater_1
340.119047619048	449.285714285714	0	Seawater_1
347.142857142857	449.285714285714	0	Seawater_1
354.166666666667	449.285714285714	0	Seawater_1
361.190476190476	449.285714285714	0	Seawater_1
368.214285714286	449.285714285714	0	Seawater_1
375.238095238095	449.285714285714	0	Seawater_1
382.261904761905	449.285714285714	0	Seawater_1
389.285714285714	449.285714285714	0	Seawater_1
396.309523809524	449.285714285714	0	Seawater_1
403.333333333333	449.285714285714	0	Seawater_1
410.357142857143	449.285714285714	0	Seawater_1
417.380952380952	449.285714285714	0	Seawater_1
424.404761904762	449.285714285714	3.40166e-06	Seawater_1
431.428571428571	449.285714285714	8.73201e-06	Seawater_1
438.452380952381	449.285714285714	1.48848e-05	Seawater_1
445.47619047619	449.285714285714	1.83496e-05	Seawater_1
452.5	449.285714285714	1.35819e-05	Seawater_1
459.52380952381	449.285714285714	4.23516e-22	Seawater_1
466.547619047619	449.285714285714	4.23516e-22	Seawater_1
473.571428571429	449.285714285714	4.23516e-22	Seawater_1
480.595238095238	449.285714285714	4.23516e-22	Seawater_1
487.619047619048	449.285714285714	0.000498297	Seawater_1
494.642857142857	449.285714285714	0.000674535	Seawater_1
501.666666666667	449.285714285714	0.00103943	Seawater_1
508.690476190476	449.285714285714	0.00116983	Seawater_1
515.714285714286	449.285714285714	0.00125142	Seawater_1
522.738095238095	449.285714285714	0.00127343	Seawater_1
529.761904761905	449.285714285714	0.00126064	Seawater_1
536.785714285714	449.285714285714	0.00122883	Seawater_1
543.809523809524	449.285714285714	0.00118261	Seawater_1
550.833333333333	449.285714285714	0.00114029	Seawater_1
557.857142857143	449.285714285714	0.00111958	Seawater_1
564.880952380952	449.285714285714	0.00109486	Seawater_1
571.904761904762	449.285714285714	0.000910094	Seawater_1
578.928571428571	449.285714285714	0.000800146	Seawater_1
585.952380952381	449.285714285714	0.000752383	Seawater_1
592.97619047619	449.285714285714	0.000668406	Seawater_1
600	449.285714285714	0.000547027	Seawater_1
305	454.642857142857	0	Seawater_1
312.02380952381	454.642857142857	0	Seawater_1
319.047619047619	454.642857142857	0	Seawater_1
326.071428571429	454.642857142857	0	Seawater_1
333.095238095238	454.642857142857	0	Seawater_1
340.119047619048	454.642857142857	0	Seawater_1
347.142857142857	454.642857142857	0	Seawater_1
354.166666666667	454.642857142857	0	Seawater_1
361.190476190476	454.642857142857	0	Seawater_1
368.214285714286	454.642857142857	0	Seawater_1
375.238095238095	454.642857142857	0	Seawater_1
382.261904761905	454.642857142857	0	Seawater_1
389.285714285714	454.642857142857	0	Seawater_1
396.309523809524	454.642857142857	0	Seawater_1
403.333333333333	454.642857142857	0	Seawater_1
410.357142857143	454.642857142857	0	Seawater_1
417.380952380952	454.642857142857	0	Seawater_1
424.404761904762	454.642857142857	0	Seawater_1
431.428571428571	454.642857142857	2.20735e-06	Seawater_1
438.452380952381	454.642857142857	2.03702e-05	Seawater_1
445.47619047619	454.642857142857	4.07768e-05	Seawater_1
452.5	454.642857142857	4.41739e-05	Seawater_1
459.52380952381	454.642857142857	2.42807e-05	Seawater_1
466.547619047619	454.642857142857	8.47033e-22	Seawater_1
473.571428571429	454.642857142857	8.47033e-22	Seawater_1
480.595238095238	454.642857142857	8.47033e-22	Seawater_1
487.619047619048	454.642857142857	8.47033e-22	Seawater_1
494.642857142857	454.642857142857	0.000687131	Seawater_1
501.666666666667	454.642857142857	0.000847649	Seawater_1
508.690476190476	454.642857142857	0.0010719	Seawater_1
515.714285714286	454.642857142857	0.00124345	Seawater_1
522.738095238095	454.642857142857	0.00129857	Seawater_1
529.761904761905	454.642857142857	0.00128724	Seawater_1
536.785714285714	454.642857142857	0.00123643	Seawater_1
543.809523809524	454.642857142857	0.00117022	Seawater_1
550.833333333333	454.642857142857	0.00111595	Seawater_1
557.857142857143	454.642857142857	0.00108373	Seawater_1
564.880952380952	454.642857142857	0.00102777	Seawater_1
571.904761904762	454.642857142857	0.000898704	Seawater_1
578.928571428571	454.642857142857	0.00079039	Seawater_1
585.952380952381	454.642857142857	0.00071328	Seawater_1
592.97619047619	454.642857142857	0.000558541	Seawater_1
600	454.642857142857	0.000497581	Seawater_1
305	460	0	Seawater_1
312.02380952381	460	0	Seawater_1
319.047619047619	460	0	Seawater_1
326.071428571429	460	0	Seawater_1
333.095238095238	460	0	Seawater_1
340.119047619048	460	0	Seawater_1
347.142857142857	460	0	Seawater_1
354.166666666667	460	0	Seawater_1
361.190476190476	460	0	Seawater_1
368.214285714286	460	0	Seawater_1
375.238095238095	460	0	Seawater_1
382.261904761905	460	0	Seawater_1
389.285714285714	460	0	Seawater_1
396.309523809524	460	0	Seawater_1
403.333333333333	460	0	Seawater_1
410.357142857143	460	0	Seawater_1
417.380952380952	460	0	Seawater_1
424.404761904762	460	0	Seawater_1
431.428571428571	460	0	Seawater_1
438.452380952381	460	3.12664e-05	Seawater_1
445.47619047619	460	6.72398e-05	Seawater_1
452.5	460	7.92454e-05	Seawater_1
459.52380952381	460	6.16642e-05	Seawater_1
466.547619047619	460	2.72993e-05	Seawater_1
473.571428571429	460	-3.38813e-21	Seawater_1
480.595238095238	460	-3.38813e-21	Seawater_1
487.619047619048	460	-3.38813e-21	Seawater_1
494.642857142857	460	-3.38813e-21	Seawater_1
501.666666666667	460	0.00079988	Seawater_1
508.690476190476	460	0.00100276	Seawater_1
515.714285714286	460	0.00116912	Seawater_1
522.738095238095	460	0.00126517	Seawater_1
529.761904761905	460	0.00127496	Seawater_1
536.785714285714	460	0.00121856	Seawater_1
543.809523809524	460	0.00114131	Seawater_1
550.833333333333	460	0.00107546	Seawater_1
557.857142857143	460	0.00102145	Seawater_1
564.880952380952	460	0.000954998	Seawater_1
571.904761904762	460	0.000858528	Seawater_1
578.928571428571	460	0.000749176	Seawater_1
585.952380952381	460	0.000675377	Seawater_1
592.97619047619	460	0.000541793	Seawater_1
600	460	0.000597031	Seawater_1

## Sheet: Sheet11
Emission	Excitation	Normalized Intensity	Sample
305	235	0	Seawater_2
312.02380952381	235	0	Seawater_2
319.047619047619	235	0	Seawater_2
326.071428571429	235	0	Seawater_2
333.095238095238	235	0	Seawater_2
340.119047619048	235	0	Seawater_2
347.142857142857	235	0	Seawater_2
354.166666666667	235	0	Seawater_2
361.190476190476	235	0	Seawater_2
368.214285714286	235	0	Seawater_2
375.238095238095	235	0	Seawater_2
382.261904761905	235	0	Seawater_2
389.285714285714	235	0	Seawater_2
396.309523809524	235	0	Seawater_2
403.333333333333	235	0	Seawater_2
410.357142857143	235	0	Seawater_2
417.380952380952	235	0	Seawater_2
424.404761904762	235	0	Seawater_2
431.428571428571	235	0	Seawater_2
438.452380952381	235	0	Seawater_2
445.47619047619	235	0	Seawater_2
452.5	235	0	Seawater_2
459.52380952381	235	0	Seawater_2
466.547619047619	235	0	Seawater_2
473.571428571429	235	0	Seawater_2
480.595238095238	235	0	Seawater_2
487.619047619048	235	0	Seawater_2
494.642857142857	235	0	Seawater_2
501.666666666667	235	0	Seawater_2
508.690476190476	235	0	Seawater_2
515.714285714286	235	0	Seawater_2
522.738095238095	235	0	Seawater_2
529.761904761905	235	0	Seawater_2
536.785714285714	235	2.51038e-05	Seawater_2
543.809523809524	235	4.84061e-05	Seawater_2
550.833333333333	235	0	Seawater_2
557.857142857143	235	0	Seawater_2
564.880952380952	235	2.35592e-05	Seawater_2
571.904761904762	235	0	Seawater_2
578.928571428571	235	0	Seawater_2
585.952380952381	235	0	Seawater_2
592.97619047619	235	0	Seawater_2
600	235	0	Seawater_2
305	240.357142857143	0	Seawater_2
312.02380952381	240.357142857143	0	Seawater_2
319.047619047619	240.357142857143	0	Seawater_2
326.071428571429	240.357142857143	0	Seawater_2
333.095238095238	240.357142857143	0	Seawater_2
340.119047619048	240.357142857143	0	Seawater_2
347.142857142857	240.357142857143	0	Seawater_2
354.166666666667	240.357142857143	0	Seawater_2
361.190476190476	240.357142857143	0	Seawater_2
368.214285714286	240.357142857143	0	Seawater_2
375.238095238095	240.357142857143	0	Seawater_2
382.261904761905	240.357142857143	0	Seawater_2
389.285714285714	240.357142857143	0	Seawater_2
396.309523809524	240.357142857143	0	Seawater_2
403.333333333333	240.357142857143	0	Seawater_2
410.357142857143	240.357142857143	0	Seawater_2
417.380952380952	240.357142857143	0	Seawater_2
424.404761904762	240.357142857143	0	Seawater_2
431.428571428571	240.357142857143	0	Seawater_2
438.452380952381	240.357142857143	0	Seawater_2
445.47619047619	240.357142857143	0	Seawater_2
452.5	240.357142857143	0	Seawater_2
459.52380952381	240.357142857143	0	Seawater_2
466.547619047619	240.357142857143	0	Seawater_2
473.571428571429	240.357142857143	0	Seawater_2
480.595238095238	240.357142857143	0	Seawater_2
487.619047619048	240.357142857143	0	Seawater_2
494.642857142857	240.357142857143	0	Seawater_2
501.666666666667	240.357142857143	0	Seawater_2
508.690476190476	240.357142857143	0	Seawater_2
515.714285714286	240.357142857143	0	Seawater_2
522.738095238095	240.357142857143	0	Seawater_2
529.761904761905	240.357142857143	0	Seawater_2
536.785714285714	240.357142857143	7.26926e-06	Seawater_2
543.809523809524	240.357142857143	1.90412e-05	Seawater_2
550.833333333333	240.357142857143	0	Seawater_2
557.857142857143	240.357142857143	3.13229e-06	Seawater_2
564.880952380952	240.357142857143	1.13473e-05	Seawater_2
571.904761904762	240.357142857143	6.27207e-06	Seawater_2
578.928571428571	240.357142857143	0	Seawater_2
585.952380952381	240.357142857143	0	Seawater_2
592.97619047619	240.357142857143	0	Seawater_2
600	240.357142857143	8.47068e-08	Seawater_2
305	245.714285714286	0	Seawater_2
312.02380952381	245.714285714286	0	Seawater_2
319.047619047619	245.714285714286	0	Seawater_2
326.071428571429	245.714285714286	0	Seawater_2
333.095238095238	245.714285714286	0	Seawater_2
340.119047619048	245.714285714286	0	Seawater_2
347.142857142857	245.714285714286	0	Seawater_2
354.166666666667	245.714285714286	0	Seawater_2
361.190476190476	245.714285714286	0	Seawater_2
368.214285714286	245.714285714286	0	Seawater_2
375.238095238095	245.714285714286	0	Seawater_2
382.261904761905	245.714285714286	0	Seawater_2
389.285714285714	245.714285714286	0	Seawater_2
396.309523809524	245.714285714286	0	Seawater_2
403.333333333333	245.714285714286	0	Seawater_2
410.357142857143	245.714285714286	0	Seawater_2
417.380952380952	245.714285714286	0	Seawater_2
424.404761904762	245.714285714286	0	Seawater_2
431.428571428571	245.714285714286	0	Seawater_2
438.452380952381	245.714285714286	0	Seawater_2
445.47619047619	245.714285714286	0	Seawater_2
452.5	245.714285714286	0	Seawater_2
459.52380952381	245.714285714286	0	Seawater_2
466.547619047619	245.714285714286	0	Seawater_2
473.571428571429	245.714285714286	0	Seawater_2
480.595238095238	245.714285714286	0	Seawater_2
487.619047619048	245.714285714286	0	Seawater_2
494.642857142857	245.714285714286	0	Seawater_2
501.666666666667	245.714285714286	0	Seawater_2
508.690476190476	245.714285714286	0	Seawater_2
515.714285714286	245.714285714286	0	Seawater_2
522.738095238095	245.714285714286	0	Seawater_2
529.761904761905	245.714285714286	0	Seawater_2
536.785714285714	245.714285714286	0	Seawater_2
543.809523809524	245.714285714286	0	Seawater_2
550.833333333333	245.714285714286	4.71493e-08	Seawater_2
557.857142857143	245.714285714286	5.22254e-06	Seawater_2
564.880952380952	245.714285714286	1.07949e-05	Seawater_2
571.904761904762	245.714285714286	9.02348e-06	Seawater_2
578.928571428571	245.714285714286	6.40888e-06	Seawater_2
585.952380952381	245.714285714286	4.82231e-06	Seawater_2
592.97619047619	245.714285714286	2.12573e-06	Seawater_2
600	245.714285714286	7.08749e-07	Seawater_2
305	251.071428571429	0	Seawater_2
312.02380952381	251.071428571429	0	Seawater_2
319.047619047619	251.071428571429	0	Seawater_2
326.071428571429	251.071428571429	0	Seawater_2
333.095238095238	251.071428571429	0	Seawater_2
340.119047619048	251.071428571429	0	Seawater_2
347.142857142857	251.071428571429	0	Seawater_2
354.166666666667	251.071428571429	0	Seawater_2
361.190476190476	251.071428571429	0	Seawater_2
368.214285714286	251.071428571429	0	Seawater_2
375.238095238095	251.071428571429	0	Seawater_2
382.261904761905	251.071428571429	0	Seawater_2
389.285714285714	251.071428571429	0	Seawater_2
396.309523809524	251.071428571429	0	Seawater_2
403.333333333333	251.071428571429	0	Seawater_2
410.357142857143	251.071428571429	0	Seawater_2
417.380952380952	251.071428571429	0	Seawater_2
424.404761904762	251.071428571429	2.07638e-06	Seawater_2
431.428571428571	251.071428571429	0	Seawater_2
438.452380952381	251.071428571429	0	Seawater_2
445.47619047619	251.071428571429	0	Seawater_2
452.5	251.071428571429	0	Seawater_2
459.52380952381	251.071428571429	0	Seawater_2
466.547619047619	251.071428571429	0	Seawater_2
473.571428571429	251.071428571429	0	Seawater_2
480.595238095238	251.071428571429	0	Seawater_2
487.619047619048	251.071428571429	0	Seawater_2
494.642857142857	251.071428571429	0	Seawater_2
501.666666666667	251.071428571429	0	Seawater_2
508.690476190476	251.071428571429	0	Seawater_2
515.714285714286	251.071428571429	0	Seawater_2
522.738095238095	251.071428571429	0	Seawater_2
529.761904761905	251.071428571429	0	Seawater_2
536.785714285714	251.071428571429	0	Seawater_2
543.809523809524	251.071428571429	0	Seawater_2
550.833333333333	251.071428571429	0	Seawater_2
557.857142857143	251.071428571429	4.99359e-06	Seawater_2
564.880952380952	251.071428571429	1.09202e-05	Seawater_2
571.904761904762	251.071428571429	1.34436e-05	Seawater_2
578.928571428571	251.071428571429	1.64648e-05	Seawater_2
585.952380952381	251.071428571429	1.16124e-05	Seawater_2
592.97619047619	251.071428571429	8.26218e-06	Seawater_2
600	251.071428571429	0	Seawater_2
305	256.428571428571	0	Seawater_2
312.02380952381	256.428571428571	0	Seawater_2
319.047619047619	256.428571428571	0	Seawater_2
326.071428571429	256.428571428571	0	Seawater_2
333.095238095238	256.428571428571	0	Seawater_2
340.119047619048	256.428571428571	0	Seawater_2
347.142857142857	256.428571428571	0	Seawater_2
354.166666666667	256.428571428571	0	Seawater_2
361.190476190476	256.428571428571	0	Seawater_2
368.214285714286	256.428571428571	0	Seawater_2
375.238095238095	256.428571428571	0	Seawater_2
382.261904761905	256.428571428571	0	Seawater_2
389.285714285714	256.428571428571	0	Seawater_2
396.309523809524	256.428571428571	0	Seawater_2
403.333333333333	256.428571428571	0	Seawater_2
410.357142857143	256.428571428571	0	Seawater_2
417.380952380952	256.428571428571	0	Seawater_2
424.404761904762	256.428571428571	7.94106e-06	Seawater_2
431.428571428571	256.428571428571	0	Seawater_2
438.452380952381	256.428571428571	0	Seawater_2
445.47619047619	256.428571428571	0	Seawater_2
452.5	256.428571428571	0	Seawater_2
459.52380952381	256.428571428571	0	Seawater_2
466.547619047619	256.428571428571	0	Seawater_2
473.571428571429	256.428571428571	0	Seawater_2
480.595238095238	256.428571428571	0	Seawater_2
487.619047619048	256.428571428571	0	Seawater_2
494.642857142857	256.428571428571	0	Seawater_2
501.666666666667	256.428571428571	0	Seawater_2
508.690476190476	256.428571428571	0	Seawater_2
515.714285714286	256.428571428571	0	Seawater_2
522.738095238095	256.428571428571	0	Seawater_2
529.761904761905	256.428571428571	0	Seawater_2
536.785714285714	256.428571428571	0	Seawater_2
543.809523809524	256.428571428571	0	Seawater_2
550.833333333333	256.428571428571	0	Seawater_2
557.857142857143	256.428571428571	5.59131e-06	Seawater_2
564.880952380952	256.428571428571	9.99372e-06	Seawater_2
571.904761904762	256.428571428571	1.25762e-05	Seawater_2
578.928571428571	256.428571428571	1.29582e-05	Seawater_2
585.952380952381	256.428571428571	1.18585e-05	Seawater_2
592.97619047619	256.428571428571	9.78545e-06	Seawater_2
600	256.428571428571	0	Seawater_2
305	261.785714285714	0	Seawater_2
312.02380952381	261.785714285714	0	Seawater_2
319.047619047619	261.785714285714	0	Seawater_2
326.071428571429	261.785714285714	0	Seawater_2
333.095238095238	261.785714285714	0	Seawater_2
340.119047619048	261.785714285714	0	Seawater_2
347.142857142857	261.785714285714	0	Seawater_2
354.166666666667	261.785714285714	0	Seawater_2
361.190476190476	261.785714285714	0	Seawater_2
368.214285714286	261.785714285714	0	Seawater_2
375.238095238095	261.785714285714	0	Seawater_2
382.261904761905	261.785714285714	0	Seawater_2
389.285714285714	261.785714285714	0	Seawater_2
396.309523809524	261.785714285714	0	Seawater_2
403.333333333333	261.785714285714	0	Seawater_2
410.357142857143	261.785714285714	2.12018e-05	Seawater_2
417.380952380952	261.785714285714	0	Seawater_2
424.404761904762	261.785714285714	0	Seawater_2
431.428571428571	261.785714285714	0	Seawater_2
438.452380952381	261.785714285714	0	Seawater_2
445.47619047619	261.785714285714	0	Seawater_2
452.5	261.785714285714	0	Seawater_2
459.52380952381	261.785714285714	0	Seawater_2
466.547619047619	261.785714285714	0	Seawater_2
473.571428571429	261.785714285714	0	Seawater_2
480.595238095238	261.785714285714	0	Seawater_2
487.619047619048	261.785714285714	0	Seawater_2
494.642857142857	261.785714285714	0	Seawater_2
501.666666666667	261.785714285714	0	Seawater_2
508.690476190476	261.785714285714	0	Seawater_2
515.714285714286	261.785714285714	0	Seawater_2
522.738095238095	261.785714285714	0	Seawater_2
529.761904761905	261.785714285714	0	Seawater_2
536.785714285714	261.785714285714	0	Seawater_2
543.809523809524	261.785714285714	0	Seawater_2
550.833333333333	261.785714285714	1.26185e-06	Seawater_2
557.857142857143	261.785714285714	5.50584e-06	Seawater_2
564.880952380952	261.785714285714	6.08316e-06	Seawater_2
571.904761904762	261.785714285714	7.59935e-06	Seawater_2
578.928571428571	261.785714285714	7.06935e-06	Seawater_2
585.952380952381	261.785714285714	5.56945e-06	Seawater_2
592.97619047619	261.785714285714	2.24639e-06	Seawater_2
600	261.785714285714	0	Seawater_2
305	267.142857142857	0	Seawater_2
312.02380952381	267.142857142857	0	Seawater_2
319.047619047619	267.142857142857	0	Seawater_2
326.071428571429	267.142857142857	0	Seawater_2
333.095238095238	267.142857142857	0	Seawater_2
340.119047619048	267.142857142857	0	Seawater_2
347.142857142857	267.142857142857	0	Seawater_2
354.166666666667	267.142857142857	0	Seawater_2
361.190476190476	267.142857142857	0	Seawater_2
368.214285714286	267.142857142857	0	Seawater_2
375.238095238095	267.142857142857	0	Seawater_2
382.261904761905	267.142857142857	0	Seawater_2
389.285714285714	267.142857142857	0	Seawater_2
396.309523809524	267.142857142857	0	Seawater_2
403.333333333333	267.142857142857	0	Seawater_2
410.357142857143	267.142857142857	0	Seawater_2
417.380952380952	267.142857142857	0	Seawater_2
424.404761904762	267.142857142857	0	Seawater_2
431.428571428571	267.142857142857	0	Seawater_2
438.452380952381	267.142857142857	0	Seawater_2
445.47619047619	267.142857142857	0	Seawater_2
452.5	267.142857142857	0	Seawater_2
459.52380952381	267.142857142857	0	Seawater_2
466.547619047619	267.142857142857	0	Seawater_2
473.571428571429	267.142857142857	0	Seawater_2
480.595238095238	267.142857142857	0	Seawater_2
487.619047619048	267.142857142857	0	Seawater_2
494.642857142857	267.142857142857	0	Seawater_2
501.666666666667	267.142857142857	1.8436e-05	Seawater_2
508.690476190476	267.142857142857	0	Seawater_2
515.714285714286	267.142857142857	0	Seawater_2
522.738095238095	267.142857142857	0	Seawater_2
529.761904761905	267.142857142857	0	Seawater_2
536.785714285714	267.142857142857	0	Seawater_2
543.809523809524	267.142857142857	0	Seawater_2
550.833333333333	267.142857142857	3.21208e-06	Seawater_2
557.857142857143	267.142857142857	4.42662e-06	Seawater_2
564.880952380952	267.142857142857	2.3843e-06	Seawater_2
571.904761904762	267.142857142857	4.12904e-06	Seawater_2
578.928571428571	267.142857142857	3.03326e-06	Seawater_2
585.952380952381	267.142857142857	1.09369e-06	Seawater_2
592.97619047619	267.142857142857	0	Seawater_2
600	267.142857142857	1.5823e-06	Seawater_2
305	272.5	0	Seawater_2
312.02380952381	272.5	0	Seawater_2
319.047619047619	272.5	0	Seawater_2
326.071428571429	272.5	0	Seawater_2
333.095238095238	272.5	0	Seawater_2
340.119047619048	272.5	0	Seawater_2
347.142857142857	272.5	0	Seawater_2
354.166666666667	272.5	0	Seawater_2
361.190476190476	272.5	0	Seawater_2
368.214285714286	272.5	0	Seawater_2
375.238095238095	272.5	0	Seawater_2
382.261904761905	272.5	0	Seawater_2
389.285714285714	272.5	0	Seawater_2
396.309523809524	272.5	0	Seawater_2
403.333333333333	272.5	0	Seawater_2
410.357142857143	272.5	0	Seawater_2
417.380952380952	272.5	0	Seawater_2
424.404761904762	272.5	0	Seawater_2
431.428571428571	272.5	0	Seawater_2
438.452380952381	272.5	0	Seawater_2
445.47619047619	272.5	0	Seawater_2
452.5	272.5	0	Seawater_2
459.52380952381	272.5	0	Seawater_2
466.547619047619	272.5	0	Seawater_2
473.571428571429	272.5	7.70718e-06	Seawater_2
480.595238095238	272.5	0	Seawater_2
487.619047619048	272.5	0	Seawater_2
494.642857142857	272.5	0	Seawater_2
501.666666666667	272.5	3.63738e-06	Seawater_2
508.690476190476	272.5	0	Seawater_2
515.714285714286	272.5	4.87522e-06	Seawater_2
522.738095238095	272.5	0	Seawater_2
529.761904761905	272.5	0	Seawater_2
536.785714285714	272.5	0	Seawater_2
543.809523809524	272.5	1.3015e-06	Seawater_2
550.833333333333	272.5	8.56785e-06	Seawater_2
557.857142857143	272.5	7.81552e-06	Seawater_2
564.880952380952	272.5	5.86525e-06	Seawater_2
571.904761904762	272.5	7.03863e-06	Seawater_2
578.928571428571	272.5	3.96922e-06	Seawater_2
585.952380952381	272.5	2.6992e-06	Seawater_2
592.97619047619	272.5	2.11758e-22	Seawater_2
600	272.5	1.05293e-06	Seawater_2
305	277.857142857143	0	Seawater_2
312.02380952381	277.857142857143	0	Seawater_2
319.047619047619	277.857142857143	0	Seawater_2
326.071428571429	277.857142857143	0	Seawater_2
333.095238095238	277.857142857143	0	Seawater_2
340.119047619048	277.857142857143	0	Seawater_2
347.142857142857	277.857142857143	0	Seawater_2
354.166666666667	277.857142857143	0	Seawater_2
361.190476190476	277.857142857143	0	Seawater_2
368.214285714286	277.857142857143	0	Seawater_2
375.238095238095	277.857142857143	0	Seawater_2
382.261904761905	277.857142857143	0	Seawater_2
389.285714285714	277.857142857143	0	Seawater_2
396.309523809524	277.857142857143	0	Seawater_2
403.333333333333	277.857142857143	0	Seawater_2
410.357142857143	277.857142857143	0	Seawater_2
417.380952380952	277.857142857143	0	Seawater_2
424.404761904762	277.857142857143	0	Seawater_2
431.428571428571	277.857142857143	0	Seawater_2
438.452380952381	277.857142857143	0	Seawater_2
445.47619047619	277.857142857143	0	Seawater_2
452.5	277.857142857143	0	Seawater_2
459.52380952381	277.857142857143	0	Seawater_2
466.547619047619	277.857142857143	0	Seawater_2
473.571428571429	277.857142857143	0	Seawater_2
480.595238095238	277.857142857143	6.85503e-06	Seawater_2
487.619047619048	277.857142857143	0	Seawater_2
494.642857142857	277.857142857143	0	Seawater_2
501.666666666667	277.857142857143	0	Seawater_2
508.690476190476	277.857142857143	0	Seawater_2
515.714285714286	277.857142857143	0	Seawater_2
522.738095238095	277.857142857143	3.8181e-05	Seawater_2
529.761904761905	277.857142857143	0	Seawater_2
536.785714285714	277.857142857143	1.21723e-05	Seawater_2
543.809523809524	277.857142857143	1.94281e-05	Seawater_2
550.833333333333	277.857142857143	1.83057e-05	Seawater_2
557.857142857143	277.857142857143	1.62938e-05	Seawater_2
564.880952380952	277.857142857143	1.6712e-05	Seawater_2
571.904761904762	277.857142857143	1.55173e-05	Seawater_2
578.928571428571	277.857142857143	1.37437e-05	Seawater_2
585.952380952381	277.857142857143	9.7224e-06	Seawater_2
592.97619047619	277.857142857143	0	Seawater_2
600	277.857142857143	0	Seawater_2
305	283.214285714286	0	Seawater_2
312.02380952381	283.214285714286	0	Seawater_2
319.047619047619	283.214285714286	0	Seawater_2
326.071428571429	283.214285714286	0	Seawater_2
333.095238095238	283.214285714286	0	Seawater_2
340.119047619048	283.214285714286	0	Seawater_2
347.142857142857	283.214285714286	0	Seawater_2
354.166666666667	283.214285714286	0	Seawater_2
361.190476190476	283.214285714286	0	Seawater_2
368.214285714286	283.214285714286	0	Seawater_2
375.238095238095	283.214285714286	0	Seawater_2
382.261904761905	283.214285714286	0	Seawater_2
389.285714285714	283.214285714286	0	Seawater_2
396.309523809524	283.214285714286	0	Seawater_2
403.333333333333	283.214285714286	0	Seawater_2
410.357142857143	283.214285714286	0	Seawater_2
417.380952380952	283.214285714286	0	Seawater_2
424.404761904762	283.214285714286	0	Seawater_2
431.428571428571	283.214285714286	0	Seawater_2
438.452380952381	283.214285714286	0	Seawater_2
445.47619047619	283.214285714286	0	Seawater_2
452.5	283.214285714286	0	Seawater_2
459.52380952381	283.214285714286	0	Seawater_2
466.547619047619	283.214285714286	1.49453e-05	Seawater_2
473.571428571429	283.214285714286	0	Seawater_2
480.595238095238	283.214285714286	0	Seawater_2
487.619047619048	283.214285714286	0	Seawater_2
494.642857142857	283.214285714286	0	Seawater_2
501.666666666667	283.214285714286	0	Seawater_2
508.690476190476	283.214285714286	0	Seawater_2
515.714285714286	283.214285714286	0	Seawater_2
522.738095238095	283.214285714286	0	Seawater_2
529.761904761905	283.214285714286	0	Seawater_2
536.785714285714	283.214285714286	7.25861e-05	Seawater_2
543.809523809524	283.214285714286	5.11332e-05	Seawater_2
550.833333333333	283.214285714286	3.02531e-05	Seawater_2
557.857142857143	283.214285714286	2.17613e-05	Seawater_2
564.880952380952	283.214285714286	2.66377e-05	Seawater_2
571.904761904762	283.214285714286	3.04549e-05	Seawater_2
578.928571428571	283.214285714286	2.30262e-05	Seawater_2
585.952380952381	283.214285714286	0	Seawater_2
592.97619047619	283.214285714286	0	Seawater_2
600	283.214285714286	2.22835e-06	Seawater_2
305	288.571428571429	0	Seawater_2
312.02380952381	288.571428571429	0	Seawater_2
319.047619047619	288.571428571429	0	Seawater_2
326.071428571429	288.571428571429	0	Seawater_2
333.095238095238	288.571428571429	0	Seawater_2
340.119047619048	288.571428571429	0	Seawater_2
347.142857142857	288.571428571429	0	Seawater_2
354.166666666667	288.571428571429	0	Seawater_2
361.190476190476	288.571428571429	0	Seawater_2
368.214285714286	288.571428571429	0	Seawater_2
375.238095238095	288.571428571429	0	Seawater_2
382.261904761905	288.571428571429	0	Seawater_2
389.285714285714	288.571428571429	0	Seawater_2
396.309523809524	288.571428571429	0	Seawater_2
403.333333333333	288.571428571429	0	Seawater_2
410.357142857143	288.571428571429	0.000182641	Seawater_2
417.380952380952	288.571428571429	0	Seawater_2
424.404761904762	288.571428571429	3.00029e-05	Seawater_2
431.428571428571	288.571428571429	0.00026913	Seawater_2
438.452380952381	288.571428571429	0.000144922	Seawater_2
445.47619047619	288.571428571429	1.67197e-05	Seawater_2
452.5	288.571428571429	0.000169367	Seawater_2
459.52380952381	288.571428571429	2.2554e-05	Seawater_2
466.547619047619	288.571428571429	0.000106993	Seawater_2
473.571428571429	288.571428571429	0.000141115	Seawater_2
480.595238095238	288.571428571429	1.44453e-05	Seawater_2
487.619047619048	288.571428571429	1.94735e-05	Seawater_2
494.642857142857	288.571428571429	7.35967e-06	Seawater_2
501.666666666667	288.571428571429	4.32906e-05	Seawater_2
508.690476190476	288.571428571429	2.21798e-05	Seawater_2
515.714285714286	288.571428571429	7.98399e-06	Seawater_2
522.738095238095	288.571428571429	-3.38813e-21	Seawater_2
529.761904761905	288.571428571429	2.51076e-05	Seawater_2
536.785714285714	288.571428571429	1.73643e-05	Seawater_2
543.809523809524	288.571428571429	9.0687e-05	Seawater_2
550.833333333333	288.571428571429	5.55762e-05	Seawater_2
557.857142857143	288.571428571429	9.14202e-06	Seawater_2
564.880952380952	288.571428571429	1.87804e-05	Seawater_2
571.904761904762	288.571428571429	4.69809e-05	Seawater_2
578.928571428571	288.571428571429	4.61247e-05	Seawater_2
585.952380952381	288.571428571429	1.39227e-05	Seawater_2
592.97619047619	288.571428571429	1.69407e-21	Seawater_2
600	288.571428571429	1.65098e-06	Seawater_2
305	293.928571428571	0	Seawater_2
312.02380952381	293.928571428571	0	Seawater_2
319.047619047619	293.928571428571	0	Seawater_2
326.071428571429	293.928571428571	0	Seawater_2
333.095238095238	293.928571428571	0	Seawater_2
340.119047619048	293.928571428571	0	Seawater_2
347.142857142857	293.928571428571	0	Seawater_2
354.166666666667	293.928571428571	0	Seawater_2
361.190476190476	293.928571428571	0	Seawater_2
368.214285714286	293.928571428571	0	Seawater_2
375.238095238095	293.928571428571	0	Seawater_2
382.261904761905	293.928571428571	0	Seawater_2
389.285714285714	293.928571428571	0	Seawater_2
396.309523809524	293.928571428571	0	Seawater_2
403.333333333333	293.928571428571	0	Seawater_2
410.357142857143	293.928571428571	0.000162682	Seawater_2
417.380952380952	293.928571428571	0.00033931	Seawater_2
424.404761904762	293.928571428571	0.000755872	Seawater_2
431.428571428571	293.928571428571	0.000555124	Seawater_2
438.452380952381	293.928571428571	0.000570286	Seawater_2
445.47619047619	293.928571428571	0.000546316	Seawater_2
452.5	293.928571428571	0.000401789	Seawater_2
459.52380952381	293.928571428571	0.000554699	Seawater_2
466.547619047619	293.928571428571	0.000471319	Seawater_2
473.571428571429	293.928571428571	0.000292841	Seawater_2
480.595238095238	293.928571428571	0.000513899	Seawater_2
487.619047619048	293.928571428571	0.000240115	Seawater_2
494.642857142857	293.928571428571	0.000166244	Seawater_2
501.666666666667	293.928571428571	0.000292273	Seawater_2
508.690476190476	293.928571428571	0.000209057	Seawater_2
515.714285714286	293.928571428571	0.000265553	Seawater_2
522.738095238095	293.928571428571	0.000195756	Seawater_2
529.761904761905	293.928571428571	0.000231933	Seawater_2
536.785714285714	293.928571428571	0.000138303	Seawater_2
543.809523809524	293.928571428571	0.000143695	Seawater_2
550.833333333333	293.928571428571	0.000131861	Seawater_2
557.857142857143	293.928571428571	0	Seawater_2
564.880952380952	293.928571428571	6.32254e-05	Seawater_2
571.904761904762	293.928571428571	8.20916e-05	Seawater_2
578.928571428571	293.928571428571	9.05073e-05	Seawater_2
585.952380952381	293.928571428571	6.4733e-05	Seawater_2
592.97619047619	293.928571428571	2.94641e-05	Seawater_2
600	293.928571428571	1.88656e-05	Seawater_2
305	299.285714285714	0	Seawater_2
312.02380952381	299.285714285714	0	Seawater_2
319.047619047619	299.285714285714	0	Seawater_2
326.071428571429	299.285714285714	0	Seawater_2
333.095238095238	299.285714285714	0	Seawater_2
340.119047619048	299.285714285714	0	Seawater_2
347.142857142857	299.285714285714	0	Seawater_2
354.166666666667	299.285714285714	0	Seawater_2
361.190476190476	299.285714285714	0	Seawater_2
368.214285714286	299.285714285714	0	Seawater_2
375.238095238095	299.285714285714	0	Seawater_2
382.261904761905	299.285714285714	0	Seawater_2
389.285714285714	299.285714285714	0	Seawater_2
396.309523809524	299.285714285714	0	Seawater_2
403.333333333333	299.285714285714	0	Seawater_2
410.357142857143	299.285714285714	5.04707e-05	Seawater_2
417.380952380952	299.285714285714	0.000570835	Seawater_2
424.404761904762	299.285714285714	0.000931884	Seawater_2
431.428571428571	299.285714285714	0.000872802	Seawater_2
438.452380952381	299.285714285714	0.000898331	Seawater_2
445.47619047619	299.285714285714	0.000898437	Seawater_2
452.5	299.285714285714	0.000784958	Seawater_2
459.52380952381	299.285714285714	0.000869979	Seawater_2
466.547619047619	299.285714285714	0.000792117	Seawater_2
473.571428571429	299.285714285714	0.000642276	Seawater_2
480.595238095238	299.285714285714	0.000613259	Seawater_2
487.619047619048	299.285714285714	0.000488944	Seawater_2
494.642857142857	299.285714285714	0.000409967	Seawater_2
501.666666666667	299.285714285714	0.000415438	Seawater_2
508.690476190476	299.285714285714	0.000420267	Seawater_2
515.714285714286	299.285714285714	0.000380531	Seawater_2
522.738095238095	299.285714285714	0.000300025	Seawater_2
529.761904761905	299.285714285714	0.000305675	Seawater_2
536.785714285714	299.285714285714	0.000257241	Seawater_2
543.809523809524	299.285714285714	0.000187795	Seawater_2
550.833333333333	299.285714285714	0.000157377	Seawater_2
557.857142857143	299.285714285714	0.000157085	Seawater_2
564.880952380952	299.285714285714	0.000215245	Seawater_2
571.904761904762	299.285714285714	0.000130699	Seawater_2
578.928571428571	299.285714285714	0.000171305	Seawater_2
585.952380952381	299.285714285714	0.000117528	Seawater_2
592.97619047619	299.285714285714	4.73083e-05	Seawater_2
600	299.285714285714	2.60796e-05	Seawater_2
305	304.642857142857	0	Seawater_2
312.02380952381	304.642857142857	0	Seawater_2
319.047619047619	304.642857142857	0	Seawater_2
326.071428571429	304.642857142857	0	Seawater_2
333.095238095238	304.642857142857	0	Seawater_2
340.119047619048	304.642857142857	0	Seawater_2
347.142857142857	304.642857142857	0	Seawater_2
354.166666666667	304.642857142857	0	Seawater_2
361.190476190476	304.642857142857	0	Seawater_2
368.214285714286	304.642857142857	0	Seawater_2
375.238095238095	304.642857142857	0	Seawater_2
382.261904761905	304.642857142857	0	Seawater_2
389.285714285714	304.642857142857	0	Seawater_2
396.309523809524	304.642857142857	0	Seawater_2
403.333333333333	304.642857142857	0	Seawater_2
410.357142857143	304.642857142857	0.0003608	Seawater_2
417.380952380952	304.642857142857	0.000402026	Seawater_2
424.404761904762	304.642857142857	0.000995034	Seawater_2
431.428571428571	304.642857142857	0.00102161	Seawater_2
438.452380952381	304.642857142857	0.000992951	Seawater_2
445.47619047619	304.642857142857	0.00148709	Seawater_2
452.5	304.642857142857	0.00107733	Seawater_2
459.52380952381	304.642857142857	0.00126815	Seawater_2
466.547619047619	304.642857142857	0.000977343	Seawater_2
473.571428571429	304.642857142857	0.000865015	Seawater_2
480.595238095238	304.642857142857	0.000627913	Seawater_2
487.619047619048	304.642857142857	0.000700104	Seawater_2
494.642857142857	304.642857142857	0.000699961	Seawater_2
501.666666666667	304.642857142857	0.000422908	Seawater_2
508.690476190476	304.642857142857	0.000539079	Seawater_2
515.714285714286	304.642857142857	0.000596628	Seawater_2
522.738095238095	304.642857142857	0.000182786	Seawater_2
529.761904761905	304.642857142857	0.000272324	Seawater_2
536.785714285714	304.642857142857	0.000380364	Seawater_2
543.809523809524	304.642857142857	0.000235234	Seawater_2
550.833333333333	304.642857142857	0.000131371	Seawater_2
557.857142857143	304.642857142857	0.000272927	Seawater_2
564.880952380952	304.642857142857	0.000312171	Seawater_2
571.904761904762	304.642857142857	0.000260872	Seawater_2
578.928571428571	304.642857142857	0.000300496	Seawater_2
585.952380952381	304.642857142857	0.000142972	Seawater_2
592.97619047619	304.642857142857	2.4019e-05	Seawater_2
600	304.642857142857	1.94796e-05	Seawater_2
305	310	0	Seawater_2
312.02380952381	310	0	Seawater_2
319.047619047619	310	0	Seawater_2
326.071428571429	310	0	Seawater_2
333.095238095238	310	0	Seawater_2
340.119047619048	310	0	Seawater_2
347.142857142857	310	0	Seawater_2
354.166666666667	310	0	Seawater_2
361.190476190476	310	0	Seawater_2
368.214285714286	310	0	Seawater_2
375.238095238095	310	0	Seawater_2
382.261904761905	310	0	Seawater_2
389.285714285714	310	0	Seawater_2
396.309523809524	310	0	Seawater_2
403.333333333333	310	0	Seawater_2
410.357142857143	310	0.00042872	Seawater_2
417.380952380952	310	0.000567641	Seawater_2
424.404761904762	310	0.00135107	Seawater_2
431.428571428571	310	0.00120821	Seawater_2
438.452380952381	310	0.00132144	Seawater_2
445.47619047619	310	0.00130032	Seawater_2
452.5	310	0.00141968	Seawater_2
459.52380952381	310	0.00151918	Seawater_2
466.547619047619	310	0.001208	Seawater_2
473.571428571429	310	0.000983211	Seawater_2
480.595238095238	310	0.000871846	Seawater_2
487.619047619048	310	0.000803906	Seawater_2
494.642857142857	310	0.000685014	Seawater_2
501.666666666667	310	0.00068124	Seawater_2
508.690476190476	310	0.000676503	Seawater_2
515.714285714286	310	0.000488881	Seawater_2
522.738095238095	310	0.000253042	Seawater_2
529.761904761905	310	0.000400588	Seawater_2
536.785714285714	310	0.000318375	Seawater_2
543.809523809524	310	0.000265475	Seawater_2
550.833333333333	310	0.000262268	Seawater_2
557.857142857143	310	0.000181535	Seawater_2
564.880952380952	310	0.000316017	Seawater_2
571.904761904762	310	0.000187916	Seawater_2
578.928571428571	310	0.00011772	Seawater_2
585.952380952381	310	9.97137e-05	Seawater_2
592.97619047619	310	0	Seawater_2
600	310	4.90367e-05	Seawater_2
305	315.357142857143	0	Seawater_2
312.02380952381	315.357142857143	0	Seawater_2
319.047619047619	315.357142857143	0	Seawater_2
326.071428571429	315.357142857143	0	Seawater_2
333.095238095238	315.357142857143	0	Seawater_2
340.119047619048	315.357142857143	0	Seawater_2
347.142857142857	315.357142857143	0	Seawater_2
354.166666666667	315.357142857143	0	Seawater_2
361.190476190476	315.357142857143	0	Seawater_2
368.214285714286	315.357142857143	0	Seawater_2
375.238095238095	315.357142857143	0	Seawater_2
382.261904761905	315.357142857143	0	Seawater_2
389.285714285714	315.357142857143	0	Seawater_2
396.309523809524	315.357142857143	0	Seawater_2
403.333333333333	315.357142857143	0	Seawater_2
410.357142857143	315.357142857143	0	Seawater_2
417.380952380952	315.357142857143	0.00107125	Seawater_2
424.404761904762	315.357142857143	0.00125583	Seawater_2
431.428571428571	315.357142857143	0.00124605	Seawater_2
438.452380952381	315.357142857143	0.00181438	Seawater_2
445.47619047619	315.357142857143	0.00167685	Seawater_2
452.5	315.357142857143	0.00152019	Seawater_2
459.52380952381	315.357142857143	0.00143148	Seawater_2
466.547619047619	315.357142857143	0.00138158	Seawater_2
473.571428571429	315.357142857143	0.00118384	Seawater_2
480.595238095238	315.357142857143	0.00102772	Seawater_2
487.619047619048	315.357142857143	0.000991715	Seawater_2
494.642857142857	315.357142857143	0.000871687	Seawater_2
501.666666666667	315.357142857143	0.000692407	Seawater_2
508.690476190476	315.357142857143	0.000552745	Seawater_2
515.714285714286	315.357142857143	0.000751989	Seawater_2
522.738095238095	315.357142857143	0.000598408	Seawater_2
529.761904761905	315.357142857143	0.000543469	Seawater_2
536.785714285714	315.357142857143	0.000277529	Seawater_2
543.809523809524	315.357142857143	0.000124157	Seawater_2
550.833333333333	315.357142857143	0.000356624	Seawater_2
557.857142857143	315.357142857143	0.000335081	Seawater_2
564.880952380952	315.357142857143	0.000370725	Seawater_2
571.904761904762	315.357142857143	0.000177728	Seawater_2
578.928571428571	315.357142857143	0.000303178	Seawater_2
585.952380952381	315.357142857143	0.000143682	Seawater_2
592.97619047619	315.357142857143	2.46157e-05	Seawater_2
600	315.357142857143	0.000132375	Seawater_2
305	320.714285714286	0	Seawater_2
312.02380952381	320.714285714286	0	Seawater_2
319.047619047619	320.714285714286	0	Seawater_2
326.071428571429	320.714285714286	0	Seawater_2
333.095238095238	320.714285714286	0	Seawater_2
340.119047619048	320.714285714286	0	Seawater_2
347.142857142857	320.714285714286	0	Seawater_2
354.166666666667	320.714285714286	0	Seawater_2
361.190476190476	320.714285714286	0	Seawater_2
368.214285714286	320.714285714286	0	Seawater_2
375.238095238095	320.714285714286	0	Seawater_2
382.261904761905	320.714285714286	0	Seawater_2
389.285714285714	320.714285714286	0	Seawater_2
396.309523809524	320.714285714286	0	Seawater_2
403.333333333333	320.714285714286	0	Seawater_2
410.357142857143	320.714285714286	0.000216454	Seawater_2
417.380952380952	320.714285714286	0.00099796	Seawater_2
424.404761904762	320.714285714286	0.00134579	Seawater_2
431.428571428571	320.714285714286	0.00142025	Seawater_2
438.452380952381	320.714285714286	0.001422	Seawater_2
445.47619047619	320.714285714286	0.0013193	Seawater_2
452.5	320.714285714286	0.00135644	Seawater_2
459.52380952381	320.714285714286	0.00134874	Seawater_2
466.547619047619	320.714285714286	0.00107211	Seawater_2
473.571428571429	320.714285714286	0.00090699	Seawater_2
480.595238095238	320.714285714286	0.00073104	Seawater_2
487.619047619048	320.714285714286	0.000708647	Seawater_2
494.642857142857	320.714285714286	0.000697275	Seawater_2
501.666666666667	320.714285714286	0.000555593	Seawater_2
508.690476190476	320.714285714286	0.000583922	Seawater_2
515.714285714286	320.714285714286	0.000303897	Seawater_2
522.738095238095	320.714285714286	0.000410315	Seawater_2
529.761904761905	320.714285714286	0.000313045	Seawater_2
536.785714285714	320.714285714286	0.00024663	Seawater_2
543.809523809524	320.714285714286	0.000248505	Seawater_2
550.833333333333	320.714285714286	0.000209689	Seawater_2
557.857142857143	320.714285714286	6.49195e-05	Seawater_2
564.880952380952	320.714285714286	0.000136349	Seawater_2
571.904761904762	320.714285714286	0.000116882	Seawater_2
578.928571428571	320.714285714286	0.000125157	Seawater_2
585.952380952381	320.714285714286	0.000164546	Seawater_2
592.97619047619	320.714285714286	6.79029e-05	Seawater_2
600	320.714285714286	6.83493e-05	Seawater_2
305	326.071428571429	0	Seawater_2
312.02380952381	326.071428571429	0	Seawater_2
319.047619047619	326.071428571429	0	Seawater_2
326.071428571429	326.071428571429	0	Seawater_2
333.095238095238	326.071428571429	0	Seawater_2
340.119047619048	326.071428571429	0	Seawater_2
347.142857142857	326.071428571429	0	Seawater_2
354.166666666667	326.071428571429	0	Seawater_2
361.190476190476	326.071428571429	0	Seawater_2
368.214285714286	326.071428571429	0	Seawater_2
375.238095238095	326.071428571429	0	Seawater_2
382.261904761905	326.071428571429	0	Seawater_2
389.285714285714	326.071428571429	0	Seawater_2
396.309523809524	326.071428571429	0	Seawater_2
403.333333333333	326.071428571429	0	Seawater_2
410.357142857143	326.071428571429	0.00126997	Seawater_2
417.380952380952	326.071428571429	0.00185139	Seawater_2
424.404761904762	326.071428571429	0.00221753	Seawater_2
431.428571428571	326.071428571429	0.00224283	Seawater_2
438.452380952381	326.071428571429	0.00174727	Seawater_2
445.47619047619	326.071428571429	0.00227341	Seawater_2
452.5	326.071428571429	0.00167986	Seawater_2
459.52380952381	326.071428571429	0.00180521	Seawater_2
466.547619047619	326.071428571429	0.00139498	Seawater_2
473.571428571429	326.071428571429	0.00105295	Seawater_2
480.595238095238	326.071428571429	0.00135711	Seawater_2
487.619047619048	326.071428571429	0.000980544	Seawater_2
494.642857142857	326.071428571429	0.000874593	Seawater_2
501.666666666667	326.071428571429	0.000784088	Seawater_2
508.690476190476	326.071428571429	0.000813852	Seawater_2
515.714285714286	326.071428571429	0.000477132	Seawater_2
522.738095238095	326.071428571429	0.000382353	Seawater_2
529.761904761905	326.071428571429	0.000307613	Seawater_2
536.785714285714	326.071428571429	0.000343775	Seawater_2
543.809523809524	326.071428571429	0.000454633	Seawater_2
550.833333333333	326.071428571429	0.000237419	Seawater_2
557.857142857143	326.071428571429	0.000249048	Seawater_2
564.880952380952	326.071428571429	0.000316774	Seawater_2
571.904761904762	326.071428571429	0.000226791	Seawater_2
578.928571428571	326.071428571429	0.000106539	Seawater_2
585.952380952381	326.071428571429	0.000242244	Seawater_2
592.97619047619	326.071428571429	0.000267574	Seawater_2
600	326.071428571429	0.000217016	Seawater_2
305	331.428571428571	0	Seawater_2
312.02380952381	331.428571428571	0	Seawater_2
319.047619047619	331.428571428571	0	Seawater_2
326.071428571429	331.428571428571	0	Seawater_2
333.095238095238	331.428571428571	0	Seawater_2
340.119047619048	331.428571428571	0	Seawater_2
347.142857142857	331.428571428571	0	Seawater_2
354.166666666667	331.428571428571	0	Seawater_2
361.190476190476	331.428571428571	0	Seawater_2
368.214285714286	331.428571428571	0	Seawater_2
375.238095238095	331.428571428571	0	Seawater_2
382.261904761905	331.428571428571	0	Seawater_2
389.285714285714	331.428571428571	0	Seawater_2
396.309523809524	331.428571428571	0	Seawater_2
403.333333333333	331.428571428571	0.00105899	Seawater_2
410.357142857143	331.428571428571	0.00236537	Seawater_2
417.380952380952	331.428571428571	0.00234976	Seawater_2
424.404761904762	331.428571428571	0.00272671	Seawater_2
431.428571428571	331.428571428571	0.00250163	Seawater_2
438.452380952381	331.428571428571	0.00258227	Seawater_2
445.47619047619	331.428571428571	0.00258256	Seawater_2
452.5	331.428571428571	0.00232227	Seawater_2
459.52380952381	331.428571428571	0.00180449	Seawater_2
466.547619047619	331.428571428571	0.00183686	Seawater_2
473.571428571429	331.428571428571	0.0015589	Seawater_2
480.595238095238	331.428571428571	0.00118735	Seawater_2
487.619047619048	331.428571428571	0.00103125	Seawater_2
494.642857142857	331.428571428571	0.000868089	Seawater_2
501.666666666667	331.428571428571	0.000857547	Seawater_2
508.690476190476	331.428571428571	0.000749715	Seawater_2
515.714285714286	331.428571428571	0.000681277	Seawater_2
522.738095238095	331.428571428571	0.000483489	Seawater_2
529.761904761905	331.428571428571	0.00029861	Seawater_2
536.785714285714	331.428571428571	0.000462694	Seawater_2
543.809523809524	331.428571428571	0.000503353	Seawater_2
550.833333333333	331.428571428571	0.000252245	Seawater_2
557.857142857143	331.428571428571	0.000320864	Seawater_2
564.880952380952	331.428571428571	0.000127272	Seawater_2
571.904761904762	331.428571428571	0.000194281	Seawater_2
578.928571428571	331.428571428571	0.000265757	Seawater_2
585.952380952381	331.428571428571	0.00024704	Seawater_2
592.97619047619	331.428571428571	0.000188747	Seawater_2
600	331.428571428571	0.000168953	Seawater_2
305	336.785714285714	0	Seawater_2
312.02380952381	336.785714285714	0	Seawater_2
319.047619047619	336.785714285714	0	Seawater_2
326.071428571429	336.785714285714	0	Seawater_2
333.095238095238	336.785714285714	0	Seawater_2
340.119047619048	336.785714285714	0	Seawater_2
347.142857142857	336.785714285714	0	Seawater_2
354.166666666667	336.785714285714	0	Seawater_2
361.190476190476	336.785714285714	0	Seawater_2
368.214285714286	336.785714285714	0	Seawater_2
375.238095238095	336.785714285714	0	Seawater_2
382.261904761905	336.785714285714	0	Seawater_2
389.285714285714	336.785714285714	0	Seawater_2
396.309523809524	336.785714285714	0.000571649	Seawater_2
403.333333333333	336.785714285714	0.00194503	Seawater_2
410.357142857143	336.785714285714	0.00312474	Seawater_2
417.380952380952	336.785714285714	0.00329348	Seawater_2
424.404761904762	336.785714285714	0.00348178	Seawater_2
431.428571428571	336.785714285714	0.00368054	Seawater_2
438.452380952381	336.785714285714	0.00358083	Seawater_2
445.47619047619	336.785714285714	0.00320952	Seawater_2
452.5	336.785714285714	0.00282782	Seawater_2
459.52380952381	336.785714285714	0.00216153	Seawater_2
466.547619047619	336.785714285714	0.00227143	Seawater_2
473.571428571429	336.785714285714	0.00169573	Seawater_2
480.595238095238	336.785714285714	0.00164707	Seawater_2
487.619047619048	336.785714285714	0.00118806	Seawater_2
494.642857142857	336.785714285714	0.00100211	Seawater_2
501.666666666667	336.785714285714	0.000979275	Seawater_2
508.690476190476	336.785714285714	0.000829855	Seawater_2
515.714285714286	336.785714285714	0.000746791	Seawater_2
522.738095238095	336.785714285714	0.000627004	Seawater_2
529.761904761905	336.785714285714	0.000632237	Seawater_2
536.785714285714	336.785714285714	0.000532005	Seawater_2
543.809523809524	336.785714285714	0.000432339	Seawater_2
550.833333333333	336.785714285714	0.00042469	Seawater_2
557.857142857143	336.785714285714	0.000384027	Seawater_2
564.880952380952	336.785714285714	0.00042132	Seawater_2
571.904761904762	336.785714285714	0.000228198	Seawater_2
578.928571428571	336.785714285714	0.000313716	Seawater_2
585.952380952381	336.785714285714	0.000252807	Seawater_2
592.97619047619	336.785714285714	0.000128071	Seawater_2
600	336.785714285714	0.000234068	Seawater_2
305	342.142857142857	0	Seawater_2
312.02380952381	342.142857142857	0	Seawater_2
319.047619047619	342.142857142857	0	Seawater_2
326.071428571429	342.142857142857	0	Seawater_2
333.095238095238	342.142857142857	0	Seawater_2
340.119047619048	342.142857142857	0	Seawater_2
347.142857142857	342.142857142857	0	Seawater_2
354.166666666667	342.142857142857	0	Seawater_2
361.190476190476	342.142857142857	0	Seawater_2
368.214285714286	342.142857142857	0	Seawater_2
375.238095238095	342.142857142857	0	Seawater_2
382.261904761905	342.142857142857	0	Seawater_2
389.285714285714	342.142857142857	7.28768e-05	Seawater_2
396.309523809524	342.142857142857	0.00101882	Seawater_2
403.333333333333	342.142857142857	0.00220424	Seawater_2
410.357142857143	342.142857142857	0.00315758	Seawater_2
417.380952380952	342.142857142857	0.00353547	Seawater_2
424.404761904762	342.142857142857	0.00355083	Seawater_2
431.428571428571	342.142857142857	0.0034036	Seawater_2
438.452380952381	342.142857142857	0.00336897	Seawater_2
445.47619047619	342.142857142857	0.00304983	Seawater_2
452.5	342.142857142857	0.0026413	Seawater_2
459.52380952381	342.142857142857	0.00228152	Seawater_2
466.547619047619	342.142857142857	0.00216155	Seawater_2
473.571428571429	342.142857142857	0.00172059	Seawater_2
480.595238095238	342.142857142857	0.00141199	Seawater_2
487.619047619048	342.142857142857	0.00118105	Seawater_2
494.642857142857	342.142857142857	0.000913524	Seawater_2
501.666666666667	342.142857142857	0.000891005	Seawater_2
508.690476190476	342.142857142857	0.000984028	Seawater_2
515.714285714286	342.142857142857	0.00068035	Seawater_2
522.738095238095	342.142857142857	0.000590336	Seawater_2
529.761904761905	342.142857142857	0.000675605	Seawater_2
536.785714285714	342.142857142857	0.000452031	Seawater_2
543.809523809524	342.142857142857	0.000434976	Seawater_2
550.833333333333	342.142857142857	0.000372564	Seawater_2
557.857142857143	342.142857142857	0.000435575	Seawater_2
564.880952380952	342.142857142857	0.00028312	Seawater_2
571.904761904762	342.142857142857	0.000230014	Seawater_2
578.928571428571	342.142857142857	0.000308811	Seawater_2
585.952380952381	342.142857142857	0.000219273	Seawater_2
592.97619047619	342.142857142857	0.000231808	Seawater_2
600	342.142857142857	0.000111626	Seawater_2
305	347.5	0	Seawater_2
312.02380952381	347.5	0	Seawater_2
319.047619047619	347.5	0	Seawater_2
326.071428571429	347.5	0	Seawater_2
333.095238095238	347.5	0	Seawater_2
340.119047619048	347.5	0	Seawater_2
347.142857142857	347.5	0	Seawater_2
354.166666666667	347.5	0	Seawater_2
361.190476190476	347.5	0	Seawater_2
368.214285714286	347.5	0	Seawater_2
375.238095238095	347.5	0	Seawater_2
382.261904761905	347.5	0	Seawater_2
389.285714285714	347.5	0.000374296	Seawater_2
396.309523809524	347.5	0.00114582	Seawater_2
403.333333333333	347.5	0.00205902	Seawater_2
410.357142857143	347.5	0.00291559	Seawater_2
417.380952380952	347.5	0.00355633	Seawater_2
424.404761904762	347.5	0.00394668	Seawater_2
431.428571428571	347.5	0.00377322	Seawater_2
438.452380952381	347.5	0.00348304	Seawater_2
445.47619047619	347.5	0.00326214	Seawater_2
452.5	347.5	0.00311321	Seawater_2
459.52380952381	347.5	0.00267105	Seawater_2
466.547619047619	347.5	0.00239041	Seawater_2
473.571428571429	347.5	0.00205218	Seawater_2
480.595238095238	347.5	0.00158381	Seawater_2
487.619047619048	347.5	0.00139072	Seawater_2
494.642857142857	347.5	0.00133463	Seawater_2
501.666666666667	347.5	0.00105481	Seawater_2
508.690476190476	347.5	0.00103896	Seawater_2
515.714285714286	347.5	0.000884423	Seawater_2
522.738095238095	347.5	0.000790375	Seawater_2
529.761904761905	347.5	0.000703339	Seawater_2
536.785714285714	347.5	0.000579843	Seawater_2
543.809523809524	347.5	0.000571415	Seawater_2
550.833333333333	347.5	0.000559438	Seawater_2
557.857142857143	347.5	0.000539382	Seawater_2
564.880952380952	347.5	0.000382249	Seawater_2
571.904761904762	347.5	0.00037536	Seawater_2
578.928571428571	347.5	0.00040401	Seawater_2
585.952380952381	347.5	0.000316005	Seawater_2
592.97619047619	347.5	0.000221263	Seawater_2
600	347.5	0.000217538	Seawater_2
305	352.857142857143	0	Seawater_2
312.02380952381	352.857142857143	0	Seawater_2
319.047619047619	352.857142857143	0	Seawater_2
326.071428571429	352.857142857143	0	Seawater_2
333.095238095238	352.857142857143	0	Seawater_2
340.119047619048	352.857142857143	0	Seawater_2
347.142857142857	352.857142857143	0	Seawater_2
354.166666666667	352.857142857143	0	Seawater_2
361.190476190476	352.857142857143	0	Seawater_2
368.214285714286	352.857142857143	0	Seawater_2
375.238095238095	352.857142857143	0	Seawater_2
382.261904761905	352.857142857143	0	Seawater_2
389.285714285714	352.857142857143	0.000375639	Seawater_2
396.309523809524	352.857142857143	0.000995577	Seawater_2
403.333333333333	352.857142857143	0.00174577	Seawater_2
410.357142857143	352.857142857143	0.00254085	Seawater_2
417.380952380952	352.857142857143	0.00328729	Seawater_2
424.404761904762	352.857142857143	0.00391433	Seawater_2
431.428571428571	352.857142857143	0.00438214	Seawater_2
438.452380952381	352.857142857143	0.00396443	Seawater_2
445.47619047619	352.857142857143	0.0039543	Seawater_2
452.5	352.857142857143	0.00374275	Seawater_2
459.52380952381	352.857142857143	0.00326625	Seawater_2
466.547619047619	352.857142857143	0.00263668	Seawater_2
473.571428571429	352.857142857143	0.00240205	Seawater_2
480.595238095238	352.857142857143	0.0017806	Seawater_2
487.619047619048	352.857142857143	0.00171227	Seawater_2
494.642857142857	352.857142857143	0.00161235	Seawater_2
501.666666666667	352.857142857143	0.00138011	Seawater_2
508.690476190476	352.857142857143	0.0012801	Seawater_2
515.714285714286	352.857142857143	0.00123343	Seawater_2
522.738095238095	352.857142857143	0.00118724	Seawater_2
529.761904761905	352.857142857143	0.000949936	Seawater_2
536.785714285714	352.857142857143	0.000781975	Seawater_2
543.809523809524	352.857142857143	0.000974256	Seawater_2
550.833333333333	352.857142857143	0.000755356	Seawater_2
557.857142857143	352.857142857143	0.000640082	Seawater_2
564.880952380952	352.857142857143	0.000528044	Seawater_2
571.904761904762	352.857142857143	0.000509132	Seawater_2
578.928571428571	352.857142857143	0.000524406	Seawater_2
585.952380952381	352.857142857143	0.000354624	Seawater_2
592.97619047619	352.857142857143	0.000380065	Seawater_2
600	352.857142857143	0.000347654	Seawater_2
305	358.214285714286	0	Seawater_2
312.02380952381	358.214285714286	0	Seawater_2
319.047619047619	358.214285714286	0	Seawater_2
326.071428571429	358.214285714286	0	Seawater_2
333.095238095238	358.214285714286	0	Seawater_2
340.119047619048	358.214285714286	0	Seawater_2
[truncated: 854 more rows]

## Sheet: Sheet12
Emission	Excitation	Normalized Intensity	Sample
[truncated: 1,849 more rows]
