# Supplementary material for: Degradation of extracellular polymeric substances shapes microbial community diversity
Source: PLoS Biol. 2025 Jul 29;23(7):e3003287. doi: 10.1371/journal.pbio.3003287 (PMC12306770; doi:10.1371/journal.pbio.3003287)
Supplement: S4 Data — (XLSX) [file pbio.3003287.s004.xlsx]

## Sheet: Figure 3A
strain	time	replicate 1	replicate 2	replicate 3	mean	standard deviation
1A01	24	0.4732	0.4498	0.4446	0.455867	0.0152346
6C06	24	0.7267	0.754	0.7527	0.744467	0.0154001
6D03	24	0.4238	0.4017	0.3965	0.407333	0.0144956
SW1	24	0.39	0.4017	0.4004	0.397367	0.00641275
SW2	24	0.4524	0.4212	0.4589	0.444167	0.0201535
SW3	24	0.4199	0.4056	0.4121	0.412533	0.00715984

## Sheet: Figure 3B
tax_id	species	strain	replicate	normalized abundance
553239	Vibrio breoganii	inoculum	NA	0.000725363
45658	Vibrio scophthalmi	inoculum	NA	0.000326851
446374	Vibrio artabrorum	inoculum	NA	0.000791973
152297	Pseudoalteromonas issachenkonii	inoculum	NA	0.000411875
283699	Pseudoalteromonas sp. Bsw20308	inoculum	NA	0.000549284
234831	Pseudoalteromonas sp. SM9913	inoculum	NA	0.00071069
446372	Vibrio celticus	inoculum	NA	0.00181041
37482	Laceyella sacchari	inoculum	NA	0.000957079
43659	Pseudoalteromonas tetraodonis	inoculum	NA	0.0031353
170679	Vibrio chagasii	inoculum	NA	0.0036824
288	Pseudoalteromonas atlantica	inoculum	NA	0.00472412
188144	Enterovibrio norvegicus	inoculum	NA	0.00113293
233316	Alteromonas stellipolaris	inoculum	NA	0.00533736
176102	Pseudoalteromonas agarivorans	inoculum	NA	0.0181626
29497	Vibrio splendidus	inoculum	NA	0.154808
663364	Halarcobacter bivalviorum	inoculum	NA	0.449831
296199	Vibrio gigantis	inoculum	NA	0.0205694
693153	Vibrio atlanticus	inoculum	NA	0.332334
446374	Vibrio artabrorum	Vib6D03	1	0.000465625
663	Vibrio alginolyticus	Vib6D03	1	0.000846033
446372	Vibrio celticus	Vib6D03	1	0.00194201
37482	Laceyella sacchari	Vib6D03	1	0.00156945
170679	Vibrio chagasii	Vib6D03	1	0.00286159
288	Pseudoalteromonas atlantica	Vib6D03	1	0.00162905
188144	Enterovibrio norvegicus	Vib6D03	1	0.00492796
233316	Alteromonas stellipolaris	Vib6D03	1	0.00711817
176102	Pseudoalteromonas agarivorans	Vib6D03	1	0.011863
29497	Vibrio splendidus	Vib6D03	1	0.200924
663364	Halarcobacter bivalviorum	Vib6D03	1	0.204217
296199	Vibrio gigantis	Vib6D03	1	0.27573
693153	Vibrio atlanticus	Vib6D03	1	0.285907
663	Vibrio alginolyticus	Vib6D03	2	0.000619114
446372	Vibrio celticus	Vib6D03	2	0.0020085
37482	Laceyella sacchari	Vib6D03	2	0.0019744
170679	Vibrio chagasii	Vib6D03	2	0.00291995
288	Pseudoalteromonas atlantica	Vib6D03	2	0.00246384
188144	Enterovibrio norvegicus	Vib6D03	2	0.00577871
233316	Alteromonas stellipolaris	Vib6D03	2	0.00482844
176102	Pseudoalteromonas agarivorans	Vib6D03	2	0.0108149
29497	Vibrio splendidus	Vib6D03	2	0.197788
663364	Halarcobacter bivalviorum	Vib6D03	2	0.221048
296199	Vibrio gigantis	Vib6D03	2	0.275169
693153	Vibrio atlanticus	Vib6D03	2	0.274588
663	Vibrio alginolyticus	Vib6D03	3	0.000715131
446372	Vibrio celticus	Vib6D03	3	0.00156286
37482	Laceyella sacchari	Vib6D03	3	0.00131904
170679	Vibrio chagasii	Vib6D03	3	0.00380478
288	Pseudoalteromonas atlantica	Vib6D03	3	0.000673129
188144	Enterovibrio norvegicus	Vib6D03	3	0.00450366
233316	Alteromonas stellipolaris	Vib6D03	3	0.0085041
176102	Pseudoalteromonas agarivorans	Vib6D03	3	0.0104951
29497	Vibrio splendidus	Vib6D03	3	0.183582
663364	Halarcobacter bivalviorum	Vib6D03	3	0.108439
296199	Vibrio gigantis	Vib6D03	3	0.424176
693153	Vibrio atlanticus	Vib6D03	3	0.252226
47951	Vibrio cyclitrophicus	Vib1A01	1	0.000524306
1081601	Pseudoalteromonas hodoensis	Vib1A01	1	0.000554505
45658	Vibrio scophthalmi	Vib1A01	1	0.000676589
287094	Alteromonas addita	Vib1A01	1	0.00120036
446374	Vibrio artabrorum	Vib1A01	1	0.000735349
446372	Vibrio celticus	Vib1A01	1	0.000880274
37482	Laceyella sacchari	Vib1A01	1	0.00131
170679	Vibrio chagasii	Vib1A01	1	0.00933424
288	Pseudoalteromonas atlantica	Vib1A01	1	0.00514984
188144	Enterovibrio norvegicus	Vib1A01	1	0.000936979
233316	Alteromonas stellipolaris	Vib1A01	1	0.0311083
176102	Pseudoalteromonas agarivorans	Vib1A01	1	0.0240082
29497	Vibrio splendidus	Vib1A01	1	0.157603
663364	Halarcobacter bivalviorum	Vib1A01	1	0.315676
296199	Vibrio gigantis	Vib1A01	1	0.0644909
693153	Vibrio atlanticus	Vib1A01	1	0.385811
446372	Vibrio celticus	Vib1A01	2	0.000762341
37482	Laceyella sacchari	Vib1A01	2	0.00176804
43659	Pseudoalteromonas tetraodonis	Vib1A01	2	0.000622957
170679	Vibrio chagasii	Vib1A01	2	0.00223841
288	Pseudoalteromonas atlantica	Vib1A01	2	0.00268402
188144	Enterovibrio norvegicus	Vib1A01	2	0.000658393
233316	Alteromonas stellipolaris	Vib1A01	2	0.0496757
176102	Pseudoalteromonas agarivorans	Vib1A01	2	0.0128896
29497	Vibrio splendidus	Vib1A01	2	0.0954961
663364	Halarcobacter bivalviorum	Vib1A01	2	0.572607
296199	Vibrio gigantis	Vib1A01	2	0.0288468
693153	Vibrio atlanticus	Vib1A01	2	0.23175
287094	Alteromonas addita	Vib1A01	3	0.000515241
446372	Vibrio celticus	Vib1A01	3	0.000637434
37482	Laceyella sacchari	Vib1A01	3	0.00209875
170679	Vibrio chagasii	Vib1A01	3	0.0049332
288	Pseudoalteromonas atlantica	Vib1A01	3	0.00356063
188144	Enterovibrio norvegicus	Vib1A01	3	0.000694107
233316	Alteromonas stellipolaris	Vib1A01	3	0.0592126
176102	Pseudoalteromonas agarivorans	Vib1A01	3	0.0217398
29497	Vibrio splendidus	Vib1A01	3	0.132389
663364	Halarcobacter bivalviorum	Vib1A01	3	0.382072
296199	Vibrio gigantis	Vib1A01	3	0.0716922
693153	Vibrio atlanticus	Vib1A01	3	0.320456
152297	Pseudoalteromonas issachenkonii	Psy6C06	1	0.0018284
283699	Pseudoalteromonas sp. Bsw20308	Psy6C06	1	0.00238941
663	Vibrio alginolyticus	Psy6C06	1	0.000926291
234831	Pseudoalteromonas sp. SM9913	Psy6C06	1	0.00389385
446372	Vibrio celticus	Psy6C06	1	0.00121839
37482	Laceyella sacchari	Psy6C06	1	0.000994189
43659	Pseudoalteromonas tetraodonis	Psy6C06	1	0.01137
170679	Vibrio chagasii	Psy6C06	1	0.00198363
288	Pseudoalteromonas atlantica	Psy6C06	1	0.0147822
188144	Enterovibrio norvegicus	Psy6C06	1	0.000572774
233316	Alteromonas stellipolaris	Psy6C06	1	0.00988598
176102	Pseudoalteromonas agarivorans	Psy6C06	1	0.0489807
29497	Vibrio splendidus	Psy6C06	1	0.133523
663364	Halarcobacter bivalviorum	Psy6C06	1	0.129747
296199	Vibrio gigantis	Psy6C06	1	0.211455
693153	Vibrio atlanticus	Psy6C06	1	0.426449
1081601	Pseudoalteromonas hodoensis	Psy6C06	2	0.000519697
552386	Vibrio gallaecicus	Psy6C06	2	0.000339517
45658	Vibrio scophthalmi	Psy6C06	2	0.00040463
152297	Pseudoalteromonas issachenkonii	Psy6C06	2	0.000533758
283699	Pseudoalteromonas sp. Bsw20308	Psy6C06	2	0.00151577
663	Vibrio alginolyticus	Psy6C06	2	0.00113196
234831	Pseudoalteromonas sp. SM9913	Psy6C06	2	0.00271892
446372	Vibrio celticus	Psy6C06	2	0.00089126
37482	Laceyella sacchari	Psy6C06	2	0.00123659
43659	Pseudoalteromonas tetraodonis	Psy6C06	2	0.00936316
170679	Vibrio chagasii	Psy6C06	2	0.00232173
288	Pseudoalteromonas atlantica	Psy6C06	2	0.0153653
188144	Enterovibrio norvegicus	Psy6C06	2	0.00103627
233316	Alteromonas stellipolaris	Psy6C06	2	0.00395667
176102	Pseudoalteromonas agarivorans	Psy6C06	2	0.0587224
29497	Vibrio splendidus	Psy6C06	2	0.137902
663364	Halarcobacter bivalviorum	Psy6C06	2	0.079887
296199	Vibrio gigantis	Psy6C06	2	0.269799
693153	Vibrio atlanticus	Psy6C06	2	0.412354
152297	Pseudoalteromonas issachenkonii	Psy6C06	3	0.000956389
283699	Pseudoalteromonas sp. Bsw20308	Psy6C06	3	0.00208901
663	Vibrio alginolyticus	Psy6C06	3	0.000675989
234831	Pseudoalteromonas sp. SM9913	Psy6C06	3	0.00351231
446372	Vibrio celticus	Psy6C06	3	0.00189552
37482	Laceyella sacchari	Psy6C06	3	0.00125175
43659	Pseudoalteromonas tetraodonis	Psy6C06	3	0.0144695
170679	Vibrio chagasii	Psy6C06	3	0.00169444
288	Pseudoalteromonas atlantica	Psy6C06	3	0.0133014
188144	Enterovibrio norvegicus	Psy6C06	3	0.00116221
233316	Alteromonas stellipolaris	Psy6C06	3	0.0067801
176102	Pseudoalteromonas agarivorans	Psy6C06	3	0.048306
29497	Vibrio splendidus	Psy6C06	3	0.132477
663364	Halarcobacter bivalviorum	Psy6C06	3	0.132567
296199	Vibrio gigantis	Psy6C06	3	0.220715
693153	Vibrio atlanticus	Psy6C06	3	0.418146
47951	Vibrio cyclitrophicus	Seawater 1	1	0.000414108
552386	Vibrio gallaecicus	Seawater 1	1	0.000336363
471225	Alteromonas genovensis	Seawater 1	1	0.0006001
663	Vibrio alginolyticus	Seawater 1	1	0.00107633
1761891	Pseudoalteromonas sp. 13-15	Seawater 1	1	0.00126687
446372	Vibrio celticus	Seawater 1	1	0.00140108
37482	Laceyella sacchari	Seawater 1	1	0.00101914
170679	Vibrio chagasii	Seawater 1	1	0.00124026
188144	Enterovibrio norvegicus	Seawater 1	1	0.00533171
233316	Alteromonas stellipolaris	Seawater 1	1	0.0006001
176102	Pseudoalteromonas agarivorans	Seawater 1	1	0.00213369
29497	Vibrio splendidus	Seawater 1	1	0.158012
663364	Halarcobacter bivalviorum	Seawater 1	1	0.0240703
296199	Vibrio gigantis	Seawater 1	1	0.456778
693153	Vibrio atlanticus	Seawater 1	1	0.345721
663	Vibrio alginolyticus	Seawater 1	2	0.00135768
1761891	Pseudoalteromonas sp. 13-15	Seawater 1	2	0.000866926
446372	Vibrio celticus	Seawater 1	2	0.00127945
37482	Laceyella sacchari	Seawater 1	2	0.000883698
170679	Vibrio chagasii	Seawater 1	2	0.00293501
288	Pseudoalteromonas atlantica	Seawater 1	2	0.000476485
188144	Enterovibrio norvegicus	Seawater 1	2	0.00278908
233316	Alteromonas stellipolaris	Seawater 1	2	0.00146992
176102	Pseudoalteromonas agarivorans	Seawater 1	2	0.0013774
29497	Vibrio splendidus	Seawater 1	2	0.200338
663364	Halarcobacter bivalviorum	Seawater 1	2	0.0529549
296199	Vibrio gigantis	Seawater 1	2	0.345888
693153	Vibrio atlanticus	Seawater 1	2	0.387383
446374	Vibrio artabrorum	Seawater 1	3	0.00028709
471225	Alteromonas genovensis	Seawater 1	3	0.000589656
663	Vibrio alginolyticus	Seawater 1	3	0.00117718
1761891	Pseudoalteromonas sp. 13-15	Seawater 1	3	0.000898523
446372	Vibrio celticus	Seawater 1	3	0.00129387
37482	Laceyella sacchari	Seawater 1	3	0.000789702
170679	Vibrio chagasii	Seawater 1	3	0.00234117
188144	Enterovibrio norvegicus	Seawater 1	3	0.00516651
233316	Alteromonas stellipolaris	Seawater 1	3	0.00179705
176102	Pseudoalteromonas agarivorans	Seawater 1	3	0.00154434
29497	Vibrio splendidus	Seawater 1	3	0.232542
663364	Halarcobacter bivalviorum	Seawater 1	3	0.0318695
296199	Vibrio gigantis	Seawater 1	3	0.27949
693153	Vibrio atlanticus	Seawater 2	3	0.440214
267375	Pseudoalteromonas marina	Seawater 2	1	0.000595817
552386	Vibrio gallaecicus	Seawater 2	1	0.000409915
471225	Alteromonas genovensis	Seawater 2	1	0.00136457
283699	Pseudoalteromonas sp. Bsw20308	Seawater 2	1	0.000514954
663	Vibrio alginolyticus	Seawater 2	1	0.000649851
234831	Pseudoalteromonas sp. SM9913	Seawater 2	1	0.00119684
1761891	Pseudoalteromonas sp. 13-15	Seawater 2	1	0.00291442
446372	Vibrio celticus	Seawater 2	1	0.000638562
37482	Laceyella sacchari	Seawater 2	1	0.00144143
43659	Pseudoalteromonas tetraodonis	Seawater 2	1	0.00443381
170679	Vibrio chagasii	Seawater 2	1	0.00560892
288	Pseudoalteromonas atlantica	Seawater 2	1	0.000889069
188144	Enterovibrio norvegicus	Seawater 2	1	0.00842325
176102	Pseudoalteromonas agarivorans	Seawater 2	1	0.00551224
29497	Vibrio splendidus	Seawater 2	1	0.210977
663364	Halarcobacter bivalviorum	Seawater 2	1	0.165281
296199	Vibrio gigantis	Seawater 2	1	0.104462
693153	Vibrio atlanticus	Seawater 2	1	0.484686
2058133	Alteromonas sp. MB-3u-76	Seawater 2	2	0.000766013
152297	Pseudoalteromonas issachenkonii	Seawater 2	2	0.000923305
471225	Alteromonas genovensis	Seawater 2	2	0.00497898
283699	Pseudoalteromonas sp. Bsw20308	Seawater 2	2	0.000905386
663	Vibrio alginolyticus	Seawater 2	2	0.000934072
234831	Pseudoalteromonas sp. SM9913	Seawater 2	2	0.000695833
1761891	Pseudoalteromonas sp. 13-15	Seawater 2	2	0.00482422
446372	Vibrio celticus	Seawater 2	2	0.000919769
37482	Laceyella sacchari	Seawater 2	2	0.00158024
43659	Pseudoalteromonas tetraodonis	Seawater 2	2	0.00546137
170679	Vibrio chagasii	Seawater 2	2	0.00401389
288	Pseudoalteromonas atlantica	Seawater 2	2	0.0014898
188144	Enterovibrio norvegicus	Seawater 2	2	0.00725044
176102	Pseudoalteromonas agarivorans	Seawater 2	2	0.00540202
29497	Vibrio splendidus	Seawater 2	2	0.202189
663364	Halarcobacter bivalviorum	Seawater 2	2	0.181512
296199	Vibrio gigantis	Seawater 2	2	0.150828
693153	Vibrio atlanticus	Seawater 2	2	0.425326
152297	Pseudoalteromonas issachenkonii	Seawater 2	3	0.000716892
471225	Alteromonas genovensis	Seawater 2	3	0.000450747
283699	Pseudoalteromonas sp. Bsw20308	Seawater 2	3	0.000520939
663	Vibrio alginolyticus	Seawater 2	3	0.000616324
234831	Pseudoalteromonas sp. SM9913	Seawater 2	3	0.00108729
1761891	Pseudoalteromonas sp. 13-15	Seawater 2	3	0.00449794
446372	Vibrio celticus	Seawater 2	3	0.00151573
37482	Laceyella sacchari	Seawater 2	3	0.00136151
43659	Pseudoalteromonas tetraodonis	Seawater 2	3	0.00386799
170679	Vibrio chagasii	Seawater 2	3	0.00241465
288	Pseudoalteromonas atlantica	Seawater 2	3	0.00175411
188144	Enterovibrio norvegicus	Seawater 2	3	0.00797478
176102	Pseudoalteromonas agarivorans	Seawater 2	3	0.00388598
29497	Vibrio splendidus	Seawater 2	3	0.168347
663364	Halarcobacter bivalviorum	Seawater 2	3	0.207308
296199	Vibrio gigantis	Seawater 2	3	0.218652
693153	Vibrio atlanticus	Seawater 2	3	0.375027
663	Vibrio alginolyticus	Seawater 3	1	0.00120963
1761891	Pseudoalteromonas sp. 13-15	Seawater 3	1	0.000607982
446372	Vibrio celticus	Seawater 3	1	0.00155797
37482	Laceyella sacchari	Seawater 3	1	0.000580231
170679	Vibrio chagasii	Seawater 3	1	0.00132887
288	Pseudoalteromonas atlantica	Seawater 3	1	0.00108486
188144	Enterovibrio norvegicus	Seawater 3	1	0.0107265
176102	Pseudoalteromonas agarivorans	Seawater 3	1	0.00690576
29497	Vibrio splendidus	Seawater 3	1	0.158584
663364	Halarcobacter bivalviorum	Seawater 3	1	0.0828158
296199	Vibrio gigantis	Seawater 3	1	0.45279
693153	Vibrio atlanticus	Seawater 3	1	0.280635
663	Vibrio alginolyticus	Seawater 3	2	0.000604456
1761891	Pseudoalteromonas sp. 13-15	Seawater 3	2	0.000702149
446372	Vibrio celticus	Seawater 3	2	0.00134236
37482	Laceyella sacchari	Seawater 3	2	0.000931872
170679	Vibrio chagasii	Seawater 3	2	0.00186102
288	Pseudoalteromonas atlantica	Seawater 3	2	0.00204935
188144	Enterovibrio norvegicus	Seawater 3	2	0.0101109
176102	Pseudoalteromonas agarivorans	Seawater 3	2	0.00416619
29497	Vibrio splendidus	Seawater 3	2	0.150749
663364	Halarcobacter bivalviorum	Seawater 3	2	0.100022
296199	Vibrio gigantis	Seawater 3	2	0.447575
693153	Vibrio atlanticus	Seawater 3	2	0.279886
663	Vibrio alginolyticus	Seawater 3	3	0.00107928
1761891	Pseudoalteromonas sp. 13-15	Seawater 3	3	0.00110428
446372	Vibrio celticus	Seawater 3	3	0.000610452
37482	Laceyella sacchari	Seawater 3	3	0.00124079
170679	Vibrio chagasii	Seawater 3	3	0.00212
288	Pseudoalteromonas atlantica	Seawater 3	3	0.000981242
188144	Enterovibrio norvegicus	Seawater 3	3	0.0104748
176102	Pseudoalteromonas agarivorans	Seawater 3	3	0.00501339
29497	Vibrio splendidus	Seawater 3	3	0.149725
663364	Halarcobacter bivalviorum	Seawater 3	3	0.0766682
296199	Vibrio gigantis	Seawater 3	3	0.476684
693153	Vibrio atlanticus	Seawater 3	3	0.274298

## Sheet: Figure 3C
	Vib6D03	Vib1A01	Psy6C06	Seawater 1	Seawater 2	Seawater 3
Pseudoalteromonas atlantica	-1.57223	-0.314745	1.61624	-3.30955	-1.77783	-1.78396
Vibrio splendidus	0.326301	-0.268762	-0.201439	0.347448	0.324366	-0.0167652
Laceyella sacchari	0.760142	0.850386	0.27846	-0.0927046	0.610306	-0.060725
Pseudoalteromonas tetraodonis	0	-2.3314	1.90404	0	0.549173	0
Vibrio scophthalmi	0	1.04964	0.307969	0	0	0
Pseudoalteromonas issachenkonii	0	0	1.42531	0	0.99359	0
Vibrio chagasii	-0.204633	0.579296	-0.880695	-0.761527	0.123849	-1.05693
Pseudoalteromonas agarivorans	-0.71592	0.105894	1.51763	-3.43003	-1.88031	-1.76019
Enterovibrio norvegicus	2.16196	-0.570003	-0.294484	1.96695	2.79865	3.20364
Alteromonas stellipolaris	0.35299	3.12816	0.365075	-2.04985	0	0
Pseudoalteromonas sp. SM9913	0	0	2.24761	0	0.483041	0
Pseudoalteromonas sp. Bsw20308	0	0	1.86298	0	0.236421	0
Vibrio gigantis	3.98198	1.41919	3.50787	4.1323	2.94118	4.47997
Vibrio celticus	0.0216568	-1.25221	-0.439413	-0.450543	-0.821134	-0.629485
Vibrio artabrorum	-0.766282	-0.107022	0	-1.46395	0	0
Halarcobacter bivalviorum	-1.33831	-0.0871841	-1.9795	-3.63141	-1.28419	-2.37858
Vibrio atlanticus	-0.294835	-0.0879797	0.33426	0.234928	0.366145	-0.256131

## Sheet: Figure 3D
Strain	replicate 1	replicate 2	replicate 3	mean	standard deviation
1A01	0.0765	0.0884	0.0697	0.0782	0.0094652
6C06	0.0323	0.034	0.0323	0.0328667	0.000981495
6D03	0.0391	0.0714	0.0782	0.0629	0.0208899
A3R04	0.289	0.2312	0.2584	0.259533	0.0289167
A3R06	0.0595	0.0561	0.0595	0.0583667	0.00196299
B3M02	0.102	0.1054	0.2295	0.145633	0.0726506
C1R06	0.1105	0.1513	0.085	0.1156	0.0334429
C2M11	0.0629	0.068	0.0408	0.0572333	0.0144583
C2R09	0.0459	0.0391	0.0408	0.0419333	0.00353883
C3M06	0.0765	0.0663	0.0646	0.0691333	0.0064361
C3R12	0.0391	0.0663	0.0595	0.0549667	0.0141553
D2M19	0.0714	0.0612	0.0595	0.0640333	0.0064361
F3R08	0.0765	0.0884	0.0765	0.0804667	0.00687047
F3R11	0.2805	0.2346	0.3383	0.284467	0.0519637
G2M07	0.1513	0.1462	0.1921	0.1632	0.0251577
G2R10	0.0561	0.0697	0.0544	0.0600667	0.0083859
I2R16	0.1207	0.1088	0.0867	0.1054	0.0172531
I3M07	0.0748	0.1071	0.0782	0.0867	0.0177485
