# Supplementary material for: Degradation of extracellular polymeric substances shapes microbial community diversity
Source: PLoS Biol. 2025 Jul 29;23(7):e3003287. doi: 10.1371/journal.pbio.3003287 (PMC12306770; doi:10.1371/journal.pbio.3003287)
Supplement: S5 Data — (XLSX) [file pbio.3003287.s005.xlsx]

## Sheet: Figure 4a
Degrader	Shape	Count
Vib6D03	bell	643
Vib6D03	decrease	130
Vib6D03	increase	863
Vib1A01	bell	575
Vib1A01	decrease	279
Vib1A01	increase	541
Psy6C06	bell	628
Psy6C06	decrease	317
Psy6C06	increase	489

## Sheet: Figure 4C
m/z Size bin	percentage of ions in each size bin category	shape
[0,200)	9.03141	middle
[200,400)	10.6737	middle
[400,600)	12.5194	middle
[600,800)	10.6219	middle
[800,1e+03)	8.26271	middle
[1e+03,1.2e+03)	6.78392	middle
[1.2e+03,1.4e+03)	12.326	middle
[1.4e+03,1.6e+03)	19.697	middle
[1.6e+03,1.8e+03)	17.801	middle
[0,200)	10.5606	increase
[200,400)	13.9673	increase
[400,600)	12.6761	increase
[600,800)	10.426	increase
[800,1e+03)	8.00572	increase
[1e+03,1.2e+03)	5.46379	increase
[1.2e+03,1.4e+03)	2.18341	increase
[1.4e+03,1.6e+03)	3.08219	increase
[1.6e+03,1.8e+03)	2.31214	increase
[0,200)	10.8108	decrease
[200,400)	9.6381	decrease
[400,600)	10.3285	decrease
[600,800)	11.4861	decrease
[800,1e+03)	10.2778	decrease
[1e+03,1.2e+03)	16.992	decrease
[1.2e+03,1.4e+03)	16.7339	decrease
[1.4e+03,1.6e+03)	21.8182	decrease
[1.6e+03,1.8e+03)	27.0408	decrease
