# Supplementary material for: Degradation of extracellular polymeric substances shapes microbial community diversity
Source: PLoS Biol. 2025 Jul 29;23(7):e3003287. doi: 10.1371/journal.pbio.3003287 (PMC12306770; doi:10.1371/journal.pbio.3003287)
Supplement: S6 Data — (XLSX) [file pbio.3003287.s006.xlsx]

## Sheet: Sheet1
Supplemental Dataset 6: Ions that increased in intensity in one or more enzyme digests.
m/z: Mass-to-charge ratio of each ion.
degrader: Source of the extracellular polymeric substances (EPS).
retention_time: Retention time of each ion in minutes.
Intensity: ion intensity
Increased: Indicates whether this ion showed increased intensity in a given digest.
mode: Ionization mode used for detection.

## Sheet: Supplemental Dataset 1
mz	degrader	retention_time	intensity	increased	mode
387.286	Vib6D03	1.4911	35.87	Yes	NEGATIVE
387.286	Vib1A01	1.4911	30.45	Yes	NEGATIVE
387.286	Psy6C06	1.4911	31.6867	Yes	NEGATIVE
301.166	Vib6D03	1.4885	19.99	No	NEGATIVE
301.166	Vib1A01	1.4885	35.7	Yes	NEGATIVE
301.166	Psy6C06	1.4885	37.12	Yes	NEGATIVE
625.31	Vib6D03	1.4803	28.6367	Yes	NEGATIVE
625.31	Vib1A01	1.4803	2.8475	No	NEGATIVE
625.31	Psy6C06	1.4803	1.8335	No	NEGATIVE
263.877	Vib6D03	1.4843	15.8167	No	NEGATIVE
263.877	Vib1A01	1.4843	9.05167	No	NEGATIVE
263.877	Psy6C06	1.4843	12.081	Yes	NEGATIVE
458.061	Vib6D03	1.4613	2.446	No	NEGATIVE
458.061	Vib1A01	1.4613	13.188	Yes	NEGATIVE
458.061	Psy6C06	1.4613	51.5867	Yes	NEGATIVE
971.79	Vib6D03	1.4533	1.30967	No	NEGATIVE
971.79	Vib1A01	1.4533	131.467	No	NEGATIVE
971.79	Psy6C06	1.4533	115.053	Yes	NEGATIVE
935.771	Vib6D03	1.454	0.8365	No	NEGATIVE
935.771	Vib1A01	1.454	89.01	No	NEGATIVE
935.771	Psy6C06	1.454	107.147	Yes	NEGATIVE
971.29	Vib6D03	1.4536	1.276	No	NEGATIVE
971.29	Vib1A01	1.4536	177.383	Yes	NEGATIVE
971.29	Psy6C06	1.4536	221.733	Yes	NEGATIVE
970.789	Vib6D03	1.4511	0.8735	No	NEGATIVE
970.789	Vib1A01	1.4511	271.033	Yes	NEGATIVE
970.789	Psy6C06	1.4511	257.367	Yes	NEGATIVE
914.264	Vib6D03	1.4532	1.27267	No	NEGATIVE
914.264	Vib1A01	1.4532	102.27	Yes	NEGATIVE
914.264	Psy6C06	1.4532	110.45	Yes	NEGATIVE
935.27	Vib6D03	1.447	6.54933	No	NEGATIVE
935.27	Vib1A01	1.447	165.533	Yes	NEGATIVE
935.27	Psy6C06	1.447	164.867	No	NEGATIVE
469.171	Vib6D03	1.4581	40.8567	No	NEGATIVE
469.171	Vib1A01	1.4581	36.0833	Yes	NEGATIVE
469.171	Psy6C06	1.4581	35.28	Yes	NEGATIVE
981.779	Vib6D03	1.4516	0.8595	No	NEGATIVE
981.779	Vib1A01	1.4516	57.7067	No	NEGATIVE
981.779	Psy6C06	1.4516	76.4567	Yes	NEGATIVE
972.29	Vib6D03	1.4512	1.145	No	NEGATIVE
972.29	Vib1A01	1.4512	62.75	Yes	NEGATIVE
972.29	Psy6C06	1.4512	57.3633	No	NEGATIVE
1043.82	Vib6D03	1.4471	0.8355	No	NEGATIVE
1043.82	Vib1A01	1.4471	51.56	Yes	NEGATIVE
1043.82	Psy6C06	1.4471	52.31	No	NEGATIVE
946.261	Vib6D03	1.4546	1.122	No	NEGATIVE
946.261	Vib1A01	1.4546	32.6467	No	NEGATIVE
946.261	Psy6C06	1.4546	42.8033	Yes	NEGATIVE
915.267	Vib6D03	1.4458	0.8435	No	NEGATIVE
915.267	Vib1A01	1.4458	58.4333	Yes	NEGATIVE
915.267	Psy6C06	1.4458	73.2567	No	NEGATIVE
960.764	Vib6D03	1.4443	1.31533	No	NEGATIVE
960.764	Vib1A01	1.4443	70.7567	Yes	NEGATIVE
960.764	Psy6C06	1.4443	86.1467	Yes	NEGATIVE
949.774	Vib6D03	1.442	1.14667	No	NEGATIVE
949.774	Vib1A01	1.442	344	Yes	NEGATIVE
949.774	Psy6C06	1.442	320.833	Yes	NEGATIVE
915.766	Vib6D03	1.4505	0.8485	No	NEGATIVE
915.766	Vib1A01	1.4505	33.1333	Yes	NEGATIVE
915.766	Psy6C06	1.4505	28.26	No	NEGATIVE
950.273	Vib6D03	1.442	1.47	No	NEGATIVE
950.273	Vib1A01	1.442	276.067	Yes	NEGATIVE
950.273	Psy6C06	1.442	181.593	Yes	NEGATIVE
925.249	Vib6D03	1.4505	0.837	No	NEGATIVE
925.249	Vib1A01	1.4505	49.87	Yes	NEGATIVE
925.249	Psy6C06	1.4505	47.8033	No	NEGATIVE
950.774	Vib6D03	1.4442	0.844	No	NEGATIVE
950.774	Vib1A01	1.4442	187.633	Yes	NEGATIVE
950.774	Psy6C06	1.4442	118.11	Yes	NEGATIVE
951.287	Vib6D03	1.4449	1.54683	No	NEGATIVE
951.287	Vib1A01	1.4449	51.02	Yes	NEGATIVE
951.287	Psy6C06	1.4449	47.43	No	NEGATIVE
915.25	Vib6D03	1.4415	1.5465	No	NEGATIVE
915.25	Vib1A01	1.4415	64.08	Yes	NEGATIVE
915.25	Psy6C06	1.4415	34.8333	No	NEGATIVE
893.742	Vib6D03	1.435	1.23167	No	NEGATIVE
893.742	Vib1A01	1.435	53.56	Yes	NEGATIVE
893.742	Psy6C06	1.435	60.0967	Yes	NEGATIVE
929.261	Vib6D03	1.4307	0.838	No	NEGATIVE
929.261	Vib1A01	1.4307	104.767	Yes	NEGATIVE
929.261	Psy6C06	1.4307	115.103	Yes	NEGATIVE
893.242	Vib6D03	1.4334	1.53167	No	NEGATIVE
893.242	Vib1A01	1.4334	82.68	Yes	NEGATIVE
893.242	Psy6C06	1.4334	117.467	Yes	NEGATIVE
894.243	Vib6D03	1.4381	1.265	No	NEGATIVE
894.243	Vib1A01	1.4381	33.34	Yes	NEGATIVE
894.243	Psy6C06	1.4381	29.3633	No	NEGATIVE
928.76	Vib6D03	1.4348	1.11867	No	NEGATIVE
928.76	Vib1A01	1.4348	208.9	Yes	NEGATIVE
928.76	Psy6C06	1.4348	197.8	Yes	NEGATIVE
914.761	Vib6D03	1.4504	2.3065	No	NEGATIVE
914.761	Vib1A01	1.4504	166.233	Yes	NEGATIVE
914.761	Psy6C06	1.4504	126.803	Yes	NEGATIVE
961.264	Vib6D03	1.4416	1.24367	No	NEGATIVE
961.264	Vib1A01	1.4416	60.3967	Yes	NEGATIVE
961.264	Psy6C06	1.4416	78.8433	No	NEGATIVE
1008.8	Vib6D03	1.444	1.12467	No	NEGATIVE
1008.8	Vib1A01	1.444	29.1433	Yes	NEGATIVE
1008.8	Psy6C06	1.444	20.06	No	NEGATIVE
951.275	Vib6D03	1.4401	1.49667	No	NEGATIVE
951.275	Vib1A01	1.4401	89.74	Yes	NEGATIVE
951.275	Psy6C06	1.4401	26.1833	No	NEGATIVE
940.252	Vib6D03	1.4393	1.51217	No	NEGATIVE
940.252	Vib1A01	1.4393	44.8767	Yes	NEGATIVE
940.252	Psy6C06	1.4393	19.1367	No	NEGATIVE
939.751	Vib6D03	1.4407	1.54	No	NEGATIVE
939.751	Vib1A01	1.4407	47.7267	Yes	NEGATIVE
939.751	Psy6C06	1.4407	43.0033	No	NEGATIVE
1022.8	Vib6D03	1.436	1.5485	No	NEGATIVE
1022.8	Vib1A01	1.436	83.92	Yes	NEGATIVE
1022.8	Psy6C06	1.436	31.05	No	NEGATIVE
914.26	Vib6D03	1.4515	2.17533	No	NEGATIVE
914.26	Vib1A01	1.4515	150.667	Yes	NEGATIVE
914.26	Psy6C06	1.4515	184.767	Yes	NEGATIVE
929.761	Vib6D03	1.4345	1.671	No	NEGATIVE
929.761	Vib1A01	1.4345	84.76	Yes	NEGATIVE
929.761	Psy6C06	1.4345	64.1133	Yes	NEGATIVE
837.306	Vib6D03	1.4028	168.5	Yes	NEGATIVE
837.306	Vib1A01	1.4028	1.64267	No	NEGATIVE
837.306	Psy6C06	1.4028	2.28567	No	NEGATIVE
675.247	Vib6D03	1.3861	672	Yes	NEGATIVE
675.247	Vib1A01	1.3861	1.98733	No	NEGATIVE
675.247	Psy6C06	1.3861	2.00333	No	NEGATIVE
674.243	Vib6D03	1.3892	2259.33	Yes	NEGATIVE
674.243	Vib1A01	1.3892	5.50467	No	NEGATIVE
674.243	Psy6C06	1.3892	1.46033	No	NEGATIVE
1668.47	Vib6D03	1.3985	70.8133	Yes	NEGATIVE
1668.47	Vib1A01	1.3985	1.72283	No	NEGATIVE
1668.47	Psy6C06	1.3985	1.49133	No	NEGATIVE
1667.97	Vib6D03	1.3996	67.4067	Yes	NEGATIVE
1667.97	Vib1A01	1.3996	1.7335	No	NEGATIVE
1667.97	Psy6C06	1.3996	1.89767	No	NEGATIVE
596.165	Vib6D03	1.3949	2.02767	No	NEGATIVE
596.165	Vib1A01	1.3949	29.0467	No	NEGATIVE
596.165	Psy6C06	1.3949	48.5	Yes	NEGATIVE
742.23	Vib6D03	1.3912	157.3	Yes	NEGATIVE
742.23	Vib1A01	1.3912	1.56367	No	NEGATIVE
742.23	Psy6C06	1.3912	1.162	No	NEGATIVE
676.244	Vib6D03	1.3928	301.767	Yes	NEGATIVE
676.244	Vib1A01	1.3928	1.71283	No	NEGATIVE
676.244	Psy6C06	1.3928	1.72417	No	NEGATIVE
677.243	Vib6D03	1.3825	78.4333	Yes	NEGATIVE
677.243	Vib1A01	1.3825	1.95933	No	NEGATIVE
677.243	Psy6C06	1.3825	0.835	No	NEGATIVE
774.168	Vib6D03	1.3983	115.367	Yes	NEGATIVE
774.168	Vib1A01	1.3983	2.28267	No	NEGATIVE
774.168	Psy6C06	1.3983	1.39533	No	NEGATIVE
775.171	Vib6D03	1.3939	55.8167	Yes	NEGATIVE
775.171	Vib1A01	1.3939	0.837	No	NEGATIVE
775.171	Psy6C06	1.3939	2.008	No	NEGATIVE
772.21	Vib6D03	1.3822	125.6	Yes	NEGATIVE
772.21	Vib1A01	1.3822	2.07533	No	NEGATIVE
772.21	Psy6C06	1.3822	1.13467	No	NEGATIVE
743.235	Vib6D03	1.3844	47.6833	Yes	NEGATIVE
743.235	Vib1A01	1.3844	1.69717	No	NEGATIVE
743.235	Psy6C06	1.3844	1.19267	No	NEGATIVE
595.663	Vib6D03	1.3981	2.425	No	NEGATIVE
595.663	Vib1A01	1.3981	133.167	Yes	NEGATIVE
595.663	Psy6C06	1.3981	106.273	Yes	NEGATIVE
1646.96	Vib6D03	1.3959	50.7667	Yes	NEGATIVE
1646.96	Vib1A01	1.3959	1.75917	No	NEGATIVE
1646.96	Psy6C06	1.3959	1.11733	No	NEGATIVE
1118.31	Vib6D03	1.3661	245.433	Yes	NEGATIVE
1118.31	Vib1A01	1.3661	2.32533	No	NEGATIVE
1118.31	Psy6C06	1.3661	2.713	No	NEGATIVE
1146.3	Vib6D03	1.3626	43.2433	Yes	NEGATIVE
1146.3	Vib1A01	1.3626	2.118	No	NEGATIVE
1146.3	Psy6C06	1.3626	1.4445	No	NEGATIVE
1129.3	Vib6D03	1.3638	35.12	Yes	NEGATIVE
1129.3	Vib1A01	1.3638	1.826	No	NEGATIVE
1129.3	Psy6C06	1.3638	1.69217	No	NEGATIVE
1118.81	Vib6D03	1.3631	153.29	Yes	NEGATIVE
1118.81	Vib1A01	1.3631	1.80133	No	NEGATIVE
1118.81	Psy6C06	1.3631	1.51133	No	NEGATIVE
1147.31	Vib6D03	1.3591	43.1033	Yes	NEGATIVE
1147.31	Vib1A01	1.3591	1.31233	No	NEGATIVE
1147.31	Psy6C06	1.3591	1.74967	No	NEGATIVE
1097.81	Vib6D03	1.3635	113.547	Yes	NEGATIVE
1097.81	Vib1A01	1.3635	2.28767	No	NEGATIVE
1097.81	Psy6C06	1.3635	1.56017	No	NEGATIVE
749.239	Vib6D03	1.3486	163.333	Yes	NEGATIVE
749.239	Vib1A01	1.3486	1.91067	No	NEGATIVE
749.239	Psy6C06	1.3486	1.60267	No	NEGATIVE
112.937	Vib6D03	1.3579	3.04333	No	NEGATIVE
112.937	Vib1A01	1.3579	60.7467	Yes	NEGATIVE
112.937	Psy6C06	1.3579	16.9567	Yes	NEGATIVE
1098.81	Vib6D03	1.3475	36.4267	Yes	NEGATIVE
1098.81	Vib1A01	1.3475	1.7355	No	NEGATIVE
1098.81	Psy6C06	1.3475	1.16167	No	NEGATIVE
260.874	Vib6D03	1.3546	24.8733	Yes	NEGATIVE
260.874	Vib1A01	1.3546	17.8333	No	NEGATIVE
260.874	Psy6C06	1.3546	18.4067	No	NEGATIVE
1076.8	Vib6D03	1.3463	40.4533	Yes	NEGATIVE
1076.8	Vib1A01	1.3463	1.73467	No	NEGATIVE
1076.8	Psy6C06	1.3463	1.58883	No	NEGATIVE
864.403	Vib6D03	1.3282	38.8	Yes	NEGATIVE
864.403	Vib1A01	1.3282	2.842	No	NEGATIVE
864.403	Psy6C06	1.3282	2.22667	No	NEGATIVE
1076.3	Vib6D03	1.3392	60.7833	Yes	NEGATIVE
1076.3	Vib1A01	1.3392	1.8135	No	NEGATIVE
1076.3	Psy6C06	1.3392	1.76533	No	NEGATIVE
1108.8	Vib6D03	1.3517	28.5123	Yes	NEGATIVE
1108.8	Vib1A01	1.3517	1.429	No	NEGATIVE
1108.8	Psy6C06	1.3517	1.18267	No	NEGATIVE
216.909	Vib6D03	1.3364	754.8	Yes	NEGATIVE
216.909	Vib1A01	1.3364	893.8	No	NEGATIVE
216.909	Psy6C06	1.3364	796.4	No	NEGATIVE
238.892	Vib6D03	1.3372	284.7	Yes	NEGATIVE
238.892	Vib1A01	1.3372	407.453	Yes	NEGATIVE
238.892	Psy6C06	1.3372	163.757	No	NEGATIVE
196.885	Vib6D03	1.3362	384.567	Yes	NEGATIVE
196.885	Vib1A01	1.3362	508.733	No	NEGATIVE
196.885	Psy6C06	1.3362	431.8	No	NEGATIVE
226.918	Vib6D03	1.3365	30.4567	Yes	NEGATIVE
226.918	Vib1A01	1.3365	15.7873	No	NEGATIVE
226.918	Psy6C06	1.3365	21.3867	No	NEGATIVE
433.124	Vib6D03	1.319	19.906	Yes	NEGATIVE
433.124	Vib1A01	1.319	6.174	No	NEGATIVE
433.124	Psy6C06	1.319	1.11533	No	NEGATIVE
455.093	Vib6D03	1.3503	69.7267	Yes	NEGATIVE
455.093	Vib1A01	1.3503	5.36133	No	NEGATIVE
455.093	Psy6C06	1.3503	2.36733	No	NEGATIVE
98.9642	Vib6D03	1.3343	187.567	Yes	NEGATIVE
98.9642	Vib1A01	1.3343	192.653	Yes	NEGATIVE
98.9642	Psy6C06	1.3343	211.1	No	NEGATIVE
194.927	Vib6D03	1.3309	492.167	Yes	NEGATIVE
194.927	Vib1A01	1.3309	667.867	Yes	NEGATIVE
194.927	Psy6C06	1.3309	522.233	No	NEGATIVE
1086.45	Vib6D03	1.3211	1.16733	No	NEGATIVE
1086.45	Vib1A01	1.3211	84.4533	Yes	NEGATIVE
1086.45	Psy6C06	1.3211	7.92667	No	NEGATIVE
433.11	Vib6D03	1.3275	1483.67	Yes	NEGATIVE
433.11	Vib1A01	1.3275	247.833	Yes	NEGATIVE
433.11	Psy6C06	1.3275	10.6307	No	NEGATIVE
291.865	Vib6D03	1.3352	276.8	Yes	NEGATIVE
291.865	Vib1A01	1.3352	286.3	No	NEGATIVE
291.865	Psy6C06	1.3352	306.967	No	NEGATIVE
247.839	Vib6D03	1.3321	357.833	Yes	NEGATIVE
247.839	Vib1A01	1.3321	465.167	Yes	NEGATIVE
247.839	Psy6C06	1.3321	379	No	NEGATIVE
97.9595	Vib6D03	1.3326	173	Yes	NEGATIVE
97.9595	Vib1A01	1.3326	208.7	Yes	NEGATIVE
97.9595	Psy6C06	1.3326	151.63	No	NEGATIVE
336.859	Vib6D03	1.3281	72.6967	Yes	NEGATIVE
336.859	Vib1A01	1.3281	107.283	Yes	NEGATIVE
336.859	Psy6C06	1.3281	85.82	Yes	NEGATIVE
435.115	Vib6D03	1.3193	41.48	Yes	NEGATIVE
435.115	Vib1A01	1.3193	3.77567	No	NEGATIVE
435.115	Psy6C06	1.3193	0.8475	No	NEGATIVE
309.87	Vib6D03	1.3403	222.633	Yes	NEGATIVE
309.87	Vib1A01	1.3403	221	No	NEGATIVE
309.87	Psy6C06	1.3403	149.877	No	NEGATIVE
1015.41	Vib6D03	1.3274	1.51583	No	NEGATIVE
1015.41	Vib1A01	1.3274	91.7167	Yes	NEGATIVE
1015.41	Psy6C06	1.3274	128.65	Yes	NEGATIVE
79.9574	Vib6D03	1.3373	49.8367	Yes	NEGATIVE
79.9574	Vib1A01	1.3373	77.7433	Yes	NEGATIVE
79.9574	Psy6C06	1.3373	50.66	No	NEGATIVE
1017.96	Vib6D03	1.3319	85.44	Yes	NEGATIVE
1017.96	Vib1A01	1.3319	143.767	No	NEGATIVE
1017.96	Psy6C06	1.3319	114.667	No	NEGATIVE
553.059	Vib6D03	1.3153	33.89	Yes	NEGATIVE
553.059	Vib1A01	1.3153	2.87033	No	NEGATIVE
553.059	Psy6C06	1.3153	1.35967	No	NEGATIVE
1087.45	Vib6D03	1.3143	2.58367	No	NEGATIVE
1087.45	Vib1A01	1.3143	40.7633	Yes	NEGATIVE
1087.45	Psy6C06	1.3143	3.90933	No	NEGATIVE
218.905	Vib6D03	1.3268	43.39	Yes	NEGATIVE
218.905	Vib1A01	1.3268	84.4433	Yes	NEGATIVE
218.905	Psy6C06	1.3268	52.9967	Yes	NEGATIVE
236.878	Vib6D03	1.3419	62.45	Yes	NEGATIVE
236.878	Vib1A01	1.3419	107.477	No	NEGATIVE
236.878	Psy6C06	1.3419	78.1067	No	NEGATIVE
898.328	Vib6D03	1.2984	42.5067	Yes	NEGATIVE
898.328	Vib1A01	1.2984	5.65333	No	NEGATIVE
898.328	Psy6C06	1.2984	4.82833	No	NEGATIVE
1016.42	Vib6D03	1.3288	1.978	No	NEGATIVE
1016.42	Vib1A01	1.3288	43.9667	Yes	NEGATIVE
1016.42	Psy6C06	1.3288	51.4867	Yes	NEGATIVE
213.888	Vib6D03	1.3321	166.327	Yes	NEGATIVE
213.888	Vib1A01	1.3321	216.867	Yes	NEGATIVE
213.888	Psy6C06	1.3321	141.69	No	NEGATIVE
196.923	Vib6D03	1.3233	17.4767	No	NEGATIVE
196.923	Vib1A01	1.3233	40.7067	Yes	NEGATIVE
196.923	Psy6C06	1.3233	25.597	Yes	NEGATIVE
259.84	Vib6D03	1.3137	2.11933	No	NEGATIVE
259.84	Vib1A01	1.3137	26.1873	Yes	NEGATIVE
259.84	Psy6C06	1.3137	6.44667	No	NEGATIVE
491.249	Vib6D03	1.2903	41.5467	Yes	NEGATIVE
491.249	Vib1A01	1.2903	4.64	No	NEGATIVE
491.249	Psy6C06	1.2903	2.00833	No	NEGATIVE
567.234	Vib6D03	1.3049	731.067	Yes	NEGATIVE
567.234	Vib1A01	1.3049	5.71133	No	NEGATIVE
567.234	Psy6C06	1.3049	2.56583	No	NEGATIVE
661.187	Vib6D03	1.3031	1.512	No	NEGATIVE
661.187	Vib1A01	1.3031	1.72967	No	NEGATIVE
661.187	Psy6C06	1.3031	97.2	Yes	NEGATIVE
601.159	Vib6D03	1.2979	36.5067	Yes	NEGATIVE
601.159	Vib1A01	1.2979	1.71983	No	NEGATIVE
601.159	Psy6C06	1.2979	1.83733	No	NEGATIVE
579.176	Vib6D03	1.3104	290.1	Yes	NEGATIVE
579.176	Vib1A01	1.3104	2.003	No	NEGATIVE
579.176	Psy6C06	1.3104	1.59383	No	NEGATIVE
250.847	Vib6D03	1.3245	10.3443	No	NEGATIVE
250.847	Vib1A01	1.3245	14.3377	Yes	NEGATIVE
250.847	Psy6C06	1.3245	16.0567	No	NEGATIVE
367.788	Vib6D03	1.3253	36.4833	Yes	NEGATIVE
367.788	Vib1A01	1.3253	85.7133	Yes	NEGATIVE
367.788	Psy6C06	1.3253	75.7833	Yes	NEGATIVE
358.81	Vib6D03	1.3309	45.41	Yes	NEGATIVE
358.81	Vib1A01	1.3309	15.3203	No	NEGATIVE
358.81	Psy6C06	1.3309	35.9133	No	NEGATIVE
620.146	Vib6D03	1.2872	55.1967	Yes	NEGATIVE
620.146	Vib1A01	1.2872	1.99133	No	NEGATIVE
620.146	Psy6C06	1.2872	1.878	No	NEGATIVE
522.179	Vib6D03	1.2826	45.4167	Yes	NEGATIVE
522.179	Vib1A01	1.2826	2.57833	No	NEGATIVE
522.179	Psy6C06	1.2826	2.225	No	NEGATIVE
819.275	Vib6D03	1.2879	26.986	Yes	NEGATIVE
819.275	Vib1A01	1.2879	2.27267	No	NEGATIVE
819.275	Psy6C06	1.2879	1.128	No	NEGATIVE
315.828	Vib6D03	1.3233	124.067	Yes	NEGATIVE
315.828	Vib1A01	1.3233	126.62	Yes	NEGATIVE
315.828	Psy6C06	1.3233	142.567	Yes	NEGATIVE
718.115	Vib6D03	1.3116	30.9767	Yes	NEGATIVE
718.115	Vib1A01	1.3116	2.40467	No	NEGATIVE
718.115	Psy6C06	1.3116	1.398	No	NEGATIVE
278.88	Vib6D03	1.3265	11.8813	No	NEGATIVE
278.88	Vib1A01	1.3265	40.7933	Yes	NEGATIVE
278.88	Psy6C06	1.3265	15.91	No	NEGATIVE
721.309	Vib6D03	1.3113	364.133	Yes	NEGATIVE
721.309	Vib1A01	1.3113	3.24933	No	NEGATIVE
721.309	Psy6C06	1.3113	1.68283	No	NEGATIVE
568.239	Vib6D03	1.3013	194.967	Yes	NEGATIVE
568.239	Vib1A01	1.3013	1.76833	No	NEGATIVE
568.239	Psy6C06	1.3013	1.198	No	NEGATIVE
841.258	Vib6D03	1.302	34.93	Yes	NEGATIVE
841.258	Vib1A01	1.302	1.42567	No	NEGATIVE
841.258	Psy6C06	1.302	1.83867	No	NEGATIVE
194.937	Vib6D03	1.3254	18.0247	Yes	NEGATIVE
194.937	Vib1A01	1.3254	13.3733	Yes	NEGATIVE
194.937	Psy6C06	1.3254	9.45067	No	NEGATIVE
216.919	Vib6D03	1.3279	16.4427	Yes	NEGATIVE
216.919	Vib1A01	1.3279	33.3833	Yes	NEGATIVE
216.919	Psy6C06	1.3279	29.1467	No	NEGATIVE
389.771	Vib6D03	1.3268	25.4367	Yes	NEGATIVE
389.771	Vib1A01	1.3268	32.64	Yes	NEGATIVE
389.771	Psy6C06	1.3268	31.35	Yes	NEGATIVE
734.267	Vib6D03	1.304	2.50067	No	NEGATIVE
734.267	Vib1A01	1.304	2.335	No	NEGATIVE
734.267	Psy6C06	1.304	50.41	Yes	NEGATIVE
743.292	Vib6D03	1.2929	58.2567	Yes	NEGATIVE
743.292	Vib1A01	1.2929	1.48	No	NEGATIVE
743.292	Psy6C06	1.2929	2.142	No	NEGATIVE
723.311	Vib6D03	1.3022	35.26	Yes	NEGATIVE
723.311	Vib1A01	1.3022	2.15833	No	NEGATIVE
723.311	Psy6C06	1.3022	1.14767	No	NEGATIVE
566.249	Vib6D03	1.2902	922.833	Yes	NEGATIVE
566.249	Vib1A01	1.2902	1.998	No	NEGATIVE
566.249	Psy6C06	1.2902	1.93433	No	NEGATIVE
345.806	Vib6D03	1.3243	26.4167	Yes	NEGATIVE
345.806	Vib1A01	1.3243	70.7267	Yes	NEGATIVE
345.806	Psy6C06	1.3243	49.0167	Yes	NEGATIVE
714.099	Vib6D03	1.312	0.842	No	NEGATIVE
714.099	Vib1A01	1.312	1.12333	No	NEGATIVE
714.099	Psy6C06	1.312	38.6067	Yes	NEGATIVE
567.252	Vib6D03	1.2824	272.633	Yes	NEGATIVE
567.252	Vib1A01	1.2824	2.334	No	NEGATIVE
567.252	Psy6C06	1.2824	1.287	No	NEGATIVE
198.885	Vib6D03	1.3305	11.0167	No	NEGATIVE
198.885	Vib1A01	1.3305	30.78	Yes	NEGATIVE
198.885	Psy6C06	1.3305	22.5233	No	NEGATIVE
474.119	Vib6D03	1.3015	107.567	Yes	NEGATIVE
474.119	Vib1A01	1.3015	1.45433	No	NEGATIVE
474.119	Psy6C06	1.3015	2.881	No	NEGATIVE
543.179	Vib6D03	1.313	53.6067	Yes	NEGATIVE
543.179	Vib1A01	1.313	2.00383	No	NEGATIVE
543.179	Psy6C06	1.313	2.175	No	NEGATIVE
365.809	Vib6D03	1.3244	21.6333	No	NEGATIVE
365.809	Vib1A01	1.3244	36.02	No	NEGATIVE
365.809	Psy6C06	1.3244	39.9567	Yes	NEGATIVE
245.859	Vib6D03	1.3258	57.6533	Yes	NEGATIVE
245.859	Vib1A01	1.3258	100.343	Yes	NEGATIVE
245.859	Psy6C06	1.3258	66.36	Yes	NEGATIVE
221.825	Vib6D03	1.325	12.1993	No	NEGATIVE
221.825	Vib1A01	1.325	40.6233	Yes	NEGATIVE
221.825	Psy6C06	1.325	28.4067	No	NEGATIVE
651.131	Vib6D03	1.2975	4.83033	No	NEGATIVE
651.131	Vib1A01	1.2975	36.1467	No	NEGATIVE
651.131	Psy6C06	1.2975	14.9967	Yes	NEGATIVE
305.798	Vib6D03	1.3271	23.33	Yes	NEGATIVE
305.798	Vib1A01	1.3271	26.14	Yes	NEGATIVE
305.798	Psy6C06	1.3271	25.5733	Yes	NEGATIVE
151.887	Vib6D03	1.3257	31.7167	No	NEGATIVE
151.887	Vib1A01	1.3257	54.3067	Yes	NEGATIVE
151.887	Psy6C06	1.3257	62.5967	Yes	NEGATIVE
469.267	Vib6D03	1.2713	1403.33	Yes	NEGATIVE
469.267	Vib1A01	1.2713	67.2233	No	NEGATIVE
469.267	Psy6C06	1.2713	21.31	No	NEGATIVE
673.152	Vib6D03	1.3076	0.842	No	NEGATIVE
673.152	Vib1A01	1.3076	87.8167	Yes	NEGATIVE
673.152	Psy6C06	1.3076	88.1967	Yes	NEGATIVE
651.2	Vib6D03	1.3153	149.3	Yes	NEGATIVE
651.2	Vib1A01	1.3153	2.84067	No	NEGATIVE
651.2	Psy6C06	1.3153	3.75367	No	NEGATIVE
197.893	Vib6D03	1.3263	25.3633	No	NEGATIVE
197.893	Vib1A01	1.3263	59.43	Yes	NEGATIVE
197.893	Psy6C06	1.3263	28.9233	No	NEGATIVE
551.142	Vib6D03	1.2897	47.2267	Yes	NEGATIVE
551.142	Vib1A01	1.2897	1.82817	No	NEGATIVE
551.142	Psy6C06	1.2897	1.183	No	NEGATIVE
530.163	Vib6D03	1.2858	92.24	Yes	NEGATIVE
530.163	Vib1A01	1.2858	1.46083	No	NEGATIVE
530.163	Psy6C06	1.2858	1.76117	No	NEGATIVE
531.118	Vib6D03	1.2924	47.35	Yes	NEGATIVE
531.118	Vib1A01	1.2924	1.794	No	NEGATIVE
531.118	Psy6C06	1.2924	1.12367	No	NEGATIVE
515.182	Vib6D03	1.2823	230.4	Yes	NEGATIVE
515.182	Vib1A01	1.2823	1.614	No	NEGATIVE
515.182	Psy6C06	1.2823	1.6	No	NEGATIVE
658.239	Vib6D03	1.2892	1.29667	No	NEGATIVE
658.239	Vib1A01	1.2892	47.4733	Yes	NEGATIVE
658.239	Psy6C06	1.2892	19.7833	No	NEGATIVE
506.256	Vib6D03	1.274	51.08	Yes	NEGATIVE
506.256	Vib1A01	1.274	1.54633	No	NEGATIVE
506.256	Psy6C06	1.274	1.32733	No	NEGATIVE
568.207	Vib6D03	1.2806	132.7	Yes	NEGATIVE
568.207	Vib1A01	1.2806	1.726	No	NEGATIVE
568.207	Psy6C06	1.2806	2.173	No	NEGATIVE
470.288	Vib6D03	1.2918	35.5433	Yes	NEGATIVE
470.288	Vib1A01	1.2918	0.834	No	NEGATIVE
470.288	Psy6C06	1.2918	1.172	No	NEGATIVE
588.233	Vib6D03	1.2882	112.667	Yes	NEGATIVE
588.233	Vib1A01	1.2882	1.74483	No	NEGATIVE
588.233	Psy6C06	1.2882	1.6305	No	NEGATIVE
717.129	Vib6D03	1.2929	30.5867	Yes	NEGATIVE
717.129	Vib1A01	1.2929	1.375	No	NEGATIVE
717.129	Psy6C06	1.2929	1.49733	No	NEGATIVE
960.358	Vib6D03	1.2231	103.667	Yes	NEGATIVE
960.358	Vib1A01	1.2231	2.356	No	NEGATIVE
960.358	Psy6C06	1.2231	24.9367	No	NEGATIVE
924.835	Vib6D03	1.2892	162.4	Yes	NEGATIVE
924.835	Vib1A01	1.2892	7.266	No	NEGATIVE
924.835	Psy6C06	1.2892	10.1737	No	NEGATIVE
925.336	Vib6D03	1.2874	81.99	Yes	NEGATIVE
925.336	Vib1A01	1.2874	6.727	No	NEGATIVE
925.336	Psy6C06	1.2874	9.39667	No	NEGATIVE
279.767	Vib6D03	1.3131	56.2033	No	NEGATIVE
279.767	Vib1A01	1.3131	70.55	Yes	NEGATIVE
279.767	Psy6C06	1.3131	25.38	No	NEGATIVE
431.193	Vib6D03	1.2982	494.367	Yes	NEGATIVE
431.193	Vib1A01	1.2982	6.53033	No	NEGATIVE
431.193	Psy6C06	1.2982	12.5323	No	NEGATIVE
267.807	Vib6D03	1.3228	26.87	Yes	NEGATIVE
267.807	Vib1A01	1.3228	38.3133	Yes	NEGATIVE
267.807	Psy6C06	1.3228	28.5133	Yes	NEGATIVE
897.357	Vib6D03	1.2795	43.7467	Yes	NEGATIVE
897.357	Vib1A01	1.2795	2.47433	No	NEGATIVE
897.357	Psy6C06	1.2795	1.60783	No	NEGATIVE
417.214	Vib6D03	1.2868	731.467	Yes	NEGATIVE
417.214	Vib1A01	1.2868	1.48583	No	NEGATIVE
417.214	Psy6C06	1.2868	0.8385	No	NEGATIVE
376.153	Vib6D03	1.1833	512.433	Yes	NEGATIVE
376.153	Vib1A01	1.1833	28.84	No	NEGATIVE
376.153	Psy6C06	1.1833	26.5167	No	NEGATIVE
418.217	Vib6D03	1.2818	124.047	Yes	NEGATIVE
418.217	Vib1A01	1.2818	0.8725	No	NEGATIVE
418.217	Psy6C06	1.2818	1.16333	No	NEGATIVE
485.202	Vib6D03	1.2812	44.0333	Yes	NEGATIVE
485.202	Vib1A01	1.2812	1.17733	No	NEGATIVE
485.202	Psy6C06	1.2812	1.24633	No	NEGATIVE
517.135	Vib6D03	1.2814	29.6523	Yes	NEGATIVE
517.135	Vib1A01	1.2814	1.56767	No	NEGATIVE
517.135	Psy6C06	1.2814	1.13667	No	NEGATIVE
453.191	Vib6D03	1.2792	76.7433	Yes	NEGATIVE
453.191	Vib1A01	1.2792	0.843	No	NEGATIVE
453.191	Psy6C06	1.2792	0.843	No	NEGATIVE
517.141	Vib6D03	1.2799	40.5267	Yes	NEGATIVE
517.141	Vib1A01	1.2799	0.835	No	NEGATIVE
517.141	Psy6C06	1.2799	0.835	No	NEGATIVE
458.123	Vib6D03	1.2564	14.4533	Yes	NEGATIVE
458.123	Vib1A01	1.2564	2.527	No	NEGATIVE
458.123	Psy6C06	1.2564	2.07733	No	NEGATIVE
913.297	Vib6D03	1.2734	71.1033	Yes	NEGATIVE
913.297	Vib1A01	1.2734	8.68267	No	NEGATIVE
913.297	Psy6C06	1.2734	7.31067	No	NEGATIVE
545.173	Vib6D03	1.2684	15.5563	Yes	NEGATIVE
545.173	Vib1A01	1.2684	156.433	No	NEGATIVE
545.173	Psy6C06	1.2684	92.5767	No	NEGATIVE
925.812	Vib6D03	1.2693	112.413	Yes	NEGATIVE
925.812	Vib1A01	1.2693	9.537	No	NEGATIVE
925.812	Psy6C06	1.2693	23.2167	No	NEGATIVE
529.161	Vib6D03	1.2716	362.767	Yes	NEGATIVE
529.161	Vib1A01	1.2716	2.45333	No	NEGATIVE
529.161	Psy6C06	1.2716	3.32767	No	NEGATIVE
840.331	Vib6D03	1.2633	43.6967	Yes	NEGATIVE
840.331	Vib1A01	1.2633	5.601	No	NEGATIVE
840.331	Psy6C06	1.2633	3.84467	No	NEGATIVE
481.655	Vib6D03	1.2563	2.48533	No	NEGATIVE
481.655	Vib1A01	1.2563	17.5143	No	NEGATIVE
481.655	Psy6C06	1.2563	10.129	Yes	NEGATIVE
962.312	Vib6D03	1.2592	23.9867	Yes	NEGATIVE
962.312	Vib1A01	1.2592	302.2	No	NEGATIVE
962.312	Psy6C06	1.2592	182.767	No	NEGATIVE
480.652	Vib6D03	1.2586	17.6867	Yes	NEGATIVE
480.652	Vib1A01	1.2586	172.333	No	NEGATIVE
480.652	Psy6C06	1.2586	94.65	No	NEGATIVE
840.833	Vib6D03	1.2666	37.0633	Yes	NEGATIVE
840.833	Vib1A01	1.2666	3.895	No	NEGATIVE
840.833	Psy6C06	1.2666	1.24133	No	NEGATIVE
377.155	Vib6D03	1.2547	59.1167	Yes	NEGATIVE
377.155	Vib1A01	1.2547	6.24267	No	NEGATIVE
377.155	Psy6C06	1.2547	4.18967	No	NEGATIVE
277.77	Vib6D03	1.2673	39.8933	No	NEGATIVE
277.77	Vib1A01	1.2673	57.9433	Yes	NEGATIVE
277.77	Psy6C06	1.2673	52.9667	No	NEGATIVE
581.33	Vib6D03	1.2584	31.98	Yes	NEGATIVE
581.33	Vib1A01	1.2584	0.838	No	NEGATIVE
581.33	Psy6C06	1.2584	0.838	No	NEGATIVE
833.269	Vib6D03	1.2424	54.04	Yes	NEGATIVE
833.269	Vib1A01	1.2424	559	No	NEGATIVE
833.269	Psy6C06	1.2424	391.9	No	NEGATIVE
748.315	Vib6D03	1.263	83.2867	Yes	NEGATIVE
748.315	Vib1A01	1.263	1.266	No	NEGATIVE
748.315	Psy6C06	1.263	1.18333	No	NEGATIVE
433.137	Vib6D03	1.2487	38.0833	Yes	NEGATIVE
433.137	Vib1A01	1.2487	1.18533	No	NEGATIVE
433.137	Psy6C06	1.2487	0.835	No	NEGATIVE
435.188	Vib6D03	1.2228	119	Yes	NEGATIVE
435.188	Vib1A01	1.2228	2.68267	No	NEGATIVE
435.188	Psy6C06	1.2228	2.60267	No	NEGATIVE
261.124	Vib6D03	1.243	240.367	Yes	NEGATIVE
261.124	Vib1A01	1.243	120.433	No	NEGATIVE
261.124	Psy6C06	1.243	72.2767	No	NEGATIVE
480.283	Vib6D03	1.244	815.7	Yes	NEGATIVE
480.283	Vib1A01	1.244	3.46733	No	NEGATIVE
480.283	Psy6C06	1.244	1.55783	No	NEGATIVE
890.411	Vib6D03	1.1771	1.13867	No	NEGATIVE
890.411	Vib1A01	1.1771	99.07	Yes	NEGATIVE
890.411	Psy6C06	1.1771	116.977	No	NEGATIVE
886.308	Vib6D03	1.2397	1.717	No	NEGATIVE
886.308	Vib1A01	1.2397	59.89	Yes	NEGATIVE
886.308	Psy6C06	1.2397	27.65	No	NEGATIVE
442.651	Vib6D03	1.2439	1.44533	No	NEGATIVE
442.651	Vib1A01	1.2439	42.2833	Yes	NEGATIVE
442.651	Psy6C06	1.2439	15.8097	No	NEGATIVE
403.163	Vib6D03	1.2219	180.333	Yes	NEGATIVE
403.163	Vib1A01	1.2219	3.60067	No	NEGATIVE
403.163	Psy6C06	1.2219	2.81767	No	NEGATIVE
920.875	Vib6D03	1.2343	59.72	Yes	NEGATIVE
920.875	Vib1A01	1.2343	70.1233	No	NEGATIVE
920.875	Psy6C06	1.2343	41.0933	No	NEGATIVE
863.4	Vib6D03	1.2384	2.67233	No	NEGATIVE
863.4	Vib1A01	1.2384	47.16	No	NEGATIVE
863.4	Psy6C06	1.2384	59.2367	Yes	NEGATIVE
992.274	Vib6D03	1.2443	1.489	No	NEGATIVE
992.274	Vib1A01	1.2443	32.3333	No	NEGATIVE
992.274	Psy6C06	1.2443	32.1533	Yes	NEGATIVE
580.207	Vib6D03	1.2399	66.4967	Yes	NEGATIVE
580.207	Vib1A01	1.2399	1.21967	No	NEGATIVE
580.207	Psy6C06	1.2399	1.55433	No	NEGATIVE
433.173	Vib6D03	1.2259	2.35233	No	NEGATIVE
433.173	Vib1A01	1.2259	90.1867	Yes	NEGATIVE
433.173	Psy6C06	1.2259	77.2367	No	NEGATIVE
377.12	Vib6D03	1.2249	0.9015	No	NEGATIVE
377.12	Vib1A01	1.2249	0.9015	No	NEGATIVE
377.12	Psy6C06	1.2249	136.233	Yes	NEGATIVE
482.191	Vib6D03	1.2107	38.0333	Yes	NEGATIVE
482.191	Vib1A01	1.2107	1.14433	No	NEGATIVE
482.191	Psy6C06	1.2107	1.5415	No	NEGATIVE
704.227	Vib6D03	1.218	71.0133	Yes	NEGATIVE
704.227	Vib1A01	1.218	953.667	No	NEGATIVE
704.227	Psy6C06	1.218	982.167	No	NEGATIVE
513.199	Vib6D03	1.2512	124.933	Yes	NEGATIVE
513.199	Vib1A01	1.2512	6.38467	No	NEGATIVE
513.199	Psy6C06	1.2512	1.54317	No	NEGATIVE
545.138	Vib6D03	1.2214	163.137	Yes	NEGATIVE
545.138	Vib1A01	1.2214	2.30383	No	NEGATIVE
545.138	Psy6C06	1.2214	1.61017	No	NEGATIVE
477.199	Vib6D03	1.2228	43.2163	Yes	NEGATIVE
477.199	Vib1A01	1.2228	154.3	No	NEGATIVE
477.199	Psy6C06	1.2228	86.2467	No	NEGATIVE
503.171	Vib6D03	1.2003	54.2333	Yes	NEGATIVE
503.171	Vib1A01	1.2003	1.84117	No	NEGATIVE
503.171	Psy6C06	1.2003	1.75717	No	NEGATIVE
483.187	Vib6D03	1.2165	74.76	Yes	NEGATIVE
483.187	Vib1A01	1.2165	1.206	No	NEGATIVE
483.187	Psy6C06	1.2165	0.8445	No	NEGATIVE
457.267	Vib6D03	1.202	15.0677	Yes	NEGATIVE
457.267	Vib1A01	1.202	0.8515	No	NEGATIVE
457.267	Psy6C06	1.202	0.8515	No	NEGATIVE
544.13	Vib6D03	1.2182	132.033	Yes	NEGATIVE
544.13	Vib1A01	1.2182	1.85033	No	NEGATIVE
544.13	Psy6C06	1.2182	1.68233	No	NEGATIVE
534.101	Vib6D03	1.2118	33.5467	Yes	NEGATIVE
534.101	Vib1A01	1.2118	1.90183	No	NEGATIVE
534.101	Psy6C06	1.2118	1.5495	No	NEGATIVE
405.179	Vib6D03	1.1651	59.462	Yes	NEGATIVE
405.179	Vib1A01	1.1651	8.89033	No	NEGATIVE
405.179	Psy6C06	1.1651	13.0067	No	NEGATIVE
711.368	Vib6D03	1.2074	1.21967	No	NEGATIVE
711.368	Vib1A01	1.2074	144.3	No	NEGATIVE
711.368	Psy6C06	1.2074	51.4733	Yes	NEGATIVE
807.381	Vib6D03	1.2005	0.8505	No	NEGATIVE
807.381	Vib1A01	1.2005	178.3	No	NEGATIVE
807.381	Psy6C06	1.2005	163.133	Yes	NEGATIVE
318.146	Vib6D03	1.1876	383.9	Yes	NEGATIVE
318.146	Vib1A01	1.1876	45.7	No	NEGATIVE
318.146	Psy6C06	1.1876	83.23	No	NEGATIVE
893.411	Vib6D03	1.1994	0.84	No	NEGATIVE
893.411	Vib1A01	1.1994	23.7667	No	NEGATIVE
893.411	Psy6C06	1.1994	105.95	Yes	NEGATIVE
389.147	Vib6D03	1.1733	140.633	Yes	NEGATIVE
389.147	Vib1A01	1.1733	7.09467	No	NEGATIVE
389.147	Psy6C06	1.1733	8.68433	No	NEGATIVE
425.241	Vib6D03	1.1866	1319.33	Yes	NEGATIVE
425.241	Vib1A01	1.1866	2.69067	No	NEGATIVE
425.241	Psy6C06	1.1866	1.64017	No	NEGATIVE
525.167	Vib6D03	1.1781	97.8067	Yes	NEGATIVE
525.167	Vib1A01	1.1781	1.6265	No	NEGATIVE
525.167	Psy6C06	1.1781	1.69133	No	NEGATIVE
483.199	Vib6D03	1.1879	39.0467	Yes	NEGATIVE
483.199	Vib1A01	1.1879	0.847	No	NEGATIVE
483.199	Psy6C06	1.1879	0.847	No	NEGATIVE
570.163	Vib6D03	1.1671	61.09	Yes	NEGATIVE
570.163	Vib1A01	1.1671	1.62033	No	NEGATIVE
570.163	Psy6C06	1.1671	1.97267	No	NEGATIVE
575.184	Vib6D03	1.1697	25.67	Yes	NEGATIVE
575.184	Vib1A01	1.1697	3384.33	No	NEGATIVE
575.184	Psy6C06	1.1697	2787.33	No	NEGATIVE
929.88	Vib6D03	1.1686	16.7867	Yes	NEGATIVE
929.88	Vib1A01	1.1686	5.54533	No	NEGATIVE
929.88	Psy6C06	1.1686	2.1395	No	NEGATIVE
929.378	Vib6D03	1.1692	27.8867	Yes	NEGATIVE
929.378	Vib1A01	1.1692	8.972	No	NEGATIVE
929.378	Psy6C06	1.1692	3.36233	No	NEGATIVE
291.015	Vib6D03	1.1579	0.836	No	NEGATIVE
291.015	Vib1A01	1.1579	14.7893	Yes	NEGATIVE
291.015	Psy6C06	1.1579	20.5067	Yes	NEGATIVE
806.38	Vib6D03	1.2043	0.8565	No	NEGATIVE
806.38	Vib1A01	1.2043	564.4	No	NEGATIVE
806.38	Psy6C06	1.2043	575.7	Yes	NEGATIVE
105.002	Vib6D03	1.1583	17.17	Yes	NEGATIVE
105.002	Vib1A01	1.1583	309.067	Yes	NEGATIVE
105.002	Psy6C06	1.1583	530.167	Yes	NEGATIVE
177.023	Vib6D03	1.1609	81.1	Yes	NEGATIVE
177.023	Vib1A01	1.1609	570.567	Yes	NEGATIVE
177.023	Psy6C06	1.1609	920.7	Yes	NEGATIVE
911.168	Vib6D03	1.1659	0.8365	No	NEGATIVE
911.168	Vib1A01	1.1659	14.61	Yes	NEGATIVE
911.168	Psy6C06	1.1659	79.8233	Yes	NEGATIVE
337.864	Vib6D03	1.1597	2.40533	No	NEGATIVE
337.864	Vib1A01	1.1597	93.0467	Yes	NEGATIVE
337.864	Psy6C06	1.1597	232.233	Yes	NEGATIVE
301.888	Vib6D03	1.1573	2.60933	No	NEGATIVE
301.888	Vib1A01	1.1573	123.31	Yes	NEGATIVE
301.888	Psy6C06	1.1573	270.767	Yes	NEGATIVE
339.862	Vib6D03	1.1526	3.26	No	NEGATIVE
339.862	Vib1A01	1.1526	94.0567	Yes	NEGATIVE
339.862	Psy6C06	1.1526	240.067	Yes	NEGATIVE
303.884	Vib6D03	1.1595	2.19867	No	NEGATIVE
303.884	Vib1A01	1.1595	76.8833	Yes	NEGATIVE
303.884	Psy6C06	1.1595	179.767	Yes	NEGATIVE
341.858	Vib6D03	1.1475	2.37033	No	NEGATIVE
341.858	Vib1A01	1.1475	15.157	No	NEGATIVE
341.858	Psy6C06	1.1475	75.47	Yes	NEGATIVE
199.005	Vib6D03	1.1578	6.73167	No	NEGATIVE
199.005	Vib1A01	1.1578	98.3267	Yes	NEGATIVE
199.005	Psy6C06	1.1578	129.883	Yes	NEGATIVE
513.007	Vib6D03	1.1617	1.812	No	NEGATIVE
513.007	Vib1A01	1.1617	2.9355	No	NEGATIVE
513.007	Psy6C06	1.1617	52.2867	Yes	NEGATIVE
482.077	Vib6D03	1.1601	2.57267	No	NEGATIVE
482.077	Vib1A01	1.1601	4.98667	No	NEGATIVE
482.077	Psy6C06	1.1601	42.13	Yes	NEGATIVE
321.945	Vib6D03	1.1564	2.24833	No	NEGATIVE
321.945	Vib1A01	1.1564	39.16	Yes	NEGATIVE
321.945	Psy6C06	1.1564	68.4333	Yes	NEGATIVE
293.95	Vib6D03	1.1512	0.8345	No	NEGATIVE
293.95	Vib1A01	1.1512	22.61	Yes	NEGATIVE
293.95	Psy6C06	1.1512	37.14	Yes	NEGATIVE
481.192	Vib6D03	1.1093	84.4055	Yes	NEGATIVE
481.192	Vib1A01	1.1093	4.581	No	NEGATIVE
481.192	Psy6C06	1.1093	2.24133	No	NEGATIVE
553.299	Vib6D03	1.1325	51.12	Yes	NEGATIVE
553.299	Vib1A01	1.1325	0.8325	No	NEGATIVE
553.299	Psy6C06	1.1325	0.8325	No	NEGATIVE
408.177	Vib6D03	1.1415	756.3	Yes	NEGATIVE
408.177	Vib1A01	1.1415	61.4033	No	NEGATIVE
408.177	Psy6C06	1.1415	32.6733	No	NEGATIVE
452.251	Vib6D03	1.1562	35.21	Yes	NEGATIVE
452.251	Vib1A01	1.1562	18.2113	No	NEGATIVE
452.251	Psy6C06	1.1562	5.676	No	NEGATIVE
441.236	Vib6D03	1.1521	218.233	Yes	NEGATIVE
441.236	Vib1A01	1.1521	2.5705	No	NEGATIVE
441.236	Psy6C06	1.1521	1.6205	No	NEGATIVE
227.14	Vib6D03	1.1121	492.567	Yes	NEGATIVE
227.14	Vib1A01	1.1121	512.533	No	NEGATIVE
227.14	Psy6C06	1.1121	482.433	No	NEGATIVE
429.199	Vib6D03	1.0425	108.733	Yes	NEGATIVE
429.199	Vib1A01	1.0425	85.61	No	NEGATIVE
429.199	Psy6C06	1.0425	44.8167	No	NEGATIVE
488.262	Vib6D03	1.0962	178.667	Yes	NEGATIVE
488.262	Vib1A01	1.0962	0.837	No	NEGATIVE
488.262	Psy6C06	1.0962	0.837	No	NEGATIVE
824.335	Vib6D03	1.1036	1.52167	No	NEGATIVE
824.335	Vib1A01	1.1036	286.033	Yes	NEGATIVE
824.335	Psy6C06	1.1036	68.4467	No	NEGATIVE
846.316	Vib6D03	1.0998	1.162	No	NEGATIVE
846.316	Vib1A01	1.0998	43.2433	Yes	NEGATIVE
846.316	Psy6C06	1.0998	9.77367	No	NEGATIVE
413.204	Vib6D03	1.0548	380.7	Yes	NEGATIVE
413.204	Vib1A01	1.0548	205.633	No	NEGATIVE
413.204	Psy6C06	1.0548	111.983	No	NEGATIVE
457.068	Vib6D03	1.0891	792.433	Yes	NEGATIVE
457.068	Vib1A01	1.0891	554.7	Yes	NEGATIVE
457.068	Psy6C06	1.0891	12.8157	No	NEGATIVE
826.336	Vib6D03	1.0989	0.8425	No	NEGATIVE
826.336	Vib1A01	1.0989	38.65	Yes	NEGATIVE
826.336	Psy6C06	1.0989	4.12867	No	NEGATIVE
322.154	Vib6D03	1.1159	25.64	Yes	NEGATIVE
322.154	Vib1A01	1.1159	0.8415	No	NEGATIVE
322.154	Psy6C06	1.1159	0.8415	No	NEGATIVE
776.358	Vib6D03	1.0859	0.837	No	NEGATIVE
776.358	Vib1A01	1.0859	9.152	No	NEGATIVE
776.358	Psy6C06	1.0859	59.01	Yes	NEGATIVE
479.05	Vib6D03	1.1007	57.25	Yes	NEGATIVE
479.05	Vib1A01	1.1007	38.36	Yes	NEGATIVE
479.05	Psy6C06	1.1007	1.27467	No	NEGATIVE
465.163	Vib6D03	1.0899	104.213	Yes	NEGATIVE
465.163	Vib1A01	1.0899	3.11033	No	NEGATIVE
465.163	Psy6C06	1.0899	7.20967	No	NEGATIVE
494.086	Vib6D03	1.0779	32.4867	Yes	NEGATIVE
494.086	Vib1A01	1.0779	1.87633	No	NEGATIVE
494.086	Psy6C06	1.0779	2.10467	No	NEGATIVE
585.252	Vib6D03	1.0643	77.9567	Yes	NEGATIVE
585.252	Vib1A01	1.0643	2.15033	No	NEGATIVE
585.252	Psy6C06	1.0643	4.124	No	NEGATIVE
417.226	Vib6D03	1.0644	532.333	Yes	NEGATIVE
417.226	Vib1A01	1.0644	1.145	No	NEGATIVE
417.226	Psy6C06	1.0644	0.846	No	NEGATIVE
415.22	Vib6D03	1.1163	277.9	Yes	NEGATIVE
415.22	Vib1A01	1.1163	9.49067	No	NEGATIVE
415.22	Psy6C06	1.1163	7.24167	No	NEGATIVE
466.136	Vib6D03	1.0714	42.6733	Yes	NEGATIVE
466.136	Vib1A01	1.0714	1.267	No	NEGATIVE
466.136	Psy6C06	1.0714	1.112	No	NEGATIVE
508.102	Vib6D03	1.0726	87.9567	Yes	NEGATIVE
508.102	Vib1A01	1.0726	1.603	No	NEGATIVE
508.102	Psy6C06	1.0726	1.68033	No	NEGATIVE
412.22	Vib6D03	1.0459	871.167	Yes	NEGATIVE
412.22	Vib1A01	1.0459	8.83133	No	NEGATIVE
412.22	Psy6C06	1.0459	9.55533	No	NEGATIVE
706.334	Vib6D03	1.0547	0.837	No	NEGATIVE
706.334	Vib1A01	1.0547	109.177	No	NEGATIVE
706.334	Psy6C06	1.0547	153.7	Yes	NEGATIVE
705.331	Vib6D03	1.0601	1.31867	No	NEGATIVE
705.331	Vib1A01	1.0601	405.2	Yes	NEGATIVE
705.331	Psy6C06	1.0601	560.933	Yes	NEGATIVE
358.198	Vib6D03	1.2487	222.533	Yes	NEGATIVE
358.198	Vib1A01	1.2487	99.2667	No	NEGATIVE
358.198	Psy6C06	1.2487	34.7133	No	NEGATIVE
356.183	Vib6D03	1.0561	434.4	Yes	NEGATIVE
356.183	Vib1A01	1.0561	184.333	No	NEGATIVE
356.183	Psy6C06	1.0561	221.333	No	NEGATIVE
342.167	Vib6D03	1.0539	237.433	Yes	NEGATIVE
342.167	Vib1A01	1.0539	290.433	Yes	NEGATIVE
342.167	Psy6C06	1.0539	340.1	No	NEGATIVE
520.205	Vib6D03	1.0597	57.6433	Yes	NEGATIVE
520.205	Vib1A01	1.0597	213.433	No	NEGATIVE
520.205	Psy6C06	1.0597	146.603	No	NEGATIVE
407.172	Vib6D03	1.0541	120.7	Yes	NEGATIVE
407.172	Vib1A01	1.0541	40.98	No	NEGATIVE
407.172	Psy6C06	1.0541	36.66	No	NEGATIVE
707.337	Vib6D03	1.0524	0.835	No	NEGATIVE
707.337	Vib1A01	1.0524	24.45	No	NEGATIVE
707.337	Psy6C06	1.0524	33.32	Yes	NEGATIVE
284.162	Vib6D03	1.0556	67.62	Yes	NEGATIVE
284.162	Vib1A01	1.0556	55.7233	No	NEGATIVE
284.162	Psy6C06	1.0556	52.0267	No	NEGATIVE
392.146	Vib6D03	1.0539	2.55033	No	NEGATIVE
392.146	Vib1A01	1.0539	232	Yes	NEGATIVE
392.146	Psy6C06	1.0539	178.4	Yes	NEGATIVE
298.177	Vib6D03	1.0429	285.133	Yes	NEGATIVE
298.177	Vib1A01	1.0429	219.567	No	NEGATIVE
298.177	Psy6C06	1.0429	290.267	No	NEGATIVE
239.059	Vib6D03	1.0559	162.633	Yes	NEGATIVE
239.059	Vib1A01	1.0559	123.433	No	NEGATIVE
239.059	Psy6C06	1.0559	86.4933	No	NEGATIVE
365.921	Vib6D03	1.0548	55.32	Yes	NEGATIVE
365.921	Vib1A01	1.0548	36.9333	No	NEGATIVE
365.921	Psy6C06	1.0548	24.5033	No	NEGATIVE
241.056	Vib6D03	1.0554	27.5933	Yes	NEGATIVE
241.056	Vib1A01	1.0554	14.5003	No	NEGATIVE
241.056	Psy6C06	1.0554	14.5353	No	NEGATIVE
552.095	Vib6D03	1.0571	78.6533	Yes	NEGATIVE
552.095	Vib1A01	1.0571	22.079	No	NEGATIVE
552.095	Psy6C06	1.0571	14.0817	No	NEGATIVE
496.06	Vib6D03	1.0511	72.2733	Yes	NEGATIVE
496.06	Vib1A01	1.0511	37.7233	No	NEGATIVE
496.06	Psy6C06	1.0511	20.8933	No	NEGATIVE
506.089	Vib6D03	1.0547	84.7067	Yes	NEGATIVE
506.089	Vib1A01	1.0547	25.3433	No	NEGATIVE
506.089	Psy6C06	1.0547	15.8857	No	NEGATIVE
337.976	Vib6D03	1.0557	171.067	Yes	NEGATIVE
337.976	Vib1A01	1.0557	112.797	No	NEGATIVE
337.976	Psy6C06	1.0557	59.27	No	NEGATIVE
355.199	Vib6D03	1.0395	646.667	Yes	NEGATIVE
355.199	Vib1A01	1.0395	33.8867	No	NEGATIVE
355.199	Psy6C06	1.0395	24.9297	No	NEGATIVE
700.151	Vib6D03	1.0451	27.48	Yes	NEGATIVE
700.151	Vib1A01	1.0451	9.92333	No	NEGATIVE
700.151	Psy6C06	1.0451	2.56267	No	NEGATIVE
341.183	Vib6D03	1.0332	48.1367	Yes	NEGATIVE
341.183	Vib1A01	1.0332	18.8067	No	NEGATIVE
341.183	Psy6C06	1.0332	41.9433	No	NEGATIVE
372.131	Vib6D03	1.0264	74.9733	Yes	NEGATIVE
372.131	Vib1A01	1.0264	1.19967	No	NEGATIVE
372.131	Psy6C06	1.0264	1.227	No	NEGATIVE
585.325	Vib6D03	1.0111	387.4	Yes	NEGATIVE
585.325	Vib1A01	1.0111	3.65267	No	NEGATIVE
585.325	Psy6C06	1.0111	2.036	No	NEGATIVE
570.242	Vib6D03	1.0416	4.45267	No	NEGATIVE
570.242	Vib1A01	1.0416	92.4133	Yes	NEGATIVE
570.242	Psy6C06	1.0416	24.2267	No	NEGATIVE
350.149	Vib6D03	1.0354	141.267	Yes	NEGATIVE
350.149	Vib1A01	1.0354	1.32	No	NEGATIVE
350.149	Psy6C06	1.0354	1.88	No	NEGATIVE
414.097	Vib6D03	1.0359	100.777	Yes	NEGATIVE
414.097	Vib1A01	1.0359	1.492	No	NEGATIVE
414.097	Psy6C06	1.0359	1.7945	No	NEGATIVE
314.172	Vib6D03	1.0276	1102	Yes	NEGATIVE
314.172	Vib1A01	1.0276	14.8297	No	NEGATIVE
314.172	Psy6C06	1.0276	22.57	No	NEGATIVE
784.298	Vib6D03	1.0189	0.848	No	NEGATIVE
784.298	Vib1A01	1.0189	15.5887	Yes	NEGATIVE
784.298	Psy6C06	1.0189	20.045	No	NEGATIVE
587.221	Vib6D03	1.0476	50.7833	Yes	NEGATIVE
587.221	Vib1A01	1.0476	0.834	No	NEGATIVE
587.221	Psy6C06	1.0476	1.27367	No	NEGATIVE
629.188	Vib6D03	1.0392	76.76	Yes	NEGATIVE
629.188	Vib1A01	1.0392	1.12033	No	NEGATIVE
629.188	Psy6C06	1.0392	1.11967	No	NEGATIVE
290.115	Vib6D03	1.0226	191.4	Yes	NEGATIVE
290.115	Vib1A01	1.0226	52.3	No	NEGATIVE
290.115	Psy6C06	1.0226	123.833	No	NEGATIVE
531.268	Vib6D03	1.0347	33.1233	Yes	NEGATIVE
531.268	Vib1A01	1.0347	0.833	No	NEGATIVE
531.268	Psy6C06	1.0347	0.833	No	NEGATIVE
717.306	Vib6D03	1.0363	0.8375	No	NEGATIVE
717.306	Vib1A01	1.0363	81.7133	Yes	NEGATIVE
717.306	Psy6C06	1.0363	0.8375	No	NEGATIVE
445.176	Vib6D03	1.034	408.167	Yes	NEGATIVE
445.176	Vib1A01	1.034	2.21133	No	NEGATIVE
445.176	Psy6C06	1.034	0.84	No	NEGATIVE
688.279	Vib6D03	1.017	1.12267	No	NEGATIVE
688.279	Vib1A01	1.017	46.4867	Yes	NEGATIVE
688.279	Psy6C06	1.017	1.81167	No	NEGATIVE
344.183	Vib6D03	0.9334	52.1867	Yes	NEGATIVE
344.183	Vib1A01	0.9334	5.65367	No	NEGATIVE
344.183	Psy6C06	0.9334	2.86567	No	NEGATIVE
332.125	Vib6D03	0.9827	132.367	Yes	NEGATIVE
332.125	Vib1A01	0.9827	442.2	No	NEGATIVE
332.125	Psy6C06	0.9827	286.167	No	NEGATIVE
336.156	Vib6D03	0.9259	233.8	Yes	NEGATIVE
336.156	Vib1A01	0.9259	1.595	No	NEGATIVE
336.156	Psy6C06	0.9259	0.846	No	NEGATIVE
318.109	Vib6D03	0.8819	28.03	Yes	NEGATIVE
318.109	Vib1A01	0.8819	42.24	Yes	NEGATIVE
318.109	Psy6C06	0.8819	64.45	No	NEGATIVE
213.124	Vib6D03	0.7918	2.615	No	NEGATIVE
213.124	Vib1A01	0.7918	56.2967	Yes	NEGATIVE
213.124	Psy6C06	0.7918	22.5433	Yes	NEGATIVE
229.156	Vib6D03	0.7519	579.033	Yes	NEGATIVE
229.156	Vib1A01	0.7519	7.74833	No	NEGATIVE
229.156	Psy6C06	0.7519	24.9283	No	NEGATIVE
317.099	Vib6D03	0.7488	38.6933	Yes	NEGATIVE
317.099	Vib1A01	0.7488	1826.67	No	NEGATIVE
317.099	Psy6C06	0.7488	944.833	Yes	NEGATIVE
350.136	Vib6D03	0.7658	41.5067	Yes	NEGATIVE
350.136	Vib1A01	0.7658	2.301	No	NEGATIVE
350.136	Psy6C06	0.7658	3.14367	No	NEGATIVE
339.081	Vib6D03	0.741	1.36833	No	NEGATIVE
339.081	Vib1A01	0.741	211.2	Yes	NEGATIVE
339.081	Psy6C06	0.741	80.24	Yes	NEGATIVE
691.279	Vib6D03	0.7266	0.8455	No	NEGATIVE
691.279	Vib1A01	0.7266	513.6	Yes	NEGATIVE
691.279	Psy6C06	0.7266	141.167	Yes	NEGATIVE
265.133	Vib6D03	0.7464	91.4267	Yes	NEGATIVE
265.133	Vib1A01	0.7464	1.22767	No	NEGATIVE
265.133	Psy6C06	0.7464	3.316	No	NEGATIVE
405.987	Vib6D03	0.7245	1.55567	No	NEGATIVE
405.987	Vib1A01	0.7245	97.5767	Yes	NEGATIVE
405.987	Psy6C06	0.7245	19.1667	Yes	NEGATIVE
417.024	Vib6D03	0.7246	1.80333	No	NEGATIVE
417.024	Vib1A01	0.7246	161.133	Yes	NEGATIVE
417.024	Psy6C06	0.7246	46.2733	Yes	NEGATIVE
441.963	Vib6D03	0.7183	0.8365	No	NEGATIVE
441.963	Vib1A01	0.7183	59.84	Yes	NEGATIVE
441.963	Psy6C06	0.7183	7.034	No	NEGATIVE
334.141	Vib6D03	0.6529	189.1	Yes	NEGATIVE
334.141	Vib1A01	0.6529	3.36367	No	NEGATIVE
334.141	Psy6C06	0.6529	3.36933	No	NEGATIVE
374.139	Vib6D03	0.6132	153.563	Yes	NEGATIVE
374.139	Vib1A01	0.6132	1.264	No	NEGATIVE
374.139	Psy6C06	0.6132	2.83733	No	NEGATIVE
399.188	Vib6D03	0.5381	979.433	Yes	NEGATIVE
399.188	Vib1A01	0.5381	6.44233	No	NEGATIVE
399.188	Psy6C06	0.5381	6.89333	No	NEGATIVE
318.061	Vib6D03	0.5584	104.823	Yes	NEGATIVE
318.061	Vib1A01	0.5584	361.3	No	NEGATIVE
318.061	Psy6C06	0.5584	256.133	No	NEGATIVE
320.058	Vib6D03	0.5553	20.3667	Yes	NEGATIVE
320.058	Vib1A01	0.5553	81.8933	No	NEGATIVE
320.058	Psy6C06	0.5553	26.85	No	NEGATIVE
380.146	Vib6D03	0.5219	354.667	Yes	NEGATIVE
380.146	Vib1A01	0.5219	12.8967	No	NEGATIVE
380.146	Psy6C06	0.5219	2.273	No	NEGATIVE
421.171	Vib6D03	0.5499	70.1967	Yes	NEGATIVE
421.171	Vib1A01	0.5499	1.19	No	NEGATIVE
421.171	Psy6C06	0.5499	1.7085	No	NEGATIVE
360.141	Vib6D03	0.5331	90.6033	Yes	NEGATIVE
360.141	Vib1A01	0.5331	1.18867	No	NEGATIVE
360.141	Psy6C06	0.5331	1.63317	No	NEGATIVE
284.162	Vib6D03	0.5	123.267	Yes	NEGATIVE
284.162	Vib1A01	0.5	8.58167	No	NEGATIVE
284.162	Psy6C06	0.5	6.05	No	NEGATIVE
303.05	Vib6D03	0.5348	1.64467	No	NEGATIVE
303.05	Vib1A01	0.5348	65.7133	Yes	NEGATIVE
303.05	Psy6C06	0.5348	30.26	Yes	NEGATIVE
373.173	Vib6D03	0.509	558.667	Yes	NEGATIVE
373.173	Vib1A01	0.509	4.19167	No	NEGATIVE
373.173	Psy6C06	0.509	4.73333	No	NEGATIVE
320.138	Vib6D03	0.5149	42.09	Yes	NEGATIVE
320.138	Vib1A01	0.5149	3.22733	No	NEGATIVE
320.138	Psy6C06	0.5149	2.453	No	NEGATIVE
314.172	Vib6D03	0.5232	251.067	Yes	NEGATIVE
314.172	Vib1A01	0.5232	42.4333	No	NEGATIVE
314.172	Psy6C06	0.5232	27.61	No	NEGATIVE
294.122	Vib6D03	0.4583	42.5233	Yes	NEGATIVE
294.122	Vib1A01	0.4583	2.72633	No	NEGATIVE
294.122	Psy6C06	0.4583	4.30367	No	NEGATIVE
295.094	Vib6D03	0.4644	287.133	Yes	NEGATIVE
295.094	Vib1A01	0.4644	3.28433	No	NEGATIVE
295.094	Psy6C06	0.4644	2.472	No	NEGATIVE
499.215	Vib6D03	0.4725	121.1	Yes	NEGATIVE
499.215	Vib1A01	0.4725	4.07733	No	NEGATIVE
499.215	Psy6C06	0.4725	3.28233	No	NEGATIVE
355.927	Vib6D03	0.4104	12.1753	No	NEGATIVE
355.927	Vib1A01	0.4104	27.04	Yes	NEGATIVE
355.927	Psy6C06	0.4104	25.4267	Yes	NEGATIVE
388.172	Vib6D03	0.389	114.25	Yes	NEGATIVE
388.172	Vib1A01	0.389	18.5133	No	NEGATIVE
388.172	Psy6C06	0.389	15.8733	No	NEGATIVE
277.083	Vib6D03	0.4542	27.43	Yes	NEGATIVE
277.083	Vib1A01	0.4542	1.29533	No	NEGATIVE
277.083	Psy6C06	0.4542	0.8905	No	NEGATIVE
485.2	Vib6D03	0.4295	133.733	Yes	NEGATIVE
485.2	Vib1A01	0.4295	3.22567	No	NEGATIVE
485.2	Psy6C06	0.4295	2.315	No	NEGATIVE
376.898	Vib6D03	0.3854	22.208	No	NEGATIVE
376.898	Vib1A01	0.3854	106.613	Yes	NEGATIVE
376.898	Psy6C06	0.3854	14.74	No	NEGATIVE
287.016	Vib6D03	0.3945	10.4413	No	NEGATIVE
287.016	Vib1A01	0.3945	21.0267	Yes	NEGATIVE
287.016	Psy6C06	0.3945	17.6133	Yes	NEGATIVE
374.902	Vib6D03	0.3887	85.75	Yes	NEGATIVE
374.902	Vib1A01	0.3887	129.367	Yes	NEGATIVE
374.902	Psy6C06	0.3887	94.4967	Yes	NEGATIVE
345.969	Vib6D03	0.3333	35.5833	Yes	NEGATIVE
345.969	Vib1A01	0.3333	83.1933	Yes	NEGATIVE
345.969	Psy6C06	0.3333	61.9133	Yes	NEGATIVE
245.114	Vib6D03	0.4121	147.847	Yes	NEGATIVE
245.114	Vib1A01	0.4121	13.905	No	NEGATIVE
245.114	Psy6C06	0.4121	16.9633	No	NEGATIVE
343.972	Vib6D03	0.3449	48.3633	Yes	NEGATIVE
343.972	Vib1A01	0.3449	119.53	Yes	NEGATIVE
343.972	Psy6C06	0.3449	105.833	Yes	NEGATIVE
339.952	Vib6D03	0.3971	8.90867	No	NEGATIVE
339.952	Vib1A01	0.3971	17.6237	Yes	NEGATIVE
339.952	Psy6C06	0.3971	19.977	Yes	NEGATIVE
348.014	Vib6D03	0.2932	2040	Yes	NEGATIVE
348.014	Vib1A01	0.2932	1331.67	Yes	NEGATIVE
348.014	Psy6C06	0.2932	1124.33	Yes	NEGATIVE
337.955	Vib6D03	0.3924	12.5033	No	NEGATIVE
337.955	Vib1A01	0.3924	27.1733	Yes	NEGATIVE
337.955	Psy6C06	0.3924	30.159	Yes	NEGATIVE
366.131	Vib6D03	0.4183	554.333	Yes	NEGATIVE
366.131	Vib1A01	0.4183	2.37367	No	NEGATIVE
366.131	Psy6C06	0.4183	3.10133	No	NEGATIVE
202.049	Vib6D03	0.2642	32.3133	Yes	NEGATIVE
202.049	Vib1A01	0.2642	11.9977	No	NEGATIVE
202.049	Psy6C06	0.2642	9.47733	No	NEGATIVE
442.194	Vib6D03	0.4229	96.9633	Yes	NEGATIVE
442.194	Vib1A01	0.4229	14.7063	No	NEGATIVE
442.194	Psy6C06	0.4229	10.0207	No	NEGATIVE
595.193	Vib6D03	0.3946	65.1233	Yes	NEGATIVE
595.193	Vib1A01	0.3946	1.6425	No	NEGATIVE
595.193	Psy6C06	0.3946	0.8325	No	NEGATIVE
259.991	Vib6D03	0.4052	15.4843	Yes	NEGATIVE
259.991	Vib1A01	0.4052	30.4267	Yes	NEGATIVE
259.991	Psy6C06	0.4052	29.7563	Yes	NEGATIVE
257.994	Vib6D03	0.4086	27.1687	Yes	NEGATIVE
257.994	Vib1A01	0.4086	50.2033	Yes	NEGATIVE
257.994	Psy6C06	0.4086	45.87	No	NEGATIVE
1057.9	Vib6D03	0.3748	131.53	No	NEGATIVE
1057.9	Vib1A01	0.3748	102.027	Yes	NEGATIVE
1057.9	Psy6C06	0.3748	171.833	No	NEGATIVE
1055.9	Vib6D03	0.3743	519.667	No	NEGATIVE
1055.9	Vib1A01	0.3743	447.533	No	NEGATIVE
1055.9	Psy6C06	0.3743	456.433	Yes	NEGATIVE
439.177	Vib6D03	0.3657	408.533	Yes	NEGATIVE
439.177	Vib1A01	0.3657	1.155	No	NEGATIVE
439.177	Psy6C06	0.3657	1.16367	No	NEGATIVE
281.036	Vib6D03	0.3198	52.9167	Yes	NEGATIVE
281.036	Vib1A01	0.3198	26.9933	No	NEGATIVE
281.036	Psy6C06	0.3198	23.166	No	NEGATIVE
140.918	Vib6D03	0.355	22.85	No	NEGATIVE
140.918	Vib1A01	0.355	67.5833	Yes	NEGATIVE
140.918	Psy6C06	0.355	17.589	No	NEGATIVE
130.889	Vib6D03	0.3641	185.933	Yes	NEGATIVE
130.889	Vib1A01	0.3641	343.9	Yes	NEGATIVE
130.889	Psy6C06	0.3641	257.047	Yes	NEGATIVE
132.886	Vib6D03	0.3609	19.2067	No	NEGATIVE
132.886	Vib1A01	0.3609	66.5233	Yes	NEGATIVE
132.886	Psy6C06	0.3609	61.5567	Yes	NEGATIVE
128.892	Vib6D03	0.3653	164.933	Yes	NEGATIVE
128.892	Vib1A01	0.3653	190.603	Yes	NEGATIVE
128.892	Psy6C06	0.3653	278.333	Yes	NEGATIVE
344.102	Vib6D03	0.3637	44.1767	Yes	NEGATIVE
344.102	Vib1A01	0.3637	1.79933	No	NEGATIVE
344.102	Psy6C06	0.3637	0.837	No	NEGATIVE
193.017	Vib6D03	0.3393	0.906	No	NEGATIVE
193.017	Vib1A01	0.3393	39.56	Yes	NEGATIVE
193.017	Psy6C06	0.3393	78.2767	Yes	NEGATIVE
374.157	Vib6D03	0.3404	42.4733	Yes	NEGATIVE
374.157	Vib1A01	0.3404	41.605	No	NEGATIVE
374.157	Psy6C06	0.3404	94.6433	No	NEGATIVE
352.919	Vib6D03	0.3828	317.933	No	NEGATIVE
352.919	Vib1A01	0.3828	473.533	Yes	NEGATIVE
352.919	Psy6C06	0.3828	446.767	Yes	NEGATIVE
138.921	Vib6D03	0.3492	21.38	No	NEGATIVE
138.921	Vib1A01	0.3492	80.46	Yes	NEGATIVE
138.921	Psy6C06	0.3492	69.8933	Yes	NEGATIVE
279.039	Vib6D03	0.3295	71.4633	Yes	NEGATIVE
279.039	Vib1A01	0.3295	177	No	NEGATIVE
279.039	Psy6C06	0.3295	148.633	No	NEGATIVE
359.139	Vib6D03	0.3373	203.633	Yes	NEGATIVE
359.139	Vib1A01	0.3373	0.8735	No	NEGATIVE
359.139	Psy6C06	0.3373	1.17333	No	NEGATIVE
286.001	Vib6D03	0.3101	19.98	No	NEGATIVE
286.001	Vib1A01	0.3101	29.53	Yes	NEGATIVE
286.001	Psy6C06	0.3101	22.0723	Yes	NEGATIVE
354.916	Vib6D03	0.386	191.1	Yes	NEGATIVE
354.916	Vib1A01	0.386	306.967	Yes	NEGATIVE
354.916	Psy6C06	0.386	289.8	Yes	NEGATIVE
400.113	Vib6D03	0.3238	74.5633	Yes	NEGATIVE
400.113	Vib1A01	0.3238	1.9935	No	NEGATIVE
400.113	Psy6C06	0.3238	0.8395	No	NEGATIVE
401.931	Vib6D03	0.3211	12.322	Yes	NEGATIVE
401.931	Vib1A01	0.3211	41.88	Yes	NEGATIVE
401.931	Psy6C06	0.3211	26.07	Yes	NEGATIVE
357.055	Vib6D03	0.3242	660.633	Yes	NEGATIVE
357.055	Vib1A01	0.3242	1024.37	No	NEGATIVE
357.055	Psy6C06	0.3242	974.233	No	NEGATIVE
318.06	Vib6D03	0.3015	6.44467	No	NEGATIVE
318.06	Vib1A01	0.3015	8.94367	Yes	NEGATIVE
318.06	Psy6C06	0.3015	2.64167	No	NEGATIVE
358.058	Vib6D03	0.3227	104.747	Yes	NEGATIVE
358.058	Vib1A01	0.3227	147.467	No	NEGATIVE
358.058	Psy6C06	0.3227	114.243	No	NEGATIVE
403.928	Vib6D03	0.3287	9.576	No	NEGATIVE
403.928	Vib1A01	0.3287	37.56	Yes	NEGATIVE
403.928	Psy6C06	0.3287	33.1133	Yes	NEGATIVE
597.013	Vib6D03	0.2919	8.18633	No	NEGATIVE
597.013	Vib1A01	0.2919	16.053	No	NEGATIVE
597.013	Psy6C06	0.2919	16.99	Yes	NEGATIVE
595.015	Vib6D03	0.2861	7.23833	No	NEGATIVE
595.015	Vib1A01	0.2861	21.73	Yes	NEGATIVE
595.015	Psy6C06	0.2861	16.0333	No	NEGATIVE
422.096	Vib6D03	0.3126	41.1233	Yes	NEGATIVE
422.096	Vib1A01	0.3126	2.08733	No	NEGATIVE
422.096	Psy6C06	0.3126	2.1665	No	NEGATIVE
407.969	Vib6D03	0.3105	17.2133	Yes	NEGATIVE
407.969	Vib1A01	0.3105	23.3533	Yes	NEGATIVE
407.969	Psy6C06	0.3105	11.511	No	NEGATIVE
608.005	Vib6D03	0.3019	45.0933	Yes	NEGATIVE
608.005	Vib1A01	0.3019	8.439	No	NEGATIVE
608.005	Psy6C06	0.3019	24.38	No	NEGATIVE
577.075	Vib6D03	0.3	14.426	Yes	NEGATIVE
577.075	Vib1A01	0.3	9.285	No	NEGATIVE
577.075	Psy6C06	0.3	6.00433	No	NEGATIVE
553.18	Vib6D03	0.2857	33.64	Yes	NEGATIVE
553.18	Vib1A01	0.2857	2.28167	No	NEGATIVE
553.18	Psy6C06	0.2857	3.33533	No	NEGATIVE
539.054	Vib6D03	0.2131	98.7033	No	NEGATIVE
539.054	Vib1A01	0.2131	74.08	Yes	NEGATIVE
539.054	Psy6C06	0.2131	167.267	No	NEGATIVE
705.981	Vib6D03	0.2986	23.6033	Yes	NEGATIVE
705.981	Vib1A01	0.2986	6.696	No	NEGATIVE
705.981	Psy6C06	0.2986	3.554	No	NEGATIVE
577.065	Vib6D03	0.2897	5.88167	No	NEGATIVE
577.065	Vib1A01	0.2897	15.1267	Yes	NEGATIVE
577.065	Psy6C06	0.2897	10.3837	No	NEGATIVE
629.986	Vib6D03	0.3034	37.95	Yes	NEGATIVE
629.986	Vib1A01	0.3034	32.16	Yes	NEGATIVE
629.986	Psy6C06	0.3034	25.6367	No	NEGATIVE
412.882	Vib6D03	0.3089	57.75	Yes	NEGATIVE
412.882	Vib1A01	0.3089	4.057	No	NEGATIVE
412.882	Psy6C06	0.3089	2.36967	No	NEGATIVE
532.841	Vib6D03	0.3013	38.7567	Yes	NEGATIVE
532.841	Vib1A01	0.3013	5.57267	No	NEGATIVE
532.841	Psy6C06	0.3013	1.82167	No	NEGATIVE
434.864	Vib6D03	0.3062	124.5	Yes	NEGATIVE
434.864	Vib1A01	0.3062	11.3087	Yes	NEGATIVE
434.864	Psy6C06	0.3062	3.265	No	NEGATIVE
609.182	Vib6D03	0.2877	17.8567	Yes	NEGATIVE
609.182	Vib1A01	0.2877	14.0203	Yes	NEGATIVE
609.182	Psy6C06	0.2877	11.8903	No	NEGATIVE
445.978	Vib6D03	0.296	14.6267	Yes	NEGATIVE
445.978	Vib1A01	0.296	8.242	No	NEGATIVE
445.978	Psy6C06	0.296	5.78067	No	NEGATIVE
573.957	Vib6D03	0.2894	7.72733	No	NEGATIVE
573.957	Vib1A01	0.2894	15.8867	No	NEGATIVE
573.957	Psy6C06	0.2894	17.679	Yes	NEGATIVE
191.02	Vib6D03	0.3012	43.4133	Yes	NEGATIVE
191.02	Vib1A01	0.3012	8.776	No	NEGATIVE
191.02	Psy6C06	0.3012	31.6967	No	NEGATIVE
331.091	Vib6D03	0.2901	25.8773	Yes	NEGATIVE
331.091	Vib1A01	0.2901	0.8325	No	NEGATIVE
331.091	Psy6C06	0.2901	0.8325	No	NEGATIVE
378.943	Vib6D03	0.3074	275.2	Yes	NEGATIVE
378.943	Vib1A01	0.3074	161.933	Yes	NEGATIVE
378.943	Psy6C06	0.3074	150.833	Yes	NEGATIVE
336.887	Vib6D03	0.3071	235.567	Yes	NEGATIVE
336.887	Vib1A01	0.3071	44.67	No	NEGATIVE
336.887	Psy6C06	0.3071	22.916	No	NEGATIVE
352.903	Vib6D03	0.2999	39.64	Yes	NEGATIVE
352.903	Vib1A01	0.2999	16.81	Yes	NEGATIVE
352.903	Psy6C06	0.2999	14.8467	Yes	NEGATIVE
828.119	Vib6D03	0.2873	19.7287	Yes	NEGATIVE
828.119	Vib1A01	0.2873	32.9067	No	NEGATIVE
828.119	Psy6C06	0.2873	22.82	No	NEGATIVE
266.905	Vib6D03	0.3061	27.01	Yes	NEGATIVE
266.905	Vib1A01	0.3061	9.33933	No	NEGATIVE
266.905	Psy6C06	0.3061	6.89133	No	NEGATIVE
536.9	Vib6D03	0.2946	14.5083	Yes	NEGATIVE
536.9	Vib1A01	0.2946	25.5367	Yes	NEGATIVE
536.9	Psy6C06	0.2946	27.7033	Yes	NEGATIVE
543.967	Vib6D03	0.2974	80.92	Yes	NEGATIVE
543.967	Vib1A01	0.2974	5.876	No	NEGATIVE
543.967	Psy6C06	0.2974	4.46433	No	NEGATIVE
596.879	Vib6D03	0.2996	101.8	Yes	NEGATIVE
596.879	Vib1A01	0.2996	16.3607	No	NEGATIVE
596.879	Psy6C06	0.2996	9.76833	No	NEGATIVE
498.902	Vib6D03	0.3002	183.167	Yes	NEGATIVE
498.902	Vib1A01	0.3002	74.48	Yes	NEGATIVE
498.902	Psy6C06	0.3002	52.3867	Yes	NEGATIVE
322.914	Vib6D03	0.2968	17.853	Yes	NEGATIVE
322.914	Vib1A01	0.2968	79.1367	Yes	NEGATIVE
322.914	Psy6C06	0.2968	69.3667	Yes	NEGATIVE
674.783	Vib6D03	0.301	19.92	Yes	NEGATIVE
674.783	Vib1A01	0.301	1.7395	No	NEGATIVE
674.783	Psy6C06	0.301	0.8405	No	NEGATIVE
326.032	Vib6D03	0.3027	420.733	Yes	NEGATIVE
326.032	Vib1A01	0.3027	206.9	Yes	NEGATIVE
326.032	Psy6C06	0.3027	172.033	Yes	NEGATIVE
445.99	Vib6D03	0.3014	279.4	Yes	NEGATIVE
445.99	Vib1A01	0.3014	92.7367	Yes	NEGATIVE
445.99	Psy6C06	0.3014	54.2567	Yes	NEGATIVE
306.898	Vib6D03	0.3029	18.5967	No	NEGATIVE
306.898	Vib1A01	0.3029	30.1367	Yes	NEGATIVE
306.898	Psy6C06	0.3029	14.19	Yes	NEGATIVE
254.926	Vib6D03	0.3136	157.133	Yes	NEGATIVE
254.926	Vib1A01	0.3136	210.333	Yes	NEGATIVE
254.926	Psy6C06	0.3136	181.867	Yes	NEGATIVE
426.857	Vib6D03	0.2947	11.9267	No	NEGATIVE
426.857	Vib1A01	0.2947	9.84133	Yes	NEGATIVE
426.857	Psy6C06	0.2947	2.32433	No	NEGATIVE
565.949	Vib6D03	0.2944	295.233	Yes	NEGATIVE
565.949	Vib1A01	0.2944	91.5933	Yes	NEGATIVE
565.949	Psy6C06	0.2944	31.91	Yes	NEGATIVE
478.828	Vib6D03	0.2963	41.4533	Yes	NEGATIVE
478.828	Vib1A01	0.2963	8.596	Yes	NEGATIVE
478.828	Psy6C06	0.2963	2.763	No	NEGATIVE
232.932	Vib6D03	0.2997	19.32	No	NEGATIVE
232.932	Vib1A01	0.2997	26.03	No	NEGATIVE
232.932	Psy6C06	0.2997	31.4767	Yes	NEGATIVE
232.944	Vib6D03	0.311	193.033	No	NEGATIVE
232.944	Vib1A01	0.311	184.4	Yes	NEGATIVE
232.944	Psy6C06	0.311	169.333	Yes	NEGATIVE
576.805	Vib6D03	0.303	54.4133	Yes	NEGATIVE
576.805	Vib1A01	0.303	2.35933	No	NEGATIVE
576.805	Psy6C06	0.303	1.31333	No	NEGATIVE
609.913	Vib6D03	0.2928	33.1867	Yes	NEGATIVE
609.913	Vib1A01	0.2928	23.4733	Yes	NEGATIVE
609.913	Psy6C06	0.2928	18.4677	Yes	NEGATIVE
663.926	Vib6D03	0.2995	89.5267	Yes	NEGATIVE
663.926	Vib1A01	0.2995	7.888	No	NEGATIVE
663.926	Psy6C06	0.2995	3.57167	No	NEGATIVE
456.846	Vib6D03	0.3037	100.897	Yes	NEGATIVE
456.846	Vib1A01	0.3037	11.128	No	NEGATIVE
456.846	Psy6C06	0.3037	3.9465	No	NEGATIVE
707.889	Vib6D03	0.2921	70.3033	Yes	NEGATIVE
707.889	Vib1A01	0.2921	21.219	Yes	NEGATIVE
707.889	Psy6C06	0.2921	6.575	No	NEGATIVE
374.885	Vib6D03	0.2971	7.84333	No	NEGATIVE
374.885	Vib1A01	0.2971	10.501	Yes	NEGATIVE
374.885	Psy6C06	0.2971	6.84733	No	NEGATIVE
518.139	Vib6D03	0.2283	70.917	Yes	NEGATIVE
518.139	Vib1A01	0.2283	77.4567	No	NEGATIVE
518.139	Psy6C06	0.2283	62.5967	No	NEGATIVE
685.908	Vib6D03	0.2936	130.033	Yes	NEGATIVE
685.908	Vib1A01	0.2936	19.5097	Yes	NEGATIVE
685.908	Psy6C06	0.2936	6.03933	No	NEGATIVE
467.972	Vib6D03	0.2983	475.167	Yes	NEGATIVE
467.972	Vib1A01	0.2983	274.7	Yes	NEGATIVE
467.972	Psy6C06	0.2983	197.867	Yes	NEGATIVE
697.034	Vib6D03	0.2889	190.2	Yes	NEGATIVE
697.034	Vib1A01	0.2889	99.4933	Yes	NEGATIVE
697.034	Psy6C06	0.2889	58.9333	Yes	NEGATIVE
328.88	Vib6D03	0.2948	12.3143	Yes	NEGATIVE
328.88	Vib1A01	0.2948	11.6687	No	NEGATIVE
328.88	Psy6C06	0.2948	6.36933	No	NEGATIVE
284.916	Vib6D03	0.3092	175.233	Yes	NEGATIVE
284.916	Vib1A01	0.3092	107.68	Yes	NEGATIVE
284.916	Psy6C06	0.3092	54.1033	Yes	NEGATIVE
505.97	Vib6D03	0.2889	20.38	Yes	NEGATIVE
505.97	Vib1A01	0.2889	124.3	Yes	NEGATIVE
505.97	Psy6C06	0.2889	106.667	Yes	NEGATIVE
350.01	Vib6D03	0.2948	117.267	Yes	NEGATIVE
350.01	Vib1A01	0.2948	26.0143	Yes	NEGATIVE
350.01	Psy6C06	0.2948	22.38	Yes	NEGATIVE
489.954	Vib6D03	0.294	107.043	Yes	NEGATIVE
489.954	Vib1A01	0.294	94.0067	Yes	NEGATIVE
489.954	Psy6C06	0.294	40.47	Yes	NEGATIVE
269.025	Vib6D03	0.2777	1.86817	No	NEGATIVE
269.025	Vib1A01	0.2777	28.04	Yes	NEGATIVE
269.025	Psy6C06	0.2777	21.6467	No	NEGATIVE
554.823	Vib6D03	0.3031	64.4933	Yes	NEGATIVE
554.823	Vib1A01	0.3031	3.87967	No	NEGATIVE
554.823	Psy6C06	0.3031	1.173	No	NEGATIVE
437.983	Vib6D03	0.2847	152.467	Yes	NEGATIVE
437.983	Vib1A01	0.2847	228.067	Yes	NEGATIVE
437.983	Psy6C06	0.2847	197.4	Yes	NEGATIVE
587.931	Vib6D03	0.296	190.133	Yes	NEGATIVE
587.931	Vib1A01	0.296	61.25	Yes	NEGATIVE
587.931	Psy6C06	0.296	25.01	Yes	NEGATIVE
705.711	Vib6D03	0.3035	16.0167	Yes	NEGATIVE
705.711	Vib1A01	0.3035	1.24533	No	NEGATIVE
705.711	Psy6C06	0.3035	0.9245	No	NEGATIVE
783.884	Vib6D03	0.294	30.72	Yes	NEGATIVE
783.884	Vib1A01	0.294	2.928	No	NEGATIVE
783.884	Psy6C06	0.294	1.24033	No	NEGATIVE
632.198	Vib6D03	0.2834	17.1193	Yes	NEGATIVE
632.198	Vib1A01	0.2834	65.8067	Yes	NEGATIVE
632.198	Psy6C06	0.2834	13.4217	No	NEGATIVE
719.016	Vib6D03	0.2901	149.667	Yes	NEGATIVE
719.016	Vib1A01	0.2901	90.6667	Yes	NEGATIVE
719.016	Psy6C06	0.2901	71.6367	Yes	NEGATIVE
416.001	Vib6D03	0.2875	308.8	Yes	NEGATIVE
416.001	Vib1A01	0.2875	359.8	Yes	NEGATIVE
416.001	Psy6C06	0.2875	302.767	Yes	NEGATIVE
447.939	Vib6D03	0.2991	129.167	Yes	NEGATIVE
447.939	Vib1A01	0.2991	44.75	Yes	NEGATIVE
447.939	Psy6C06	0.2991	47.15	Yes	NEGATIVE
436.108	Vib6D03	0.2988	1.996	No	NEGATIVE
436.108	Vib1A01	0.2988	30.6	Yes	NEGATIVE
436.108	Psy6C06	0.2988	14.727	No	NEGATIVE
599.057	Vib6D03	0.2825	360.6	Yes	NEGATIVE
599.057	Vib1A01	0.2825	362.8	Yes	NEGATIVE
599.057	Psy6C06	0.2825	304.9	Yes	NEGATIVE
415.988	Vib6D03	0.2853	10.008	No	NEGATIVE
415.988	Vib1A01	0.2853	20.7213	Yes	NEGATIVE
415.988	Psy6C06	0.2853	18.6267	No	NEGATIVE
468.913	Vib6D03	0.2985	24.9467	No	NEGATIVE
468.913	Vib1A01	0.2985	62.96	Yes	NEGATIVE
468.913	Psy6C06	0.2985	18.2893	Yes	NEGATIVE
400.924	Vib6D03	0.2939	144.1	Yes	NEGATIVE
400.924	Vib1A01	0.2939	115.833	Yes	NEGATIVE
400.924	Psy6C06	0.2939	92.8167	Yes	NEGATIVE
716.838	Vib6D03	0.2957	40.57	Yes	NEGATIVE
716.838	Vib1A01	0.2957	5.79733	No	NEGATIVE
716.838	Psy6C06	0.2957	1.6425	No	NEGATIVE
740.997	Vib6D03	0.2904	20.5667	Yes	NEGATIVE
740.997	Vib1A01	0.2904	29.1233	Yes	NEGATIVE
740.997	Psy6C06	0.2904	31.1933	Yes	NEGATIVE
618.86	Vib6D03	0.2987	75.79	Yes	NEGATIVE
618.86	Vib1A01	0.2987	12.8767	No	NEGATIVE
618.86	Psy6C06	0.2987	16.14	Yes	NEGATIVE
250.046	Vib6D03	0.281	24.3633	Yes	NEGATIVE
250.046	Vib1A01	0.281	25.6567	No	NEGATIVE
250.046	Psy6C06	0.281	28.74	No	NEGATIVE
479.113	Vib6D03	0.2177	33.41	Yes	NEGATIVE
479.113	Vib1A01	0.2177	26.5433	No	NEGATIVE
479.113	Psy6C06	0.2177	39.0333	No	NEGATIVE
816.992	Vib6D03	0.287	75.32	Yes	NEGATIVE
816.992	Vib1A01	0.287	30.76	Yes	NEGATIVE
816.992	Psy6C06	0.287	17.7837	Yes	NEGATIVE
621.038	Vib6D03	0.2757	67.1367	Yes	NEGATIVE
621.038	Vib1A01	0.2757	130.933	Yes	NEGATIVE
621.038	Psy6C06	0.2757	109.593	Yes	NEGATIVE
795.011	Vib6D03	0.2796	25.6603	Yes	NEGATIVE
795.011	Vib1A01	0.2796	9.052	No	NEGATIVE
795.011	Psy6C06	0.2796	4.183	No	NEGATIVE
838.974	Vib6D03	0.2819	49.2067	No	NEGATIVE
838.974	Vib1A01	0.2819	28.57	Yes	NEGATIVE
838.974	Psy6C06	0.2819	7.11967	No	NEGATIVE
300.026	Vib6D03	0.2888	160.833	Yes	NEGATIVE
300.026	Vib1A01	0.2888	29.5667	No	NEGATIVE
300.026	Psy6C06	0.2888	49.2633	No	NEGATIVE
405.972	Vib6D03	0.3103	104.167	Yes	NEGATIVE
405.972	Vib1A01	0.3103	94.16	Yes	NEGATIVE
405.972	Psy6C06	0.3103	33.2333	Yes	NEGATIVE
1058.38	Vib6D03	0.2495	2.865	No	NEGATIVE
1058.38	Vib1A01	0.2495	59.5633	Yes	NEGATIVE
1058.38	Psy6C06	0.2495	23.1733	No	NEGATIVE
359.057	Vib6D03	0.297	46.4467	Yes	NEGATIVE
359.057	Vib1A01	0.297	9.40233	No	NEGATIVE
359.057	Psy6C06	0.297	5.33267	No	NEGATIVE
850.101	Vib6D03	0.2717	29.1933	No	NEGATIVE
850.101	Vib1A01	0.2717	68.0467	Yes	NEGATIVE
850.101	Psy6C06	0.2717	51.5067	Yes	NEGATIVE
689.026	Vib6D03	0.2638	10.1393	No	NEGATIVE
689.026	Vib1A01	0.2638	59.2	Yes	NEGATIVE
689.026	Psy6C06	0.2638	15.6023	No	NEGATIVE
460.116	Vib6D03	0.2149	73.9533	Yes	NEGATIVE
460.116	Vib1A01	0.2149	138.243	Yes	NEGATIVE
460.116	Psy6C06	0.2149	110.35	No	NEGATIVE
530.934	Vib6D03	0.2504	15.2687	No	NEGATIVE
530.934	Vib1A01	0.2504	40.5433	Yes	NEGATIVE
530.934	Psy6C06	0.2504	33.8067	Yes	NEGATIVE
149.009	Vib6D03	0.2783	0.8335	No	NEGATIVE
149.009	Vib1A01	0.2783	59.0267	Yes	NEGATIVE
149.009	Psy6C06	0.2783	0.8335	No	NEGATIVE
396.082	Vib6D03	0.2625	27.9233	Yes	NEGATIVE
396.082	Vib1A01	0.2625	0.8335	No	NEGATIVE
396.082	Psy6C06	0.2625	0.8335	No	NEGATIVE
302.136	Vib6D03	0.2956	530.867	Yes	NEGATIVE
302.136	Vib1A01	0.2956	31.3533	No	NEGATIVE
302.136	Psy6C06	0.2956	30.98	No	NEGATIVE
110.984	Vib6D03	0.2591	22.92	Yes	NEGATIVE
110.984	Vib1A01	0.2591	18.2567	Yes	NEGATIVE
110.984	Psy6C06	0.2591	19.1167	No	NEGATIVE
719.241	Vib6D03	0.2274	16.1323	Yes	NEGATIVE
719.241	Vib1A01	0.2274	2.126	No	NEGATIVE
719.241	Psy6C06	0.2274	1.26967	No	NEGATIVE
367.114	Vib6D03	0.2036	363.467	Yes	NEGATIVE
367.114	Vib1A01	0.2036	270.8	Yes	NEGATIVE
367.114	Psy6C06	0.2036	231.267	Yes	NEGATIVE
86.9864	Vib6D03	0.2457	7.094	No	NEGATIVE
86.9864	Vib1A01	0.2457	14.9107	Yes	NEGATIVE
86.9864	Psy6C06	0.2457	12.1817	No	NEGATIVE
687.181	Vib6D03	0.2164	218.4	No	NEGATIVE
687.181	Vib1A01	0.2164	502.667	Yes	NEGATIVE
687.181	Psy6C06	0.2164	620.967	No	NEGATIVE
204.971	Vib6D03	0.263	154.837	Yes	NEGATIVE
204.971	Vib1A01	0.263	113.947	Yes	NEGATIVE
204.971	Psy6C06	0.263	123.467	Yes	NEGATIVE
452.016	Vib6D03	0.2587	16.1513	Yes	NEGATIVE
452.016	Vib1A01	0.2587	6.56733	No	NEGATIVE
452.016	Psy6C06	0.2587	4.596	No	NEGATIVE
635.072	Vib6D03	0.2531	16.302	Yes	NEGATIVE
635.072	Vib1A01	0.2531	14.6033	Yes	NEGATIVE
635.072	Psy6C06	0.2531	17.0407	No	NEGATIVE
589.067	Vib6D03	0.2523	22.8433	Yes	NEGATIVE
589.067	Vib1A01	0.2523	19.9967	No	NEGATIVE
589.067	Psy6C06	0.2523	9.88	No	NEGATIVE
270.036	Vib6D03	0.2618	34.1153	Yes	NEGATIVE
270.036	Vib1A01	0.2618	9.26933	No	NEGATIVE
270.036	Psy6C06	0.2618	6.33833	No	NEGATIVE
295.094	Vib6D03	0.245	340.3	Yes	NEGATIVE
295.094	Vib1A01	0.245	31.49	No	NEGATIVE
295.094	Psy6C06	0.245	35.25	No	NEGATIVE
384.028	Vib6D03	0.2604	57.4	Yes	NEGATIVE
384.028	Vib1A01	0.2604	19.26	No	NEGATIVE
384.028	Psy6C06	0.2604	22.9367	No	NEGATIVE
305.075	Vib6D03	0.2582	34.74	Yes	NEGATIVE
305.075	Vib1A01	0.2582	3.10533	No	NEGATIVE
305.075	Psy6C06	0.2582	6.255	No	NEGATIVE
383.123	Vib6D03	0.2581	304.167	Yes	NEGATIVE
383.123	Vib1A01	0.2581	83.43	No	NEGATIVE
383.123	Psy6C06	0.2581	71.8967	No	NEGATIVE
154.974	Vib6D03	0.2615	922.333	Yes	NEGATIVE
154.974	Vib1A01	0.2615	716.233	Yes	NEGATIVE
154.974	Psy6C06	0.2615	1084.33	Yes	NEGATIVE
294.047	Vib6D03	0.2615	67.9867	Yes	NEGATIVE
294.047	Vib1A01	0.2615	47.4967	No	NEGATIVE
294.047	Psy6C06	0.2615	35.1267	No	NEGATIVE
517.128	Vib6D03	0.2855	156.833	Yes	NEGATIVE
517.128	Vib1A01	0.2855	533.667	Yes	NEGATIVE
517.128	Psy6C06	0.2855	451.533	Yes	NEGATIVE
269.112	Vib6D03	0.2546	73.53	Yes	NEGATIVE
269.112	Vib1A01	0.2546	17.4867	No	NEGATIVE
269.112	Psy6C06	0.2546	38.1933	No	NEGATIVE
405.104	Vib6D03	0.2583	79.4433	Yes	NEGATIVE
405.104	Vib1A01	0.2583	18.5267	No	NEGATIVE
405.104	Psy6C06	0.2583	16.0767	No	NEGATIVE
431.11	Vib6D03	0.2586	877.3	Yes	NEGATIVE
431.11	Vib1A01	0.2586	598.767	Yes	NEGATIVE
431.11	Psy6C06	0.2586	539.9	Yes	NEGATIVE
248.971	Vib6D03	0.2558	75.585	Yes	NEGATIVE
248.971	Vib1A01	0.2558	48.3067	Yes	NEGATIVE
248.971	Psy6C06	0.2558	40.341	Yes	NEGATIVE
462.04	Vib6D03	0.2624	168.4	Yes	NEGATIVE
462.04	Vib1A01	0.2624	128.2	No	NEGATIVE
462.04	Psy6C06	0.2624	134.433	No	NEGATIVE
567.085	Vib6D03	0.2502	135.567	Yes	NEGATIVE
567.085	Vib1A01	0.2502	117.233	Yes	NEGATIVE
567.085	Psy6C06	0.2502	100.653	Yes	NEGATIVE
489.069	Vib6D03	0.2568	57.44	Yes	NEGATIVE
489.069	Vib1A01	0.2568	27.1287	No	NEGATIVE
489.069	Psy6C06	0.2568	40.83	No	NEGATIVE
484.022	Vib6D03	0.259	42.3233	Yes	NEGATIVE
484.022	Vib1A01	0.259	32.8667	Yes	NEGATIVE
484.022	Psy6C06	0.259	35.08	No	NEGATIVE
316.041	Vib6D03	0.2619	297.1	Yes	NEGATIVE
316.041	Vib1A01	0.2619	167.8	No	NEGATIVE
316.041	Psy6C06	0.2619	172.8	No	NEGATIVE
453.092	Vib6D03	0.2538	175.933	Yes	NEGATIVE
453.092	Vib1A01	0.2538	141.567	Yes	NEGATIVE
453.092	Psy6C06	0.2538	119.733	Yes	NEGATIVE
772.123	Vib6D03	0.2486	25.5833	Yes	NEGATIVE
772.123	Vib1A01	0.2486	40.8633	Yes	NEGATIVE
772.123	Psy6C06	0.2486	30.23	Yes	NEGATIVE
771.953	Vib6D03	0.2308	7.50633	No	NEGATIVE
771.953	Vib1A01	0.2308	27.5033	Yes	NEGATIVE
771.953	Psy6C06	0.2308	12.5737	No	NEGATIVE
499.097	Vib6D03	0.2502	204.333	Yes	NEGATIVE
499.097	Vib1A01	0.2502	150.2	Yes	NEGATIVE
499.097	Psy6C06	0.2502	135.633	Yes	NEGATIVE
552.009	Vib6D03	0.2559	60.25	Yes	NEGATIVE
552.009	Vib1A01	0.2559	26.3333	Yes	NEGATIVE
552.009	Psy6C06	0.2559	42.2067	Yes	NEGATIVE
387.078	Vib6D03	0.2539	27.6767	Yes	NEGATIVE
387.078	Vib1A01	0.2539	1.84217	No	NEGATIVE
387.078	Psy6C06	0.2539	4.74233	No	NEGATIVE
682.154	Vib6D03	0.2524	286.967	Yes	NEGATIVE
682.154	Vib1A01	0.2524	278.7	Yes	NEGATIVE
682.154	Psy6C06	0.2524	261.367	Yes	NEGATIVE
702.154	Vib6D03	0.2317	54.91	Yes	NEGATIVE
702.154	Vib1A01	0.2317	29.51	No	NEGATIVE
702.154	Psy6C06	0.2317	18.5433	No	NEGATIVE
337.099	Vib6D03	0.2407	146.7	Yes	NEGATIVE
337.099	Vib1A01	0.2407	32.2733	Yes	NEGATIVE
337.099	Psy6C06	0.2407	65.5567	No	NEGATIVE
683.156	Vib6D03	0.2512	87.1367	Yes	NEGATIVE
683.156	Vib1A01	0.2512	73.16	Yes	NEGATIVE
683.156	Psy6C06	0.2512	48.01	Yes	NEGATIVE
488.132	Vib6D03	0.2473	93.08	Yes	NEGATIVE
488.132	Vib1A01	0.2473	11.8423	No	NEGATIVE
488.132	Psy6C06	0.2473	9.61533	No	NEGATIVE
750.141	Vib6D03	0.2511	74.0133	Yes	NEGATIVE
750.141	Vib1A01	0.2511	91.17	Yes	NEGATIVE
750.141	Psy6C06	0.2511	75.4633	Yes	NEGATIVE
735.065	Vib6D03	0.2543	58.4367	Yes	NEGATIVE
735.065	Vib1A01	0.2543	32.0433	Yes	NEGATIVE
735.065	Psy6C06	0.2543	51.73	Yes	NEGATIVE
704.135	Vib6D03	0.2497	43.95	Yes	NEGATIVE
704.135	Vib1A01	0.2497	54.43	Yes	NEGATIVE
704.135	Psy6C06	0.2497	42.4433	No	NEGATIVE
502.148	Vib6D03	0.2496	96.0533	Yes	NEGATIVE
502.148	Vib1A01	0.2496	18.7133	No	NEGATIVE
502.148	Psy6C06	0.2496	19.6333	No	NEGATIVE
401.157	Vib6D03	0.2542	35.4267	Yes	NEGATIVE
401.157	Vib1A01	0.2542	74.24	Yes	NEGATIVE
401.157	Psy6C06	0.2542	42.7433	Yes	NEGATIVE
462.946	Vib6D03	0.2401	119.067	No	NEGATIVE
462.946	Vib1A01	0.2401	237.767	Yes	NEGATIVE
462.946	Psy6C06	0.2401	214.533	Yes	NEGATIVE
885.21	Vib6D03	0.2107	67.7067	Yes	NEGATIVE
885.21	Vib1A01	0.2107	73.6967	Yes	NEGATIVE
885.21	Psy6C06	0.2107	45.83	Yes	NEGATIVE
282.021	Vib6D03	0.2448	7.942	No	NEGATIVE
282.021	Vib1A01	0.2448	15.5017	No	NEGATIVE
282.021	Psy6C06	0.2448	22.05	Yes	NEGATIVE
244.13	Vib6D03	0.2511	43.71	Yes	NEGATIVE
244.13	Vib1A01	0.2511	7.15833	No	NEGATIVE
244.13	Psy6C06	0.2511	28.6533	No	NEGATIVE
933.197	Vib6D03	0.2473	98.3433	Yes	NEGATIVE
933.197	Vib1A01	0.2473	121.767	Yes	NEGATIVE
933.197	Psy6C06	0.2473	101.163	Yes	NEGATIVE
249.964	Vib6D03	0.256	54.3167	Yes	NEGATIVE
249.964	Vib1A01	0.256	99.56	Yes	NEGATIVE
249.964	Psy6C06	0.256	115.253	Yes	NEGATIVE
452.168	Vib6D03	0.2287	98.3467	Yes	NEGATIVE
452.168	Vib1A01	0.2287	54.4733	No	NEGATIVE
452.168	Psy6C06	0.2287	81.7067	No	NEGATIVE
421.988	Vib6D03	0.2405	31.9443	No	NEGATIVE
421.988	Vib1A01	0.2405	28.2	No	NEGATIVE
421.988	Psy6C06	0.2405	47.5167	Yes	NEGATIVE
354.001	Vib6D03	0.2297	194.733	No	NEGATIVE
354.001	Vib1A01	0.2297	107.183	Yes	NEGATIVE
354.001	Psy6C06	0.2297	133.323	Yes	NEGATIVE
524.156	Vib6D03	0.2259	2.033	No	NEGATIVE
524.156	Vib1A01	0.2259	28.99	No	NEGATIVE
524.156	Psy6C06	0.2259	20.14	Yes	NEGATIVE
131.013	Vib6D03	0.2281	0.8405	No	NEGATIVE
131.013	Vib1A01	0.2281	0.8405	No	NEGATIVE
131.013	Psy6C06	0.2281	10.1797	Yes	NEGATIVE
422.214	Vib6D03	0.2031	31.8933	Yes	NEGATIVE
422.214	Vib1A01	0.2031	34.3447	No	NEGATIVE
422.214	Psy6C06	0.2031	39.2	No	NEGATIVE
789.055	Vib6D03	0.2165	8.637	No	NEGATIVE
789.055	Vib1A01	0.2165	14.747	No	NEGATIVE
789.055	Psy6C06	0.2165	13.3943	Yes	NEGATIVE
619.016	Vib6D03	0.216	198.033	No	NEGATIVE
619.016	Vib1A01	0.216	189.233	Yes	NEGATIVE
619.016	Psy6C06	0.216	220.867	No	NEGATIVE
224.999	Vib6D03	0.232	7.53433	No	NEGATIVE
224.999	Vib1A01	0.232	2.313	No	NEGATIVE
224.999	Psy6C06	0.232	90.42	Yes	NEGATIVE
364.017	Vib6D03	0.1572	96.49	No	NEGATIVE
364.017	Vib1A01	0.1572	244.1	Yes	NEGATIVE
364.017	Psy6C06	0.1572	172.073	No	NEGATIVE
367.136	Vib6D03	0.2349	2.058	No	NEGATIVE
367.136	Vib1A01	0.2349	42.5767	Yes	NEGATIVE
367.136	Psy6C06	0.2349	30.5	Yes	NEGATIVE
408.056	Vib6D03	0.2289	5.46	No	NEGATIVE
408.056	Vib1A01	0.2289	1.86567	No	NEGATIVE
408.056	Psy6C06	0.2289	99.7867	Yes	NEGATIVE
591.112	Vib6D03	0.2208	2.68533	No	NEGATIVE
591.112	Vib1A01	0.2208	2.43433	No	NEGATIVE
591.112	Psy6C06	0.2208	119.033	Yes	NEGATIVE
340.068	Vib6D03	0.2248	38.1333	Yes	NEGATIVE
340.068	Vib1A01	0.2248	26.19	No	NEGATIVE
340.068	Psy6C06	0.2248	658.567	Yes	NEGATIVE
448.03	Vib6D03	0.2162	10.769	Yes	NEGATIVE
448.03	Vib1A01	0.2162	30.0567	No	NEGATIVE
448.03	Psy6C06	0.2162	11.5937	No	NEGATIVE
510.174	Vib6D03	0.2234	65.5267	Yes	NEGATIVE
510.174	Vib1A01	0.2234	35.14	No	NEGATIVE
510.174	Psy6C06	0.2234	26.2533	No	NEGATIVE
621.979	Vib6D03	0.2059	80.0467	No	NEGATIVE
621.979	Vib1A01	0.2059	171.867	Yes	NEGATIVE
621.979	Psy6C06	0.2059	91.2133	Yes	NEGATIVE
402.037	Vib6D03	0.2161	29.4933	Yes	NEGATIVE
402.037	Vib1A01	0.2161	37.0333	Yes	NEGATIVE
402.037	Psy6C06	0.2161	24.8067	No	NEGATIVE
532.156	Vib6D03	0.229	21.6333	Yes	NEGATIVE
532.156	Vib1A01	0.229	10.5727	No	NEGATIVE
532.156	Psy6C06	0.229	10.8003	No	NEGATIVE
674.218	Vib6D03	0.227	68.5633	Yes	NEGATIVE
674.218	Vib1A01	0.227	1.40633	No	NEGATIVE
674.218	Psy6C06	0.227	0.841	No	NEGATIVE
842.155	Vib6D03	0.2024	4.686	No	NEGATIVE
842.155	Vib1A01	0.2024	2.3405	No	NEGATIVE
842.155	Psy6C06	0.2024	60.6767	Yes	NEGATIVE
438.153	Vib6D03	0.2022	176.8	Yes	NEGATIVE
438.153	Vib1A01	0.2022	59.8833	No	NEGATIVE
438.153	Psy6C06	0.2022	102.16	No	NEGATIVE
250.037	Vib6D03	0.1999	225.867	Yes	NEGATIVE
250.037	Vib1A01	0.1999	233.8	Yes	NEGATIVE
250.037	Psy6C06	0.1999	233.2	No	NEGATIVE
1485.27	Vib6D03	0.1692	204.667	Yes	NEGATIVE
1485.27	Vib1A01	0.1692	163.167	Yes	NEGATIVE
1485.27	Psy6C06	0.1692	210.933	Yes	NEGATIVE
738.168	Vib6D03	0.2106	25.79	Yes	NEGATIVE
738.168	Vib1A01	0.2106	27.1293	Yes	NEGATIVE
738.168	Psy6C06	0.2106	23.0033	Yes	NEGATIVE
553.992	Vib6D03	0.2055	345.933	Yes	NEGATIVE
553.992	Vib1A01	0.2055	358.433	Yes	NEGATIVE
553.992	Psy6C06	0.2055	360.5	Yes	NEGATIVE
334.05	Vib6D03	0.2168	113.79	Yes	NEGATIVE
334.05	Vib1A01	0.2168	83.1267	No	NEGATIVE
334.05	Psy6C06	0.2168	59.35	Yes	NEGATIVE
653.08	Vib6D03	0.2139	45.44	Yes	NEGATIVE
653.08	Vib1A01	0.2139	84.4233	Yes	NEGATIVE
653.08	Psy6C06	0.2139	58.88	Yes	NEGATIVE
534.206	Vib6D03	0.213	67.1667	Yes	NEGATIVE
534.206	Vib1A01	0.213	51.6533	No	NEGATIVE
534.206	Psy6C06	0.213	46.9967	No	NEGATIVE
632.173	Vib6D03	0.2085	305.733	Yes	NEGATIVE
632.173	Vib1A01	0.2085	314.5	Yes	NEGATIVE
632.173	Psy6C06	0.2085	298.667	Yes	NEGATIVE
266.062	Vib6D03	0.219	905	Yes	NEGATIVE
266.062	Vib1A01	0.219	591.267	Yes	NEGATIVE
266.062	Psy6C06	0.219	512	Yes	NEGATIVE
172.076	Vib6D03	0.2131	105.13	Yes	NEGATIVE
172.076	Vib1A01	0.2131	54.4267	Yes	NEGATIVE
172.076	Psy6C06	0.2131	40.6467	Yes	NEGATIVE
377.151	Vib6D03	0.2152	42.3067	Yes	NEGATIVE
377.151	Vib1A01	0.2152	30.39	No	NEGATIVE
377.151	Psy6C06	0.2152	17.7567	No	NEGATIVE
380.042	Vib6D03	0.2197	21.6467	Yes	NEGATIVE
380.042	Vib1A01	0.2197	33.86	Yes	NEGATIVE
380.042	Psy6C06	0.2197	19.3957	No	NEGATIVE
547.329	Vib6D03	0.2094	46.7833	Yes	NEGATIVE
547.329	Vib1A01	0.2094	21.6833	No	NEGATIVE
547.329	Psy6C06	0.2094	7.92467	No	NEGATIVE
491.193	Vib6D03	0.2113	285.967	Yes	NEGATIVE
491.193	Vib1A01	0.2113	178.933	No	NEGATIVE
491.193	Psy6C06	0.2113	119.333	No	NEGATIVE
492.196	Vib6D03	0.2092	77.5733	Yes	NEGATIVE
492.196	Vib1A01	0.2092	39.49	No	NEGATIVE
492.196	Psy6C06	0.2092	23.5967	No	NEGATIVE
853.238	Vib6D03	0.2058	38.1233	Yes	NEGATIVE
853.238	Vib1A01	0.2058	41.6867	Yes	NEGATIVE
853.238	Psy6C06	0.2058	21.76	No	NEGATIVE
721.067	Vib6D03	0.2098	15.0817	No	NEGATIVE
721.067	Vib1A01	0.2098	40.35	Yes	NEGATIVE
721.067	Psy6C06	0.2098	21.767	Yes	NEGATIVE
445.188	Vib6D03	0.2129	216.633	Yes	NEGATIVE
445.188	Vib1A01	0.2129	125.567	No	NEGATIVE
445.188	Psy6C06	0.2129	86.5833	No	NEGATIVE
381.131	Vib6D03	0.2105	1532.33	Yes	NEGATIVE
381.131	Vib1A01	0.2105	1359.33	No	NEGATIVE
381.131	Psy6C06	0.2105	1167.33	No	NEGATIVE
670.182	Vib6D03	0.2096	50.01	Yes	NEGATIVE
670.182	Vib1A01	0.2096	45.4133	No	NEGATIVE
670.182	Psy6C06	0.2096	34.4967	No	NEGATIVE
585.093	Vib6D03	0.2115	148.3	Yes	NEGATIVE
585.093	Vib1A01	0.2115	156.033	Yes	NEGATIVE
585.093	Psy6C06	0.2115	110.867	Yes	NEGATIVE
462.24	Vib6D03	0.2092	71.1433	Yes	NEGATIVE
462.24	Vib1A01	0.2092	43.9767	No	NEGATIVE
462.24	Psy6C06	0.2092	23.3923	No	NEGATIVE
312.055	Vib6D03	0.2153	62.53	Yes	NEGATIVE
312.055	Vib1A01	0.2153	97.31	Yes	NEGATIVE
312.055	Psy6C06	0.2153	63.92	Yes	NEGATIVE
408.198	Vib6D03	0.182	50.8667	Yes	NEGATIVE
408.198	Vib1A01	0.182	64.4933	No	NEGATIVE
408.198	Psy6C06	0.182	76.6967	No	NEGATIVE
576.283	Vib6D03	0.2116	309.533	Yes	NEGATIVE
576.283	Vib1A01	0.2116	146.967	No	NEGATIVE
576.283	Psy6C06	0.2116	83.77	No	NEGATIVE
634.166	Vib6D03	0.2326	183.167	Yes	NEGATIVE
634.166	Vib1A01	0.2326	89.7367	Yes	NEGATIVE
634.166	Psy6C06	0.2326	56.0467	Yes	NEGATIVE
427.124	Vib6D03	0.2111	39.0967	Yes	NEGATIVE
427.124	Vib1A01	0.2111	81.7333	Yes	NEGATIVE
427.124	Psy6C06	0.2111	67.9267	No	NEGATIVE
517.106	Vib6D03	0.2137	289.567	Yes	NEGATIVE
517.106	Vib1A01	0.2137	269.1	Yes	NEGATIVE
517.106	Psy6C06	0.2137	216.867	Yes	NEGATIVE
449.118	Vib6D03	0.2108	400.167	Yes	NEGATIVE
449.118	Vib1A01	0.2108	411.3	Yes	NEGATIVE
449.118	Psy6C06	0.2108	363.6	Yes	NEGATIVE
605.044	Vib6D03	0.1957	75.23	Yes	NEGATIVE
605.044	Vib1A01	0.1957	54.5467	No	NEGATIVE
605.044	Psy6C06	0.1957	30.2567	No	NEGATIVE
707.068	Vib6D03	0.2074	33.8867	Yes	NEGATIVE
707.068	Vib1A01	0.2074	33.6967	Yes	NEGATIVE
707.068	Psy6C06	0.2074	32.63	Yes	NEGATIVE
785.247	Vib6D03	0.2094	78.2333	Yes	NEGATIVE
785.247	Vib1A01	0.2094	70.67	Yes	NEGATIVE
785.247	Psy6C06	0.2094	52.8267	Yes	NEGATIVE
1034.1	Vib6D03	0.186	54.1687	No	NEGATIVE
1034.1	Vib1A01	0.186	85.7233	No	NEGATIVE
1034.1	Psy6C06	0.186	120.133	Yes	NEGATIVE
433.152	Vib6D03	0.2125	38.0733	Yes	NEGATIVE
433.152	Vib1A01	0.2125	8.99867	No	NEGATIVE
433.152	Psy6C06	0.2125	2.97733	No	NEGATIVE
419.14	Vib6D03	0.2112	43.5167	Yes	NEGATIVE
419.14	Vib1A01	0.2112	30.51	No	NEGATIVE
419.14	Psy6C06	0.2112	17.173	No	NEGATIVE
700.162	Vib6D03	0.2074	283.233	Yes	NEGATIVE
700.162	Vib1A01	0.2074	305.067	Yes	NEGATIVE
700.162	Psy6C06	0.2074	262.3	Yes	NEGATIVE
351.177	Vib6D03	0.2081	549.9	Yes	NEGATIVE
351.177	Vib1A01	0.2081	1050.47	Yes	NEGATIVE
351.177	Psy6C06	0.2081	752.167	Yes	NEGATIVE
496.158	Vib6D03	0.2081	169.367	Yes	NEGATIVE
496.158	Vib1A01	0.2081	124.15	No	NEGATIVE
496.158	Psy6C06	0.2081	141.033	No	NEGATIVE
768.149	Vib6D03	0.2078	160.1	Yes	NEGATIVE
768.149	Vib1A01	0.2078	167.4	Yes	NEGATIVE
768.149	Psy6C06	0.2078	148.233	Yes	NEGATIVE
329.157	Vib6D03	0.2126	44.5067	Yes	NEGATIVE
329.157	Vib1A01	0.2126	67.7733	No	NEGATIVE
329.157	Psy6C06	0.2126	48.7633	No	NEGATIVE
397.144	Vib6D03	0.2081	51.9933	Yes	NEGATIVE
397.144	Vib1A01	0.2081	57.3	Yes	NEGATIVE
397.144	Psy6C06	0.2081	29.4933	No	NEGATIVE
836.137	Vib6D03	0.2077	99.8067	Yes	NEGATIVE
836.137	Vib1A01	0.2077	113.833	Yes	NEGATIVE
836.137	Psy6C06	0.2077	83.6067	Yes	NEGATIVE
602.193	Vib6D03	0.2132	73.9433	Yes	NEGATIVE
602.193	Vib1A01	0.2132	65.7967	No	NEGATIVE
602.193	Psy6C06	0.2132	39.49	No	NEGATIVE
747.202	Vib6D03	0.2064	30.9567	Yes	NEGATIVE
747.202	Vib1A01	0.2064	37.47	No	NEGATIVE
747.202	Psy6C06	0.2064	41.77	Yes	NEGATIVE
805.035	Vib6D03	0.1941	119.25	No	NEGATIVE
805.035	Vib1A01	0.1941	125.75	Yes	NEGATIVE
805.035	Psy6C06	0.1941	128.787	Yes	NEGATIVE
271.128	Vib6D03	0.2089	55.0833	Yes	NEGATIVE
271.128	Vib1A01	0.2089	18.5767	Yes	NEGATIVE
271.128	Psy6C06	0.2089	9.209	No	NEGATIVE
562.266	Vib6D03	0.2043	70.3733	Yes	NEGATIVE
562.266	Vib1A01	0.2043	34.4233	Yes	NEGATIVE
562.266	Psy6C06	0.2043	19.06	No	NEGATIVE
883.217	Vib6D03	0.2056	189.433	Yes	NEGATIVE
883.217	Vib1A01	0.2056	225.5	Yes	NEGATIVE
883.217	Psy6C06	0.2056	218.067	Yes	NEGATIVE
884.218	Vib6D03	0.2036	26.08	Yes	NEGATIVE
884.218	Vib1A01	0.2036	87.1833	Yes	NEGATIVE
884.218	Psy6C06	0.2036	79.2233	Yes	NEGATIVE
951.207	Vib6D03	0.2039	105.633	Yes	NEGATIVE
951.207	Vib1A01	0.2039	113.567	Yes	NEGATIVE
951.207	Psy6C06	0.2039	101.547	Yes	NEGATIVE
477.177	Vib6D03	0.2061	65.9267	Yes	NEGATIVE
477.177	Vib1A01	0.2061	35.95	No	NEGATIVE
477.177	Psy6C06	0.2061	13.109	No	NEGATIVE
905.189	Vib6D03	0.2063	60.03	Yes	NEGATIVE
905.189	Vib1A01	0.2063	122.267	Yes	NEGATIVE
905.189	Psy6C06	0.2063	107.477	Yes	NEGATIVE
790.098	Vib6D03	0.1947	27.4333	Yes	NEGATIVE
790.098	Vib1A01	0.1947	80.7833	Yes	NEGATIVE
790.098	Psy6C06	0.1947	18.15	No	NEGATIVE
366.026	Vib6D03	0.1815	294.533	No	NEGATIVE
366.026	Vib1A01	0.1815	304.1	Yes	NEGATIVE
366.026	Psy6C06	0.1815	282.4	No	NEGATIVE
807.221	Vib6D03	0.2082	18.3067	Yes	NEGATIVE
807.221	Vib1A01	0.2082	28.8067	Yes	NEGATIVE
807.221	Psy6C06	0.2082	36.5367	Yes	NEGATIVE
654.145	Vib6D03	0.2069	24.1833	No	NEGATIVE
654.145	Vib1A01	0.2069	71.76	Yes	NEGATIVE
654.145	Psy6C06	0.2069	59.5767	Yes	NEGATIVE
788.101	Vib6D03	0.1903	200	Yes	NEGATIVE
788.101	Vib1A01	0.1903	226.833	Yes	NEGATIVE
788.101	Psy6C06	0.1903	237.333	No	NEGATIVE
904.124	Vib6D03	0.2071	20.7133	Yes	NEGATIVE
904.124	Vib1A01	0.2071	50.88	Yes	NEGATIVE
904.124	Psy6C06	0.2071	44.6667	Yes	NEGATIVE
1019.19	Vib6D03	0.2003	34.4367	Yes	NEGATIVE
1019.19	Vib1A01	0.2003	62.7167	Yes	NEGATIVE
1019.19	Psy6C06	0.2003	58.4333	Yes	NEGATIVE
746.113	Vib6D03	0.1764	101.357	No	NEGATIVE
746.113	Vib1A01	0.1764	74.64	Yes	NEGATIVE
746.113	Psy6C06	0.1764	199.9	No	NEGATIVE
431.174	Vib6D03	0.2181	50.64	Yes	NEGATIVE
431.174	Vib1A01	0.2181	24.9733	No	NEGATIVE
431.174	Psy6C06	0.2181	18.3767	No	NEGATIVE
336.08	Vib6D03	0.1953	17.4967	No	NEGATIVE
336.08	Vib1A01	0.1953	292.067	No	NEGATIVE
336.08	Psy6C06	0.1953	198.827	Yes	NEGATIVE
1134.26	Vib6D03	0.1844	21.3543	No	NEGATIVE
1134.26	Vib1A01	0.1844	31.6967	No	NEGATIVE
1134.26	Psy6C06	0.1844	45.08	Yes	NEGATIVE
220.083	Vib6D03	0.1903	419.7	Yes	NEGATIVE
220.083	Vib1A01	0.1903	1031.07	Yes	NEGATIVE
220.083	Psy6C06	0.1903	809.833	Yes	NEGATIVE
820.107	Vib6D03	0.1686	191.167	No	NEGATIVE
820.107	Vib1A01	0.1686	271.2	Yes	NEGATIVE
820.107	Psy6C06	0.1686	295.3	Yes	NEGATIVE
722.132	Vib6D03	0.209	15.7867	No	NEGATIVE
722.132	Vib1A01	0.209	74.9667	Yes	NEGATIVE
722.132	Psy6C06	0.209	64.7433	Yes	NEGATIVE
419.072	Vib6D03	0.1656	44.6233	Yes	NEGATIVE
419.072	Vib1A01	0.1656	25.0667	Yes	NEGATIVE
419.072	Psy6C06	0.1656	15.7367	No	NEGATIVE
346.083	Vib6D03	0.2065	42.21	Yes	NEGATIVE
346.083	Vib1A01	0.2065	21.2733	Yes	NEGATIVE
346.083	Psy6C06	0.2065	23.6333	Yes	NEGATIVE
501.08	Vib6D03	0.1788	251.167	Yes	NEGATIVE
501.08	Vib1A01	0.1788	247.35	Yes	NEGATIVE
501.08	Psy6C06	0.1788	384.333	Yes	NEGATIVE
399.088	Vib6D03	0.1966	504.167	Yes	NEGATIVE
399.088	Vib1A01	0.1966	251.033	Yes	NEGATIVE
399.088	Psy6C06	0.1966	223.567	No	NEGATIVE
1463.29	Vib6D03	0.1677	172.933	No	NEGATIVE
1463.29	Vib1A01	0.1677	114.38	No	NEGATIVE
1463.29	Psy6C06	0.1677	216.867	Yes	NEGATIVE
284.019	Vib6D03	0.2045	251.833	Yes	NEGATIVE
284.019	Vib1A01	0.2045	84.5733	Yes	NEGATIVE
284.019	Psy6C06	0.2045	58.61	Yes	NEGATIVE
369.134	Vib6D03	0.196	244.867	Yes	NEGATIVE
369.134	Vib1A01	0.196	271.133	Yes	NEGATIVE
369.134	Psy6C06	0.196	208.833	Yes	NEGATIVE
1461.29	Vib6D03	0.1644	355.633	No	NEGATIVE
1461.29	Vib1A01	0.1644	361.1	No	NEGATIVE
1461.29	Psy6C06	0.1644	439.533	Yes	NEGATIVE
984.185	Vib6D03	0.1665	124.623	No	NEGATIVE
984.185	Vib1A01	0.1665	160.35	Yes	NEGATIVE
984.185	Psy6C06	0.1665	114.22	Yes	NEGATIVE
800.128	Vib6D03	0.1739	271.5	Yes	NEGATIVE
800.128	Vib1A01	0.1739	236.613	Yes	NEGATIVE
800.128	Psy6C06	0.1739	344.833	Yes	NEGATIVE
790.114	Vib6D03	0.2017	15.8307	No	NEGATIVE
790.114	Vib1A01	0.2017	30.8433	No	NEGATIVE
790.114	Psy6C06	0.2017	55.6233	Yes	NEGATIVE
866.117	Vib6D03	0.1738	588.633	No	NEGATIVE
866.117	Vib1A01	0.1738	760.233	Yes	NEGATIVE
866.117	Psy6C06	0.1738	850.867	Yes	NEGATIVE
266.088	Vib6D03	0.1755	843.867	Yes	NEGATIVE
266.088	Vib1A01	0.1755	2126.33	No	NEGATIVE
266.088	Psy6C06	0.1755	1649.33	No	NEGATIVE
731.145	Vib6D03	0.163	869.767	Yes	NEGATIVE
731.145	Vib1A01	0.163	555.167	No	NEGATIVE
731.145	Psy6C06	0.163	859.267	Yes	NEGATIVE
650.131	Vib6D03	0.1947	85.5333	Yes	NEGATIVE
650.131	Vib1A01	0.1947	41.33	No	NEGATIVE
650.131	Psy6C06	0.1947	37.5283	Yes	NEGATIVE
440.171	Vib6D03	0.1875	19.5533	Yes	NEGATIVE
440.171	Vib1A01	0.1875	14.3767	No	NEGATIVE
440.171	Psy6C06	0.1875	20.03	No	NEGATIVE
467.075	Vib6D03	0.1969	92.7667	Yes	NEGATIVE
467.075	Vib1A01	0.1969	60.4267	Yes	NEGATIVE
467.075	Psy6C06	0.1969	55.8467	Yes	NEGATIVE
733.142	Vib6D03	0.1673	140.513	Yes	NEGATIVE
733.142	Vib1A01	0.1673	184.933	No	NEGATIVE
733.142	Psy6C06	0.1673	128.963	No	NEGATIVE
888.096	Vib6D03	0.1627	87.3667	No	NEGATIVE
888.096	Vib1A01	0.1627	117.393	No	NEGATIVE
888.096	Psy6C06	0.1627	162.533	Yes	NEGATIVE
59.0137	Vib6D03	0.1912	51.9933	Yes	NEGATIVE
59.0137	Vib1A01	0.1912	257.267	Yes	NEGATIVE
59.0137	Psy6C06	0.1912	184.3	Yes	NEGATIVE
100.04	Vib6D03	0.187	64.87	Yes	NEGATIVE
100.04	Vib1A01	0.187	203.767	Yes	NEGATIVE
100.04	Psy6C06	0.187	161.967	Yes	NEGATIVE
1117.16	Vib6D03	0.1645	127.2	No	NEGATIVE
1117.16	Vib1A01	0.1645	181.3	Yes	NEGATIVE
1117.16	Psy6C06	0.1645	151.557	Yes	NEGATIVE
718.118	Vib6D03	0.1911	65.82	Yes	NEGATIVE
718.118	Vib1A01	0.1911	46.5967	Yes	NEGATIVE
718.118	Psy6C06	0.1911	20.0133	No	NEGATIVE
868.116	Vib6D03	0.163	98.4133	No	NEGATIVE
868.116	Vib1A01	0.163	144.7	Yes	NEGATIVE
868.116	Psy6C06	0.163	152.567	Yes	NEGATIVE
1049.17	Vib6D03	0.1716	373.067	No	NEGATIVE
1049.17	Vib1A01	0.1716	472.267	No	NEGATIVE
1049.17	Psy6C06	0.1716	540.067	Yes	NEGATIVE
101.024	Vib6D03	0.1941	36.4067	Yes	NEGATIVE
101.024	Vib1A01	0.1941	172.067	Yes	NEGATIVE
101.024	Psy6C06	0.1941	115.203	Yes	NEGATIVE
401.084	Vib6D03	0.1989	31.0167	Yes	NEGATIVE
401.084	Vib1A01	0.1989	15.4963	No	NEGATIVE
401.084	Psy6C06	0.1989	21.0767	No	NEGATIVE
1462.29	Vib6D03	0.1639	181.533	No	NEGATIVE
1462.29	Vib1A01	0.1639	165.023	Yes	NEGATIVE
1462.29	Psy6C06	0.1639	137.643	No	NEGATIVE
277.086	Vib6D03	0.2011	52.29	Yes	NEGATIVE
277.086	Vib1A01	0.2011	3.458	No	NEGATIVE
277.086	Psy6C06	0.2011	2.489	No	NEGATIVE
535.062	Vib6D03	0.1931	60.87	Yes	NEGATIVE
535.062	Vib1A01	0.1931	49.0833	Yes	NEGATIVE
535.062	Psy6C06	0.1931	28.7533	No	NEGATIVE
132.03	Vib6D03	0.1888	780.5	No	NEGATIVE
132.03	Vib1A01	0.1888	415.133	No	NEGATIVE
132.03	Psy6C06	0.1888	259.79	Yes	NEGATIVE
901.175	Vib6D03	0.1885	72.8667	Yes	NEGATIVE
901.175	Vib1A01	0.1885	36.25	Yes	NEGATIVE
901.175	Psy6C06	0.1885	35.08	Yes	NEGATIVE
997.157	Vib6D03	0.1703	105.35	No	NEGATIVE
997.157	Vib1A01	0.1703	109.767	Yes	NEGATIVE
997.157	Psy6C06	0.1703	141.54	Yes	NEGATIVE
549.083	Vib6D03	0.1717	384.133	Yes	NEGATIVE
549.083	Vib1A01	0.1717	457.733	Yes	NEGATIVE
549.083	Psy6C06	0.1717	485.633	Yes	NEGATIVE
252.046	Vib6D03	0.2169	81.8833	Yes	NEGATIVE
252.046	Vib1A01	0.2169	55.1833	Yes	NEGATIVE
252.046	Psy6C06	0.2169	44.42	Yes	NEGATIVE
1071.15	Vib6D03	0.1633	102.357	No	NEGATIVE
1071.15	Vib1A01	0.1633	149.133	Yes	NEGATIVE
1071.15	Psy6C06	0.1633	149.867	No	NEGATIVE
1234.23	Vib6D03	0.1704	329.433	Yes	NEGATIVE
1234.23	Vib1A01	0.1704	270.633	Yes	NEGATIVE
1234.23	Psy6C06	0.1704	379.433	Yes	NEGATIVE
732.14	Vib6D03	0.1729	844.4	Yes	NEGATIVE
732.14	Vib1A01	0.1729	651.967	Yes	NEGATIVE
732.14	Psy6C06	0.1729	971.6	Yes	NEGATIVE
405.056	Vib6D03	0.19	160.503	Yes	NEGATIVE
405.056	Vib1A01	0.19	55.8433	Yes	NEGATIVE
405.056	Psy6C06	0.19	53.8733	Yes	NEGATIVE
547.086	Vib6D03	0.1714	3090.33	Yes	NEGATIVE
547.086	Vib1A01	0.1714	3489	Yes	NEGATIVE
547.086	Psy6C06	0.1714	3725.33	Yes	NEGATIVE
985.183	Vib6D03	0.1651	36.8367	No	NEGATIVE
985.183	Vib1A01	0.1651	83.3867	Yes	NEGATIVE
985.183	Psy6C06	0.1651	85.9067	Yes	NEGATIVE
1051.17	Vib6D03	0.1625	79.0433	No	NEGATIVE
1051.17	Vib1A01	0.1625	131.037	Yes	NEGATIVE
1051.17	Psy6C06	0.1625	156.133	Yes	NEGATIVE
959.204	Vib6D03	0.1756	2195.33	No	NEGATIVE
959.204	Vib1A01	0.1756	2432.33	Yes	NEGATIVE
959.204	Psy6C06	0.1756	2693.33	Yes	NEGATIVE
934.105	Vib6D03	0.171	226.633	No	NEGATIVE
934.105	Vib1A01	0.171	326.4	Yes	NEGATIVE
934.105	Psy6C06	0.171	309.133	No	NEGATIVE
337.161	Vib6D03	0.1856	122.567	Yes	NEGATIVE
337.161	Vib1A01	0.1856	316.267	Yes	NEGATIVE
337.161	Psy6C06	0.1856	227.2	Yes	NEGATIVE
683.061	Vib6D03	0.1775	684.633	No	NEGATIVE
683.061	Vib1A01	0.1775	806.233	Yes	NEGATIVE
683.061	Psy6C06	0.1775	663.267	No	NEGATIVE
648.136	Vib6D03	0.1854	142.13	Yes	NEGATIVE
648.136	Vib1A01	0.1854	26.8333	No	NEGATIVE
648.136	Psy6C06	0.1854	27.4533	No	NEGATIVE
1300.22	Vib6D03	0.1604	64.1167	No	NEGATIVE
1300.22	Vib1A01	0.1604	103.58	Yes	NEGATIVE
1300.22	Psy6C06	0.1604	103.21	Yes	NEGATIVE
184.059	Vib6D03	0.201	67.16	Yes	NEGATIVE
184.059	Vib1A01	0.201	65.3	Yes	NEGATIVE
184.059	Psy6C06	0.201	48.8	Yes	NEGATIVE
571.055	Vib6D03	0.1646	14.2633	No	NEGATIVE
571.055	Vib1A01	0.1646	84.3667	Yes	NEGATIVE
571.055	Psy6C06	0.1646	24.4267	No	NEGATIVE
298.038	Vib6D03	0.1675	756.267	Yes	NEGATIVE
298.038	Vib1A01	0.1675	589.4	Yes	NEGATIVE
298.038	Psy6C06	0.1675	806.833	No	NEGATIVE
1483.27	Vib6D03	0.1681	407.1	No	NEGATIVE
1483.27	Vib1A01	0.1681	406.233	Yes	NEGATIVE
1483.27	Psy6C06	0.1681	472.3	Yes	NEGATIVE
142.051	Vib6D03	0.1935	7.93767	No	NEGATIVE
142.051	Vib1A01	0.1935	96.7033	Yes	NEGATIVE
142.051	Psy6C06	0.1935	44.8067	Yes	NEGATIVE
754.112	Vib6D03	0.1617	36.2367	No	NEGATIVE
754.112	Vib1A01	0.1617	153.967	Yes	NEGATIVE
754.112	Psy6C06	0.1617	122.313	No	NEGATIVE
656.099	Vib6D03	0.1857	180.533	Yes	NEGATIVE
656.099	Vib1A01	0.1857	69.9067	Yes	NEGATIVE
656.099	Psy6C06	0.1857	24.32	No	NEGATIVE
335.079	Vib6D03	0.197	406.5	Yes	NEGATIVE
335.079	Vib1A01	0.197	684.8	No	NEGATIVE
335.079	Psy6C06	0.197	729.567	No	NEGATIVE
753.116	Vib6D03	0.1611	63.3567	No	NEGATIVE
753.116	Vib1A01	0.1611	97.17	Yes	NEGATIVE
753.116	Psy6C06	0.1611	142.983	Yes	NEGATIVE
266.099	Vib6D03	0.1787	10.4027	No	NEGATIVE
266.099	Vib1A01	0.1787	43.2533	Yes	NEGATIVE
266.099	Psy6C06	0.1787	21.5467	Yes	NEGATIVE
438.209	Vib6D03	0.1693	65.37	Yes	NEGATIVE
438.209	Vib1A01	0.1693	28.4767	No	NEGATIVE
438.209	Psy6C06	0.1693	21.0367	No	NEGATIVE
982.189	Vib6D03	0.1577	777.8	No	NEGATIVE
982.189	Vib1A01	0.1577	533.767	No	NEGATIVE
982.189	Psy6C06	0.1577	810.3	Yes	NEGATIVE
1004.17	Vib6D03	0.1586	44.69	No	NEGATIVE
1004.17	Vib1A01	0.1586	50.1333	No	NEGATIVE
1004.17	Psy6C06	0.1586	98.2	Yes	NEGATIVE
383.074	Vib6D03	0.1822	605.233	Yes	NEGATIVE
383.074	Vib1A01	0.1822	393.3	Yes	NEGATIVE
383.074	Psy6C06	0.1822	307.767	Yes	NEGATIVE
754.126	Vib6D03	0.1781	35.0283	Yes	NEGATIVE
754.126	Vib1A01	0.1781	30.84	No	NEGATIVE
754.126	Psy6C06	0.1781	18.596	No	NEGATIVE
885.161	Vib6D03	0.1776	136.467	Yes	NEGATIVE
885.161	Vib1A01	0.1776	95.19	Yes	NEGATIVE
885.161	Psy6C06	0.1776	52.7533	Yes	NEGATIVE
1005.16	Vib6D03	0.1591	24.4133	No	NEGATIVE
1005.16	Vib1A01	0.1591	49.4867	Yes	NEGATIVE
1005.16	Psy6C06	0.1591	85.4833	Yes	NEGATIVE
1322.2	Vib6D03	0.1579	19.462	No	NEGATIVE
1322.2	Vib1A01	0.1579	36.19	No	NEGATIVE
1322.2	Psy6C06	0.1579	55.0033	Yes	NEGATIVE
1210.25	Vib6D03	0.1669	728.7	No	NEGATIVE
1210.25	Vib1A01	0.1669	803.7	No	NEGATIVE
1210.25	Psy6C06	0.1669	904.2	Yes	NEGATIVE
1212.24	Vib6D03	0.1663	236.933	No	NEGATIVE
1212.24	Vib1A01	0.1663	291.8	No	NEGATIVE
1212.24	Psy6C06	0.1663	356.9	Yes	NEGATIVE
634.118	Vib6D03	0.1797	253.733	Yes	NEGATIVE
634.118	Vib1A01	0.1797	148.543	Yes	NEGATIVE
634.118	Psy6C06	0.1797	128.377	Yes	NEGATIVE
983.184	Vib6D03	0.1644	693.1	No	NEGATIVE
983.184	Vib1A01	0.1644	733.267	Yes	NEGATIVE
983.184	Psy6C06	0.1644	870.133	Yes	NEGATIVE
1232.23	Vib6D03	0.1629	849.733	No	NEGATIVE
1232.23	Vib1A01	0.1629	853.3	Yes	NEGATIVE
1232.23	Psy6C06	0.1629	984.5	Yes	NEGATIVE
981.186	Vib6D03	0.1658	2584.67	Yes	NEGATIVE
981.186	Vib1A01	0.1658	2768.33	Yes	NEGATIVE
981.186	Psy6C06	0.1658	3177.67	Yes	NEGATIVE
907.143	Vib6D03	0.1725	78.8333	Yes	NEGATIVE
907.143	Vib1A01	0.1725	26.7533	No	NEGATIVE
907.143	Psy6C06	0.1725	21.6733	No	NEGATIVE
116.072	Vib6D03	0.1738	529.667	Yes	NEGATIVE
116.072	Vib1A01	0.1738	415.567	Yes	NEGATIVE
116.072	Psy6C06	0.1738	338.767	Yes	NEGATIVE
482.143	Vib6D03	0.186	39.1933	Yes	NEGATIVE
482.143	Vib1A01	0.186	4.834	No	NEGATIVE
482.143	Psy6C06	0.186	5.53767	No	NEGATIVE
1256.2	Vib6D03	0.1573	19.0333	No	NEGATIVE
1256.2	Vib1A01	0.1573	24.274	No	NEGATIVE
1256.2	Psy6C06	0.1573	49.64	Yes	NEGATIVE
617.071	Vib6D03	0.1701	182.3	No	NEGATIVE
617.071	Vib1A01	0.1701	220.2	Yes	NEGATIVE
617.071	Psy6C06	0.1701	182.247	Yes	NEGATIVE
1003.16	Vib6D03	0.1719	224.2	No	NEGATIVE
1003.16	Vib1A01	0.1719	296.433	Yes	NEGATIVE
1003.16	Psy6C06	0.1719	253.04	Yes	NEGATIVE
869.2	Vib6D03	0.1844	54.1667	Yes	NEGATIVE
869.2	Vib1A01	0.1844	56.51	Yes	NEGATIVE
869.2	Psy6C06	0.1844	52.7	Yes	NEGATIVE
479.099	Vib6D03	0.1656	14773.3	Yes	NEGATIVE
479.099	Vib1A01	0.1656	15463.3	No	NEGATIVE
479.099	Psy6C06	0.1656	16493.3	Yes	NEGATIVE
286.141	Vib6D03	0.2052	1.5175	No	NEGATIVE
286.141	Vib1A01	0.2052	38.1667	Yes	NEGATIVE
286.141	Psy6C06	0.2052	15.03	No	NEGATIVE
752.117	Vib6D03	0.1688	329.7	Yes	NEGATIVE
752.117	Vib1A01	0.1688	449.233	Yes	NEGATIVE
752.117	Psy6C06	0.1688	502.867	Yes	NEGATIVE
397.09	Vib6D03	0.1888	144.583	Yes	NEGATIVE
397.09	Vib1A01	0.1888	275.32	Yes	NEGATIVE
397.09	Psy6C06	0.1888	251.733	Yes	NEGATIVE
730.142	Vib6D03	0.1835	4322.33	Yes	NEGATIVE
[truncated: 1,679 more rows]
