# Supplementary material for: Degradation of extracellular polymeric substances shapes microbial community diversity
Source: PLoS Biol. 2025 Jul 29;23(7):e3003287. doi: 10.1371/journal.pbio.3003287 (PMC12306770; doi:10.1371/journal.pbio.3003287)
Supplement: S7 Data — (XLSX) [file pbio.3003287.s007.xlsx]

## Sheet: Sheet1
Supplemental Dataset 7: Ions putatively annotated as peptides (based on exact mass) that showed decreasing, bell-shaped, or increasing trajectories during the digestion of Vib6D03 EPS.
Time: Time point (in hours) of the enzyme digest.
shape: Ion trajectory pattern (bell, increase, decrease).
m/z: Exact mass-to-charge ratio of the ion.
peptide: Annotated peptide sequence.
normalized_intensity: Ion intensity normalized between 0 and 1.

## Sheet: Dataset S7
time	shape	mz	peptide	normalized intensity
0	bell	542.319	VRRN	0
3	bell	542.319	VRRN	0.188354
6	bell	542.319	VRRN	0.333333
9	bell	542.319	VRRN	0.317291
12	bell	542.319	VRRN	0.406247
18	bell	542.319	VRRN	0
24	bell	542.319	VRRN	0
0	increase	433.124	DDDA	0.00585127
3	increase	433.124	DDDA	0.159145
6	increase	433.124	DDDA	0.321232
9	increase	433.124	DDDA	0.438656
12	increase	433.124	DDDA	0.61318
18	increase	433.124	DDDA	0.752939
24	increase	433.124	DDDA	0.40017
0	increase	435.115	EDCA	0
3	increase	435.115	EDCA	0.0606283
6	increase	435.115	EDCA	0.178487
9	increase	435.115	EDCA	0.629638
12	increase	435.115	EDCA	0.83394
18	increase	435.115	EDCA	0.428104
24	increase	435.115	EDCA	0.267755
0	increase	566.249	WIFC	0.00177555
3	increase	566.249	WIFC	0.00276047
6	increase	566.249	WIFC	0.00401706
9	increase	566.249	WIFC	0.0202647
12	increase	566.249	WIFC	0.108578
18	increase	566.249	WIFC	0.580701
24	increase	566.249	WIFC	0.977143
0	bell	562.251	RHHD	0.0348862
3	bell	562.251	RHHD	0.135635
6	bell	562.251	RHHD	0.435224
9	bell	562.251	RHHD	0.670564
12	bell	562.251	RHHD	0.964952
18	bell	562.251	RHHD	0.699218
24	bell	562.251	RHHD	0.171651
0	bell	362.208	VVF	0
3	bell	362.208	VVF	0.621269
6	bell	362.208	VVF	0.722065
9	bell	362.208	VVF	0.382817
12	bell	362.208	VVF	0
18	bell	362.208	VVF	0.0922894
24	bell	362.208	VVF	0
0	increase	469.267	PIIE	0.00744889
3	increase	469.267	PIIE	0.0754948
6	increase	469.267	PIIE	0.158409
9	increase	469.267	PIIE	0.288396
12	increase	469.267	PIIE	0.424898
18	increase	469.267	PIIE	0.507374
24	increase	469.267	PIIE	0.957415
0	increase	506.256	WRF	0.00159318
3	increase	506.256	WRF	0.137382
6	increase	506.256	WRF	0.281377
9	increase	506.256	WRF	0.493362
12	increase	506.256	WRF	0.748406
18	increase	506.256	WRF	0.586923
24	increase	506.256	WRF	0.495459
0	increase	568.207	YWSD	0.0100673
3	increase	568.207	YWSD	0.0932622
6	increase	568.207	YWSD	0.179603
9	increase	568.207	YWSD	0.210319
12	increase	568.207	YWSD	0.345566
18	increase	568.207	YWSD	0.635886
24	increase	568.207	YWSD	0.81085
0	increase	431.193	WID	0.00775538
3	increase	431.193	WID	0.115824
6	increase	431.193	WID	0.287893
9	increase	431.193	WID	0.485895
12	increase	431.193	WID	0.69371
18	increase	431.193	WID	0.733824
24	increase	431.193	WID	0.962389
0	increase	435.188	RMM	0.00843072
3	increase	435.188	RMM	0.0821227
6	increase	435.188	RMM	0.216821
9	increase	435.188	RMM	0.410873
12	increase	435.188	RMM	0.853658
18	increase	435.188	RMM	0.857465
24	increase	435.188	RMM	0.835812
0	increase	261.124	PF	0.00367529
3	increase	261.124	PF	0.022612
6	increase	261.124	PF	0.0783827
9	increase	261.124	PF	0.0620045
12	increase	261.124	PF	0.142576
18	increase	261.124	PF	0.341622
24	increase	261.124	PF	0.937962
0	bell	500.273	QIIE	0.0204959
3	bell	500.273	QIIE	0.394668
6	bell	500.273	QIIE	0.510612
9	bell	500.273	QIIE	0.650462
12	bell	500.273	QIIE	0.7131
18	bell	500.273	QIIE	0.482276
24	bell	500.273	QIIE	0.0221876
0	bell	567.278	WRHA	0
3	bell	567.278	WRHA	0.322046
6	bell	567.278	WRHA	0.369248
9	bell	567.278	WRHA	0
12	bell	567.278	WRHA	0
18	bell	567.278	WRHA	0.333333
24	bell	567.278	WRHA	0
0	increase	482.191	YTSN	0.00750531
3	increase	482.191	YTSN	0.0528102
6	increase	482.191	YTSN	0.130954
9	increase	482.191	YTSN	0.354711
12	increase	482.191	YTSN	0.586044
18	increase	482.191	YTSN	0.417446
24	increase	482.191	YTSN	0.692155
0	increase	503.171	QQDD	0.0125553
3	increase	503.171	QQDD	0.161687
6	increase	503.171	QQDD	0.265504
9	increase	503.171	QQDD	0.485863
12	increase	503.171	QQDD	0.910434
18	increase	503.171	QQDD	0.856534
24	increase	503.171	QQDD	0.85632
0	increase	483.187	HEEA	0.0104215
3	increase	483.187	HEEA	0.0398234
6	increase	483.187	HEEA	0.184165
9	increase	483.187	HEEA	0.234083
12	increase	483.187	HEEA	0.730604
18	increase	483.187	HEEA	0.615947
24	increase	483.187	HEEA	0.733837
0	increase	457.267	RRQ	0.00837466
3	increase	457.267	RRQ	0.0167532
6	increase	457.267	RRQ	0
9	increase	457.267	RRQ	0.0069131
12	increase	457.267	RRQ	0.0116182
18	increase	457.267	RRQ	0.00753837
24	increase	457.267	RRQ	0.333333
0	increase	318.146	VMA	0.0089884
3	increase	318.146	VMA	0.154817
6	increase	318.146	VMA	0.268006
9	increase	318.146	VMA	0.390789
12	increase	318.146	VMA	0.522254
18	increase	318.146	VMA	0.767313
24	increase	318.146	VMA	0.820927
0	increase	425.241	TPPI	0.00409962
3	increase	425.241	TPPI	0.057614
6	increase	425.241	TPPI	0.141125
9	increase	425.241	TPPI	0.284496
12	increase	425.241	TPPI	0.424829
18	increase	425.241	TPPI	0.658277
24	increase	425.241	TPPI	0.948899
0	increase	483.199	TPMH	0.0131174
3	increase	483.199	TPMH	0.0834713
6	increase	483.199	TPMH	0.123533
9	increase	483.199	TPMH	0.326495
12	increase	483.199	TPMH	0.64755
18	increase	483.199	TPMH	0.631422
24	increase	483.199	TPMH	0.821445
0	decrease	330.203	SII	0.749471
3	decrease	330.203	SII	0.670869
6	decrease	330.203	SII	0.164568
9	decrease	330.203	SII	0.0631821
12	decrease	330.203	SII	0.0336443
18	decrease	330.203	SII	0.00118633
24	decrease	330.203	SII	0
0	increase	408.177	YID	0.00785904
3	increase	408.177	YID	0.174736
6	increase	408.177	YID	0.298722
9	increase	408.177	YID	0.494433
12	increase	408.177	YID	0.656818
18	increase	408.177	YID	0.826769
24	increase	408.177	YID	0.954998
0	bell	459.246	TIID	0.0574566
3	bell	459.246	TIID	0.290724
6	bell	459.246	TIID	0.503055
9	bell	459.246	TIID	0.892871
12	bell	459.246	TIID	0.801431
18	bell	459.246	TIID	0.408918
24	bell	459.246	TIID	0.0216791
0	increase	441.236	VPID	0.000548694
3	increase	441.236	VPID	0.0486513
6	increase	441.236	VPID	0.0970222
9	increase	441.236	VPID	0.117661
12	increase	441.236	VPID	0.232794
18	increase	441.236	VPID	0.329814
24	increase	441.236	VPID	0.85734
0	increase	227.14	PI	0.00131033
3	increase	227.14	PI	0.0250147
6	increase	227.14	PI	0.0686013
9	increase	227.14	PI	0.394403
12	increase	227.14	PI	0.5071
18	increase	227.14	PI	0.753584
24	increase	227.14	PI	0.990665
0	increase	429.199	SPID	0.0104808
3	increase	429.199	SPID	0.0852308
6	increase	429.199	SPID	0.157881
9	increase	429.199	SPID	0.156439
12	increase	429.199	SPID	0.359611
18	increase	429.199	SPID	0.571406
24	increase	429.199	SPID	0.992941
0	increase	488.262	RPFA	0.00372224
3	increase	488.262	RPFA	0.0430111
6	increase	488.262	RPFA	0.0897935
9	increase	488.262	RPFA	0.123972
12	increase	488.262	RPFA	0.407187
18	increase	488.262	RPFA	0.662219
24	increase	488.262	RPFA	0.926919
0	increase	413.204	PIDA	0.00571157
3	increase	413.204	PIDA	0.0820261
6	increase	413.204	PIDA	0.197589
9	increase	413.204	PIDA	0.41802
12	increase	413.204	PIDA	0.506584
18	increase	413.204	PIDA	0.738173
24	increase	413.204	PIDA	0.973199
0	increase	457.068	MCCC	0.000851616
3	increase	457.068	MCCC	0.0750875
6	increase	457.068	MCCC	0.092353
9	increase	457.068	MCCC	0.200664
12	increase	457.068	MCCC	0.318538
18	increase	457.068	MCCC	0.616536
24	increase	457.068	MCCC	0.778411
0	increase	322.154	PHA	0.008172
3	increase	322.154	PHA	0.0446631
6	increase	322.154	PHA	0.121372
9	increase	322.154	PHA	0.286199
12	increase	322.154	PHA	0.671844
18	increase	322.154	PHA	0.807462
24	increase	322.154	PHA	0.632962
0	increase	465.163	WMM	0.0131806
3	increase	465.163	WMM	0.0841088
6	increase	465.163	WMM	0.259167
9	increase	465.163	WMM	0.415544
12	increase	465.163	WMM	0.527106
18	increase	465.163	WMM	0.782804
24	increase	465.163	WMM	0.919203
0	increase	417.226	RPF	0.0041518
3	increase	417.226	RPF	0.0434476
6	increase	417.226	RPF	0.127049
9	increase	417.226	RPF	0.282459
12	increase	417.226	RPF	0.398362
18	increase	417.226	RPF	0.686976
24	increase	417.226	RPF	0.898183
0	increase	356.183	PIE	0.00930171
3	increase	356.183	PIE	0.281214
6	increase	356.183	PIE	0.460862
9	increase	356.183	PIE	0.556767
12	increase	356.183	PIE	0.687112
18	increase	356.183	PIE	0.763635
24	increase	356.183	PIE	0.986332
0	increase	342.167	PID	0.00686065
3	increase	342.167	PID	0.0807482
6	increase	342.167	PID	0.384586
9	increase	342.167	PID	0.532557
12	increase	342.167	PID	0.618482
18	increase	342.167	PID	0.592023
24	increase	342.167	PID	0.918351
0	bell	405.157	WMA	0.00653505
3	bell	405.157	WMA	0.223373
6	bell	405.157	WMA	0.292014
9	bell	405.157	WMA	0.694264
12	bell	405.157	WMA	0.775185
18	bell	405.157	WMA	0.160446
24	bell	405.157	WMA	0.232915
0	increase	407.172	WGF	0.00674995
3	increase	407.172	WGF	0.137968
6	increase	407.172	WGF	0.168733
9	increase	407.172	WGF	0.403705
12	increase	407.172	WGF	0.277174
18	increase	407.172	WGF	0.57571
24	increase	407.172	WGF	0.948551
0	bell	551.246	YQKD	0.0491284
3	bell	551.246	YQKD	0.280419
6	bell	551.246	YQKD	0.482516
9	bell	551.246	YQKD	0.64591
12	bell	551.246	YQKD	0.920052
18	bell	551.246	YQKD	0.218271
24	bell	551.246	YQKD	0.0744995
0	increase	585.325	RKHF	0.00374075
3	increase	585.325	RKHF	0.146941
6	increase	585.325	RKHF	0.323353
9	increase	585.325	RKHF	0.546215
12	increase	585.325	RKHF	0.780317
18	increase	585.325	RKHF	0.985507
24	increase	585.325	RKHF	0.842724
0	increase	587.221	YMFE	0.00629094
3	increase	587.221	YMFE	0.0940966
6	increase	587.221	YMFE	0.126568
9	increase	587.221	YMFE	0.360168
12	increase	587.221	YMFE	0.919646
18	increase	587.221	YMFE	0.67706
24	increase	587.221	YMFE	0.616537
0	increase	445.176	PMEA	0.00463827
3	increase	445.176	PMEA	0.107332
6	increase	445.176	PMEA	0.199142
9	increase	445.176	PMEA	0.307653
12	increase	445.176	PMEA	0.561096
18	increase	445.176	PMEA	0.735167
24	increase	445.176	PMEA	0.932841
0	bell	500.236	PKEE	0.0419069
3	bell	500.236	PKEE	0.199209
6	bell	500.236	PKEE	0.263488
9	bell	500.236	PKEE	0.373564
12	bell	500.236	PKEE	0.640539
18	bell	500.236	PKEE	0.0938939
24	bell	500.236	PKEE	0.168768
0	increase	332.125	WE	0.00484886
3	increase	332.125	WE	0.0470738
6	increase	332.125	WE	0.151897
9	increase	332.125	WE	0.115448
12	increase	332.125	WE	0.172513
18	increase	332.125	WE	0.414296
24	increase	332.125	WE	0.929081
0	increase	318.109	WD	0
3	increase	318.109	WD	0.0115618
6	increase	318.109	WD	0.0564516
9	increase	318.109	WD	0.18607
12	increase	318.109	WD	0.314214
18	increase	318.109	WD	0.62246
24	increase	318.109	WD	0.789706
0	increase	399.188	VPDA	0.00210233
3	increase	399.188	VPDA	0.170512
6	increase	399.188	VPDA	0.329467
9	increase	399.188	VPDA	0.466292
12	increase	399.188	VPDA	0.647946
18	increase	399.188	VPDA	0.806238
24	increase	399.188	VPDA	0.919795
0	increase	295.094	YD	0.00451904
3	increase	295.094	YD	0.100611
6	increase	295.094	YD	0.333339
9	increase	295.094	YD	0.589662
12	increase	295.094	YD	0.821086
18	increase	295.094	YD	0.853415
24	increase	295.094	YD	0.855222
0	increase	485.2	YYAA	0.0031835
3	increase	485.2	YYAA	0.0213336
6	increase	485.2	YYAA	0.13518
9	increase	485.2	YYAA	0.388767
12	increase	485.2	YYAA	0.689267
18	increase	485.2	YYAA	0.922661
24	increase	485.2	YYAA	0.93154
0	increase	245.114	ID	0.0021935
3	increase	245.114	ID	0.0608108
6	increase	245.114	ID	0.0754034
9	increase	245.114	ID	0.160922
12	increase	245.114	ID	0.396936
18	increase	245.114	ID	0.372653
24	increase	245.114	ID	0.766456
0	increase	366.131	YDA	0.00427815
3	increase	366.131	YDA	0.0461606
6	increase	366.131	YDA	0.0588892
9	increase	366.131	YDA	0.233307
12	increase	366.131	YDA	0.367943
18	increase	366.131	YDA	0.629608
24	increase	366.131	YDA	0.946523
0	increase	439.177	YRC	0.00177803
3	increase	439.177	YRC	0.0182105
6	increase	439.177	YRC	0.131983
9	increase	439.177	YRC	0.261239
12	increase	439.177	YRC	0.464566
18	increase	439.177	YRC	0.753288
24	increase	439.177	YRC	0.880983
0	bell	247.112	VM	0.061845
3	bell	247.112	VM	0.596384
6	bell	247.112	VM	0.539997
9	bell	247.112	VM	0.246174
12	bell	247.112	VM	0.58078
18	bell	247.112	VM	0.172041
24	bell	247.112	VM	0.0692784
0	bell	416.144	MMH	0.0160456
3	bell	416.144	MMH	0.334952
6	bell	416.144	MMH	0.737145
9	bell	416.144	MMH	0.616397
12	bell	416.144	MMH	0.387475
18	bell	416.144	MMH	0.16949
24	bell	416.144	MMH	0.0445301
0	increase	359.139	PNM	0.0103785
3	increase	359.139	PNM	0.0692717
6	increase	359.139	PNM	0.403973
9	increase	359.139	PNM	0.464076
12	increase	359.139	PNM	0.530433
18	increase	359.139	PNM	0.558582
24	increase	359.139	PNM	0.931382
0	bell	344.183	VID	0
3	bell	344.183	VID	0.171531
6	bell	344.183	VID	0.237728
9	bell	344.183	VID	0.249692
12	bell	344.183	VID	0.0576428
18	bell	344.183	VID	0.333333
24	bell	344.183	VID	0.0765962
0	bell	343.198	VNI	0.0527205
3	bell	343.198	VNI	0.636537
6	bell	343.198	VNI	0.884597
9	bell	343.198	VNI	0.752062
12	bell	343.198	VNI	0.697114
18	bell	343.198	VNI	0.352946
24	bell	343.198	VNI	0.0336703
0	bell	487.216	QNID	0.0609418
3	bell	487.216	QNID	0.750863
6	bell	487.216	QNID	0.280631
9	bell	487.216	QNID	0.0299581
12	bell	487.216	QNID	0.0425354
18	bell	487.216	QNID	0.0213154
24	bell	487.216	QNID	0.0112098
0	decrease	433.194	WVM	0.793741
3	decrease	433.194	WVM	0.5642
6	decrease	433.194	WVM	0.0525684
9	decrease	433.194	WVM	0.00185349
12	decrease	433.194	WVM	0.00423805
18	decrease	433.194	WVM	0
24	decrease	433.194	WVM	0
0	bell	318.167	TSI	0.0076456
3	bell	318.167	TSI	0.314382
6	bell	318.167	TSI	0.570109
9	bell	318.167	TSI	0.601549
12	bell	318.167	TSI	0.961212
18	bell	318.167	TSI	0.720535
24	bell	318.167	TSI	0.151344
0	bell	444.21	QIDA	0
3	bell	444.21	QIDA	0.165619
6	bell	444.21	QIDA	0.134829
9	bell	444.21	QIDA	0.408651
12	bell	444.21	QIDA	0.0914344
18	bell	444.21	QIDA	0.132421
24	bell	444.21	QIDA	0
0	bell	432.21	TKDA	0.108082
3	bell	432.21	TKDA	0.251559
6	bell	432.21	TKDA	0.213866
9	bell	432.21	TKDA	0.523247
12	bell	432.21	TKDA	0.880612
18	bell	432.21	TKDA	0.470256
24	bell	432.21	TKDA	0.0113113
0	increase	445.188	YQH	0.00442701
3	increase	445.188	YQH	0.0563305
6	increase	445.188	YQH	0.149439
9	increase	445.188	YQH	0.317313
12	increase	445.188	YQH	0.309504
18	increase	445.188	YQH	0.84617
24	increase	445.188	YQH	0.760213
0	increase	462.24	NIFA	0.00521353
3	increase	462.24	NIFA	0.0238565
6	increase	462.24	NIFA	0.212631
9	increase	462.24	NIFA	0.432499
12	increase	462.24	NIFA	0.438594
18	increase	462.24	NIFA	0.88717
24	increase	462.24	NIFA	0.455583
0	increase	408.198	MIF	0.00444679
3	increase	408.198	MIF	0.012473
6	increase	408.198	MIF	0.0486255
9	increase	408.198	MIF	0.0715256
12	increase	408.198	MIF	0.125579
18	increase	408.198	MIF	0.241777
24	increase	408.198	MIF	0.549026
0	increase	277.086	ME	0.00674906
3	increase	277.086	ME	0.0496938
6	increase	277.086	ME	0.0606913
9	increase	277.086	ME	0.123535
12	increase	277.086	ME	0.317789
18	increase	277.086	ME	0.899975
24	increase	277.086	ME	0.575267
0	bell	411.224	YTK	0.00537549
3	bell	411.224	YTK	0.045769
6	bell	411.224	YTK	0.348416
9	bell	411.224	YTK	0.743117
12	bell	411.224	YTK	0.772702
18	bell	411.224	YTK	0.656636
24	bell	411.224	YTK	0.128543
0	decrease	561.298	RKEE	0.714379
3	decrease	561.298	RKEE	0.970979
6	decrease	561.298	RKEE	0.415847
9	decrease	561.298	RKEE	0.233275
12	decrease	561.298	RKEE	0.143757
18	decrease	561.298	RKEE	0.00825238
24	decrease	561.298	RKEE	0.00147957
0	increase	482.219	RGFC	0.00281127
3	increase	482.219	RGFC	0
6	increase	482.219	RGFC	0.308421
9	increase	482.219	RGFC	0.104319
12	increase	482.219	RGFC	0.0702213
18	increase	482.219	RGFC	0.111196
24	increase	482.219	RGFC	0.576498
0	increase	439.219	YKE	0.00350983
3	increase	439.219	YKE	0.186264
6	increase	439.219	YKE	0.179022
9	increase	439.219	YKE	0.522341
12	increase	439.219	YKE	0.551096
18	increase	439.219	YKE	0.714826
24	increase	439.219	YKE	0.814492
0	increase	279.101	ME	0.00900666
3	increase	279.101	ME	0.172488
6	increase	279.101	ME	0.23232
9	increase	279.101	ME	0.406835
12	increase	279.101	ME	0.538546
18	increase	279.101	ME	0.83203
24	increase	279.101	ME	0.809325
0	decrease	391.219	TSIA	0.983026
3	decrease	391.219	TSIA	0.0653754
6	decrease	391.219	TSIA	0.00972667
9	decrease	391.219	TSIA	0.0360484
12	decrease	391.219	TSIA	0.0337418
18	decrease	391.219	TSIA	0.0112907
24	decrease	391.219	TSIA	0.00152159
0	bell	303.145	HF	0.0219029
3	bell	303.145	HF	0.289727
6	bell	303.145	HF	0.135254
9	bell	303.145	HF	0.179714
12	bell	303.145	HF	0.695061
18	bell	303.145	HF	0.857444
24	bell	303.145	HF	0.0408882
0	decrease	435.208	WVM	0.981156
3	decrease	435.208	WVM	0.242792
6	decrease	435.208	WVM	0.0571488
9	decrease	435.208	WVM	0.00966113
12	decrease	435.208	WVM	0.00434183
18	decrease	435.208	WVM	0.0011151
24	decrease	435.208	WVM	0.000756573
0	increase	245.113	PE	0
3	increase	245.113	PE	0.093663
6	increase	245.113	PE	0.193457
9	increase	245.113	PE	0.0632017
12	increase	245.113	PE	0.176822
18	increase	245.113	PE	0.121046
24	increase	245.113	PE	0.612497
0	bell	322.187	RF	0.107479
3	bell	322.187	RF	0.161752
6	bell	322.187	RF	0.294313
9	bell	322.187	RF	0.528876
12	bell	322.187	RF	0.271618
18	bell	322.187	RF	0.038491
24	bell	322.187	RF	0
0	increase	471.293	PNKI	0.000408039
3	increase	471.293	PNKI	0.0452766
6	increase	471.293	PNKI	0.301988
9	increase	471.293	PNKI	0.230888
12	increase	471.293	PNKI	0.895864
18	increase	471.293	PNKI	0.886792
24	increase	471.293	PNKI	0.366775
0	increase	515.238	MFFA	0.00421066
3	increase	515.238	MFFA	0
6	increase	515.238	MFFA	0.819325
9	increase	515.238	MFFA	0.437575
12	increase	515.238	MFFA	0.0814941
18	increase	515.238	MFFA	0.575329
24	increase	515.238	MFFA	0.701031
0	increase	393.144	QMD	0.0118349
3	increase	393.144	QMD	0.13779
6	increase	393.144	QMD	0.209337
9	increase	393.144	QMD	0.428004
12	increase	393.144	QMD	0.375574
18	increase	393.144	QMD	0.749993
24	increase	393.144	QMD	0.90758
0	bell	346.197	VID	0.0827754
3	bell	346.197	VID	0.406647
6	bell	346.197	VID	0.559614
9	bell	346.197	VID	0.733557
12	bell	346.197	VID	0.119553
18	bell	346.197	VID	0.0855348
24	bell	346.197	VID	0.0241413
0	decrease	418.229	KEAA	0.717003
3	decrease	418.229	KEAA	0.0355755
6	decrease	418.229	KEAA	0.037719
9	decrease	418.229	KEAA	0.00583372
12	decrease	418.229	KEAA	0.00872572
18	decrease	418.229	KEAA	0.00904501
24	decrease	418.229	KEAA	0.00239996
0	increase	441.195	YRC	0.00290452
3	increase	441.195	YRC	0.0651107
6	increase	441.195	YRC	0.248248
9	increase	441.195	YRC	0.74287
12	increase	441.195	YRC	0.738466
18	increase	441.195	YRC	0.649749
24	increase	441.195	YRC	0.872868
0	increase	452.174	RCCA	0.00505444
3	increase	452.174	RCCA	0.0640239
6	increase	452.174	RCCA	0.113761
9	increase	452.174	RCCA	0.198502
12	increase	452.174	RCCA	0.416782
18	increase	452.174	RCCA	0.479889
24	increase	452.174	RCCA	0.881226
0	bell	357.249	PKI	0.0157337
3	bell	357.249	PKI	0.0654336
6	bell	357.249	PKI	0.370073
9	bell	357.249	PKI	0.712123
12	bell	357.249	PKI	0.574951
18	bell	357.249	PKI	0.268523
24	bell	357.249	PKI	0.129505
0	increase	368.145	YDA	0.0113605
3	increase	368.145	YDA	0.0260845
6	increase	368.145	YDA	0.0799969
9	increase	368.145	YDA	0.240814
12	increase	368.145	YDA	0.311425
18	increase	368.145	YDA	0.591041
24	increase	368.145	YDA	0.916017
0	decrease	411.187	YTQ	0.893731
3	decrease	411.187	YTQ	0.608124
6	decrease	411.187	YTQ	0.275621
9	decrease	411.187	YTQ	0.221655
12	decrease	411.187	YTQ	0.140289
18	decrease	411.187	YTQ	0.0170669
24	decrease	411.187	YTQ	0.00143628
0	increase	423.185	QFE	0.00501966
3	increase	423.185	QFE	0.0418842
6	increase	423.185	QFE	0.0660138
9	increase	423.185	QFE	0.267073
12	increase	423.185	QFE	0.317607
18	increase	423.185	QFE	0.32841
24	increase	423.185	QFE	0.915603
0	increase	376.153	PME	0.00199414
3	increase	376.153	PME	0.0126323
6	increase	376.153	PME	0.0308112
9	increase	376.153	PME	0.0754233
12	increase	376.153	PME	0.169441
18	increase	376.153	PME	0.535885
24	increase	376.153	PME	0.767781
0	bell	333.156	WQ	0
3	bell	333.156	WQ	0
6	bell	333.156	WQ	0.420318
9	bell	333.156	WQ	0.81977
12	bell	333.156	WQ	0.77204
18	bell	333.156	WQ	0.190402
24	bell	333.156	WQ	0
0	increase	336.155	YPG	0.00131976
3	increase	336.155	YPG	0.0263642
6	increase	336.155	YPG	0.0611678
9	increase	336.155	YPG	0.0455735
12	increase	336.155	YPG	0.19422
18	increase	336.155	YPG	0.576751
24	increase	336.155	YPG	0.988303
0	decrease	506.246	WVMA	0.634022
3	decrease	506.246	WVMA	0.0229001
6	decrease	506.246	WVMA	0.0131087
9	decrease	506.246	WVMA	0.00283417
12	decrease	506.246	WVMA	0.00231909
18	decrease	506.246	WVMA	0
24	decrease	506.246	WVMA	0
0	increase	352.15	FDA	0.000753087
3	increase	352.15	FDA	0.0324759
6	increase	352.15	FDA	0.0582812
9	increase	352.15	FDA	0.335467
12	increase	352.15	FDA	0.566781
18	increase	352.15	FDA	0.820036
24	increase	352.15	FDA	0.697771
0	decrease	288.192	VVA	0.537723
3	decrease	288.192	VVA	0.679229
6	decrease	288.192	VVA	0.222216
9	decrease	288.192	VVA	0.254833
12	decrease	288.192	VVA	0.119844
18	decrease	288.192	VVA	0.0179901
24	decrease	288.192	VVA	0
0	increase	215.139	VP	0.00179211
3	increase	215.139	VP	0.0514647
6	increase	215.139	VP	0.0360412
9	increase	215.139	VP	0.076688
12	increase	215.139	VP	0.10405
18	increase	215.139	VP	0.231146
24	increase	215.139	VP	0.882071
0	increase	320.124	WD	0.000522774
3	increase	320.124	WD	0.008825
6	increase	320.124	WD	0.0394098
9	increase	320.124	WD	0.153446
12	increase	320.124	WD	0.402835
18	increase	320.124	WD	0.738409
24	increase	320.124	WD	0.951493
0	increase	511.204	YEEA	0.00291846
3	increase	511.204	YEEA	0.0325297
6	increase	511.204	YEEA	0.205476
9	increase	511.204	YEEA	0.326631
12	increase	511.204	YEEA	0.3898
18	increase	511.204	YEEA	0.958717
24	increase	511.204	YEEA	0.932051
0	bell	385.256	RPI	0.00424176
3	bell	385.256	RPI	0.0636376
6	bell	385.256	RPI	0.311494
9	bell	385.256	RPI	0.620455
12	bell	385.256	RPI	0.645596
18	bell	385.256	RPI	0.31401
24	bell	385.256	RPI	0.0564661
0	increase	554.263	YTRD	0.00603067
3	increase	554.263	YTRD	0.0803213
6	increase	554.263	YTRD	0.287473
9	increase	554.263	YTRD	0.557113
12	increase	554.263	YTRD	0.561044
18	increase	554.263	YTRD	0.649419
24	increase	554.263	YTRD	0.765199
0	increase	486.292	PKIE	0.00246624
3	increase	486.292	PKIE	0.0192881
6	increase	486.292	PKIE	0.0540415
9	increase	486.292	PKIE	0.101843
12	increase	486.292	PKIE	0.175165
18	increase	486.292	PKIE	0.282832
24	increase	486.292	PKIE	0.697918
0	increase	357.249	PKI	0.015386
3	increase	357.249	PKI	0.0915536
6	increase	357.249	PKI	0.245179
9	increase	357.249	PKI	0.323422
12	increase	357.249	PKI	0.46558
18	increase	357.249	PKI	0.591651
24	increase	357.249	PKI	0.595202
0	decrease	446.25	RRD	0.766496
3	decrease	446.25	RRD	0.218314
6	decrease	446.25	RRD	0.0874708
9	decrease	446.25	RRD	0.0301509
12	decrease	446.25	RRD	0.0177073
18	decrease	446.25	RRD	0.0059504
24	decrease	446.25	RRD	0
0	bell	374.168	SPNG	0.018303
3	bell	374.168	SPNG	0.233475
6	bell	374.168	SPNG	0.528642
9	bell	374.168	SPNG	0.831876
12	bell	374.168	SPNG	0.627865
18	bell	374.168	SPNG	0.231759
24	bell	374.168	SPNG	0.0139701
0	increase	173.092	PG	0.00563244
3	increase	173.092	PG	0.0561395
6	increase	173.092	PG	0.0916599
9	increase	173.092	PG	0.118381
12	increase	173.092	PG	0.141527
18	increase	173.092	PG	0.58245
24	increase	173.092	PG	0.471651
0	increase	553.26	RQFC	0.00752221
3	increase	553.26	RQFC	0.262085
6	increase	553.26	RQFC	0.485562
9	increase	553.26	RQFC	0.768318
12	increase	553.26	RQFC	0.756476
18	increase	553.26	RQFC	0.931584
24	increase	553.26	RQFC	0.876205
0	decrease	332.218	SII	0.999739
3	decrease	332.218	SII	0.322258
6	decrease	332.218	SII	0.118559
9	decrease	332.218	SII	0.0455659
12	decrease	332.218	SII	0.0324486
18	decrease	332.218	SII	0.00842133
24	decrease	332.218	SII	0.00238302
0	increase	420.244	TTKA	0.00339023
3	increase	420.244	TTKA	0.0559466
6	increase	420.244	TTKA	0.192384
9	increase	420.244	TTKA	0.387709
12	increase	420.244	TTKA	0.347624
18	increase	420.244	TTKA	0.772237
24	increase	420.244	TTKA	0.639773
0	decrease	433.229	TIEA	0.979189
3	decrease	433.229	TIEA	0.272902
6	decrease	433.229	TIEA	0.162304
9	decrease	433.229	TIEA	0.177742
12	decrease	433.229	TIEA	0.0770257
18	decrease	433.229	TIEA	0.0316085
24	decrease	433.229	TIEA	0.00195121
0	increase	454.302	PPKI	0.00237146
3	increase	454.302	PPKI	0.00322209
6	increase	454.302	PPKI	0.0335513
9	increase	454.302	PPKI	0.212614
12	increase	454.302	PPKI	0.151072
18	increase	454.302	PPKI	0.55707
24	increase	454.302	PPKI	0.855364
0	increase	272.171	RP	0.00526873
3	increase	272.171	RP	0.207476
6	increase	272.171	RP	0.340782
9	increase	272.171	RP	0.471073
12	increase	272.171	RP	0.577968
18	increase	272.171	RP	0.824491
24	increase	272.171	RP	0.952248
0	increase	419.241	RPF	0.0155265
3	increase	419.241	RPF	0.167933
6	increase	419.241	RPF	0.328588
9	increase	419.241	RPF	0.519618
12	increase	419.241	RPF	0.641005
18	increase	419.241	RPF	0.880522
24	increase	419.241	RPF	0.910616
0	increase	587.267	YYIE	0.00746825
3	increase	587.267	YYIE	0.0740293
6	increase	587.267	YYIE	0.145274
9	increase	587.267	YYIE	0.316932
12	increase	587.267	YYIE	0.329572
18	increase	587.267	YYIE	0.384621
24	increase	587.267	YYIE	0.945857
0	increase	116.071	P	0.00668478
3	increase	116.071	P	0.0439715
6	increase	116.071	P	0.0603363
9	increase	116.071	P	0.0975971
12	increase	116.071	P	0.492027
18	increase	116.071	P	0.637282
24	increase	116.071	P	0.481049
0	bell	523.217	QNFD	0.00222735
3	bell	523.217	QNFD	0.00258085
6	bell	523.217	QNFD	0.178767
9	bell	523.217	QNFD	0.45702
12	bell	523.217	QNFD	0.849091
18	bell	523.217	QNFD	0.578805
24	bell	523.217	QNFD	0.0872171
0	increase	490.277	RPFA	0.0102568
3	increase	490.277	RPFA	0.231561
6	increase	490.277	RPFA	0.625426
9	increase	490.277	RPFA	0.921037
12	increase	490.277	RPFA	0.83192
18	increase	490.277	RPFA	0.938692
24	increase	490.277	RPFA	0.910366
0	increase	520.288	TRPF	0.0150165
3	increase	520.288	TRPF	0.342099
6	increase	520.288	TRPF	0.615108
9	increase	520.288	TRPF	0.751451
12	increase	520.288	TRPF	0.555899
18	increase	520.288	TRPF	0.679753
24	increase	520.288	TRPF	0.944285
0	decrease	433.265	TSII	0.881454
3	decrease	433.265	TSII	0.0353946
6	decrease	433.265	TSII	0.0168836
9	decrease	433.265	TSII	0.0110884
12	decrease	433.265	TSII	0.0198315
18	decrease	433.265	TSII	0.00596822
24	decrease	433.265	TSII	0
0	increase	375.152	SPGD	0.00376999
3	increase	375.152	SPGD	0.0129744
6	increase	375.152	SPGD	0.042549
9	increase	375.152	SPGD	0.157977
12	increase	375.152	SPGD	0.138311
18	increase	375.152	SPGD	0.834768
24	increase	375.152	SPGD	0.878605
0	increase	481.193	FEDA	0.00756778
3	increase	481.193	FEDA	0.0683227
6	increase	481.193	FEDA	0.0535581
9	increase	481.193	FEDA	0.144995
12	increase	481.193	FEDA	0.375189
18	increase	481.193	FEDA	0.3603
24	increase	481.193	FEDA	0.779743
0	increase	443.25	VPID	0.00809479
3	increase	443.25	VPID	0.116026
6	increase	443.25	VPID	0.175584
9	increase	443.25	VPID	0.252852
12	increase	443.25	VPID	0.329681
18	increase	443.25	VPID	0.540014
24	increase	443.25	VPID	0.89261
0	increase	454.266	QPPI	0.0187126
3	increase	454.266	QPPI	0.0191047
6	increase	454.266	QPPI	0.081774
9	increase	454.266	QPPI	0.198753
12	increase	454.266	QPPI	0.368779
18	increase	454.266	QPPI	0.623399
24	increase	454.266	QPPI	0.94181
0	increase	449.238	RHH	0.00209895
3	increase	449.238	RHH	0.0172363
6	increase	449.238	RHH	0.105461
9	increase	449.238	RHH	0.769348
12	increase	449.238	RHH	0.62454
18	increase	449.238	RHH	0.710946
24	increase	449.238	RHH	0.90135
0	increase	427.255	TPPI	0.00282649
3	increase	427.255	TPPI	0.0850646
6	increase	427.255	TPPI	0.185922
9	increase	427.255	TPPI	0.320579
12	increase	427.255	TPPI	0.463458
18	increase	427.255	TPPI	0.763614
24	increase	427.255	TPPI	0.942693
0	increase	450.231	VNFA	0.00577816
3	increase	450.231	VNFA	0.0627597
6	increase	450.231	VNFA	0.0993685
9	increase	450.231	VNFA	0.209439
12	increase	450.231	VNFA	0.19655
18	increase	450.231	VNFA	0.829195
24	increase	450.231	VNFA	0.813734
0	increase	469.208	YWT	0.0136045
3	increase	469.208	YWT	0.219734
6	increase	469.208	YWT	0.452786
9	increase	469.208	YWT	0.721843
12	increase	469.208	YWT	0.910551
18	increase	469.208	YWT	0.946821
24	increase	469.208	YWT	0.98322
0	increase	449.228	TTID	0.00746264
3	increase	449.228	TTID	0.16862
6	increase	449.228	TTID	0.278905
9	increase	449.228	TTID	0.182784
12	increase	449.228	TTID	0.316407
18	increase	449.228	TTID	0.581689
24	increase	449.228	TTID	0.702501
0	increase	504.281	TRID	0.0098351
3	increase	504.281	TRID	0.188826
6	increase	504.281	TRID	0.347012
9	increase	504.281	TRID	0.554587
12	increase	504.281	TRID	0.701593
18	increase	504.281	TRID	0.770758
24	increase	504.281	TRID	0.945253
0	increase	581.215	WWSC	0.0039088
3	increase	581.215	WWSC	0.0365817
6	increase	581.215	WWSC	0.0579735
9	increase	581.215	WWSC	0.107959
12	increase	581.215	WWSC	0.105737
18	increase	581.215	WWSC	0.323531
24	increase	581.215	WWSC	0.801054
0	bell	524.269	RMFA	0.176538
3	bell	524.269	RMFA	0.198661
6	bell	524.269	RMFA	0.570797
9	bell	524.269	RMFA	0.540068
12	bell	524.269	RMFA	0.752475
18	bell	524.269	RMFA	0.187643
24	bell	524.269	RMFA	0.0615879
0	bell	502.287	QIIE	0.120152
3	bell	502.287	QIIE	0.488646
6	bell	502.287	QIIE	0.753014
9	bell	502.287	QIIE	0.757132
12	bell	502.287	QIIE	0.907044
18	bell	502.287	QIIE	0.627315
24	bell	502.287	QIIE	0.0145474
0	decrease	389.239	KIE	0.921474
3	decrease	389.239	KIE	0.486012
6	decrease	389.239	KIE	0.154985
9	decrease	389.239	KIE	0.053687
12	decrease	389.239	KIE	0.0517763
18	decrease	389.239	KIE	0.0164237
24	decrease	389.239	KIE	0.00632575
0	increase	435.151	WDD	0.0113694
3	increase	435.151	WDD	0.0568428
6	increase	435.151	WDD	0.0800545
9	increase	435.151	WDD	0.300418
12	increase	435.151	WDD	0.417062
18	increase	435.151	WDD	0.699053
24	increase	435.151	WDD	0.885579
0	bell	503.29	RKEA	0.123103
3	bell	503.29	RKEA	0.282563
6	bell	503.29	RKEA	0.570407
9	bell	503.29	RKEA	0.626329
12	bell	503.29	RKEA	0.799336
18	bell	503.29	RKEA	0.418674
24	bell	503.29	RKEA	0.00933039
0	increase	518.309	VRPF	0.00449325
3	increase	518.309	VRPF	0.0514472
6	increase	518.309	VRPF	0.109212
9	increase	518.309	VRPF	0.631825
12	increase	518.309	VRPF	0.835168
18	increase	518.309	VRPF	0.898862
24	increase	518.309	VRPF	0.861685
0	bell	562.321	RRKC	0.0144078
3	bell	562.321	RRKC	0.279899
6	bell	562.321	RRKC	0.480782
9	bell	562.321	RRKC	0.773319
12	bell	562.321	RRKC	0.727672
18	bell	562.321	RRKC	0.257726
24	bell	562.321	RRKC	0.00917535
0	increase	471.281	PIIE	0.00255191
3	increase	471.281	PIIE	0.0611281
6	increase	471.281	PIIE	0.137059
9	increase	471.281	PIIE	0.265117
12	increase	471.281	PIIE	0.423571
18	increase	471.281	PIIE	0.765703
24	increase	471.281	PIIE	0.98621
0	increase	433.208	WID	0.0060367
3	increase	433.208	WID	0.121332
6	increase	433.208	WID	0.23836
9	increase	433.208	WID	0.391489
12	increase	433.208	WID	0.560098
18	increase	433.208	WID	0.858048
24	increase	433.208	WID	0.961598
0	increase	378.168	PFD	0.00695209
3	increase	378.168	PFD	0.111866
6	increase	378.168	PFD	0.243153
9	increase	378.168	PFD	0.408715
12	increase	378.168	PFD	0.549428
18	increase	378.168	PFD	0.860615
24	increase	378.168	PFD	0.982863
0	bell	494.284	YRR	0.00825355
3	bell	494.284	YRR	0.15078
6	bell	494.284	YRR	0.508455
9	bell	494.284	YRR	0.701258
12	bell	494.284	YRR	0.832581
18	bell	494.284	YRR	0.222684
24	bell	494.284	YRR	0.0878838
0	increase	472.286	SRPI	0.00501678
3	increase	472.286	SRPI	0.0609399
6	increase	472.286	SRPI	0.126573
9	increase	472.286	SRPI	0.23777
12	increase	472.286	SRPI	0.417866
18	increase	472.286	SRPI	0.741428
24	increase	472.286	SRPI	0.906163
0	increase	505.284	VIHH	0.0166577
3	increase	505.284	VIHH	0.115567
6	increase	505.284	VIHH	0.258461
9	increase	505.284	VIHH	0.501155
12	increase	505.284	VIHH	0.742424
18	increase	505.284	VIHH	0.74939
24	increase	505.284	VIHH	0.905487
0	increase	473.287	RNIA	0.0019411
3	increase	473.287	RNIA	0.0466584
6	increase	473.287	RNIA	0.1659
9	increase	473.287	RNIA	0.313421
12	increase	473.287	RNIA	0.434507
18	increase	473.287	RNIA	0.814008
24	increase	473.287	RNIA	0.969035
0	increase	493.264	VIFD	0.00735954
3	increase	493.264	VIFD	0.157198
6	increase	493.264	VIFD	0.362007
9	increase	493.264	VIFD	0.512059
12	increase	493.264	VIFD	0.638154
18	increase	493.264	VIFD	0.54293
24	increase	493.264	VIFD	0.844314
0	increase	483.3	KKHA	0.0120822
3	increase	483.3	KKHA	0.119687
6	increase	483.3	KKHA	0.213621
9	increase	483.3	KKHA	0.272821
12	increase	483.3	KKHA	0.270781
18	increase	483.3	KKHA	0.736209
24	increase	483.3	KKHA	0.913734
0	bell	441.307	VPII	0.0899053
3	bell	441.307	VPII	0.0523141
6	bell	441.307	VPII	0.347581
9	bell	441.307	VPII	0.569899
12	bell	441.307	VPII	0.414975
18	bell	441.307	VPII	0.205291
24	bell	441.307	VPII	0.183206
0	increase	494.172	WDCA	0.0090182
3	increase	494.172	WDCA	0.0389602
6	increase	494.172	WDCA	0.0720229
9	increase	494.172	WDCA	0.18603
12	increase	494.172	WDCA	0.305876
18	increase	494.172	WDCA	0.57132
24	increase	494.172	WDCA	0.876228
0	increase	493.168	QQDC	0.00899132
3	increase	493.168	QQDC	0.0368189
6	increase	493.168	QQDC	0.0991212
9	increase	493.168	QQDC	0.194681
12	increase	493.168	QQDC	0.270468
18	increase	493.168	QQDC	0.531281
24	increase	493.168	QQDC	0.898821
