# Supplementary material for: Degradation of extracellular polymeric substances shapes microbial community diversity
Source: PLoS Biol. 2025 Jul 29;23(7):e3003287. doi: 10.1371/journal.pbio.3003287 (PMC12306770; doi:10.1371/journal.pbio.3003287)
Supplement: S8 Data — (XLSX) [file pbio.3003287.s008.xlsx]

## Sheet: Sheet1
Supplemental Dataset 8: Ions putatively annotated based on exact mass using the BioCyc database.
m/z: Exact mass-to-charge ratio of the ion.
retention_time: Retention time in minutes.
degrader: EPS enzyme substrate.
hours: Time point of the digest.
mode: Ionization mode used for detection.
annotation: Putative metabolite annotation based on exact mass.
intensity: Ion intensity.

## Sheet: Supplemental Dataset 8
m/z	retention_time	degrader	hours	mode	annotation	intensity
56.0492	0.1901	Vib6D03	0	POS	propionitrile	93.34
56.0492	0.1901	Vib6D03	3	POS	propionitrile	127.833
56.0492	0.1901	Vib6D03	6	POS	propionitrile	106.993
56.0492	0.1901	Vib6D03	9	POS	propionitrile	163.167
56.0492	0.1901	Vib6D03	12	POS	propionitrile	192.5
56.0492	0.1901	Vib6D03	18	POS	propionitrile	233.5
56.0492	0.1901	Vib6D03	24	POS	propionitrile	260.033
56.0492	0.1901	Vib1A01	0	POS	propionitrile	162.367
56.0492	0.1901	Vib1A01	3	POS	propionitrile	100.77
56.0492	0.1901	Vib1A01	6	POS	propionitrile	146.067
56.0492	0.1901	Vib1A01	9	POS	propionitrile	139.7
56.0492	0.1901	Vib1A01	12	POS	propionitrile	132.033
56.0492	0.1901	Vib1A01	18	POS	propionitrile	144.867
56.0492	0.1901	Vib1A01	24	POS	propionitrile	125.067
56.0492	0.1901	Psy6C06	0	POS	propionitrile	133.8
56.0492	0.1901	Psy6C06	3	POS	propionitrile	85.9233
56.0492	0.1901	Psy6C06	6	POS	propionitrile	130.067
56.0492	0.1901	Psy6C06	9	POS	propionitrile	138.533
56.0492	0.1901	Psy6C06	12	POS	propionitrile	104.703
56.0492	0.1901	Psy6C06	18	POS	propionitrile	127.767
56.0492	0.1901	Psy6C06	24	POS	propionitrile	116.5
59.0488	1.4834	Vib6D03	0	POS	1-propanal	17.3633
59.0488	1.4834	Vib6D03	3	POS	1-propanal	12.1067
59.0488	1.4834	Vib6D03	6	POS	1-propanal	20.9633
59.0488	1.4834	Vib6D03	9	POS	1-propanal	26.4633
59.0488	1.4834	Vib6D03	12	POS	1-propanal	37.1967
59.0488	1.4834	Vib6D03	18	POS	1-propanal	31.8167
59.0488	1.4834	Vib6D03	24	POS	1-propanal	33.3733
59.0488	1.4834	Vib1A01	0	POS	1-propanal	17.2867
59.0488	1.4834	Vib1A01	3	POS	1-propanal	8.067
59.0488	1.4834	Vib1A01	6	POS	1-propanal	30.09
59.0488	1.4834	Vib1A01	9	POS	1-propanal	22.6243
59.0488	1.4834	Vib1A01	12	POS	1-propanal	35.1433
59.0488	1.4834	Vib1A01	18	POS	1-propanal	39.7067
59.0488	1.4834	Vib1A01	24	POS	1-propanal	26.4067
59.0488	1.4834	Psy6C06	0	POS	1-propanal	14.6203
59.0488	1.4834	Psy6C06	3	POS	1-propanal	16.6913
59.0488	1.4834	Psy6C06	6	POS	1-propanal	20.9633
59.0488	1.4834	Psy6C06	9	POS	1-propanal	23.2333
59.0488	1.4834	Psy6C06	12	POS	1-propanal	32.2333
59.0488	1.4834	Psy6C06	18	POS	1-propanal	43.69
59.0488	1.4834	Psy6C06	24	POS	1-propanal	30.5733
60.0441	0.3543	Vib6D03	0	POS	2-aminoacetaldehyde	181.937
60.0441	0.3543	Vib6D03	0	POS	acetamide	181.937
60.0441	0.3543	Vib6D03	3	POS	2-aminoacetaldehyde	158.057
60.0441	0.3543	Vib6D03	3	POS	acetamide	158.057
60.0441	0.3543	Vib6D03	6	POS	2-aminoacetaldehyde	138.397
60.0441	0.3543	Vib6D03	6	POS	acetamide	138.397
60.0441	0.3543	Vib6D03	9	POS	2-aminoacetaldehyde	94.32
60.0441	0.3543	Vib6D03	9	POS	acetamide	94.32
60.0441	0.3543	Vib6D03	12	POS	2-aminoacetaldehyde	53.28
60.0441	0.3543	Vib6D03	12	POS	acetamide	53.28
60.0441	0.3543	Vib6D03	18	POS	2-aminoacetaldehyde	18.6267
60.0441	0.3543	Vib6D03	18	POS	acetamide	18.6267
60.0441	0.3543	Vib6D03	24	POS	2-aminoacetaldehyde	25.1133
60.0441	0.3543	Vib6D03	24	POS	acetamide	25.1133
60.0441	0.3543	Vib1A01	0	POS	2-aminoacetaldehyde	112.787
60.0441	0.3543	Vib1A01	0	POS	acetamide	112.787
60.0441	0.3543	Vib1A01	3	POS	2-aminoacetaldehyde	68.69
60.0441	0.3543	Vib1A01	3	POS	acetamide	68.69
60.0441	0.3543	Vib1A01	6	POS	2-aminoacetaldehyde	30.6533
60.0441	0.3543	Vib1A01	6	POS	acetamide	30.6533
60.0441	0.3543	Vib1A01	9	POS	2-aminoacetaldehyde	52.64
60.0441	0.3543	Vib1A01	9	POS	acetamide	52.64
60.0441	0.3543	Vib1A01	12	POS	2-aminoacetaldehyde	14.3333
60.0441	0.3543	Vib1A01	12	POS	acetamide	14.3333
60.0441	0.3543	Vib1A01	18	POS	2-aminoacetaldehyde	12.1267
60.0441	0.3543	Vib1A01	18	POS	acetamide	12.1267
60.0441	0.3543	Vib1A01	24	POS	2-aminoacetaldehyde	8.96867
60.0441	0.3543	Vib1A01	24	POS	acetamide	8.96867
60.0441	0.3543	Psy6C06	0	POS	2-aminoacetaldehyde	84.8133
60.0441	0.3543	Psy6C06	0	POS	acetamide	84.8133
60.0441	0.3543	Psy6C06	3	POS	2-aminoacetaldehyde	51.6333
60.0441	0.3543	Psy6C06	3	POS	acetamide	51.6333
60.0441	0.3543	Psy6C06	6	POS	2-aminoacetaldehyde	50.27
60.0441	0.3543	Psy6C06	6	POS	acetamide	50.27
60.0441	0.3543	Psy6C06	9	POS	2-aminoacetaldehyde	24.7533
60.0441	0.3543	Psy6C06	9	POS	acetamide	24.7533
60.0441	0.3543	Psy6C06	12	POS	2-aminoacetaldehyde	22.7
60.0441	0.3543	Psy6C06	12	POS	acetamide	22.7
60.0441	0.3543	Psy6C06	18	POS	2-aminoacetaldehyde	12.3087
60.0441	0.3543	Psy6C06	18	POS	acetamide	12.3087
60.0441	0.3543	Psy6C06	24	POS	2-aminoacetaldehyde	12.7233
60.0441	0.3543	Psy6C06	24	POS	acetamide	12.7233
73.0646	1.3646	Vib6D03	0	POS	isobutanal	14.5167
73.0646	1.3646	Vib6D03	3	POS	isobutanal	21
73.0646	1.3646	Vib6D03	6	POS	isobutanal	15.2967
73.0646	1.3646	Vib6D03	9	POS	isobutanal	15.6233
73.0646	1.3646	Vib6D03	12	POS	isobutanal	15.64
73.0646	1.3646	Vib6D03	18	POS	isobutanal	17.8357
73.0646	1.3646	Vib6D03	24	POS	isobutanal	15.7643
73.0646	1.3646	Vib1A01	0	POS	isobutanal	18.1767
73.0646	1.3646	Vib1A01	3	POS	isobutanal	11.823
73.0646	1.3646	Vib1A01	6	POS	isobutanal	6.613
73.0646	1.3646	Vib1A01	9	POS	isobutanal	9.68533
73.0646	1.3646	Vib1A01	12	POS	isobutanal	24.0233
73.0646	1.3646	Vib1A01	18	POS	isobutanal	14.93
73.0646	1.3646	Vib1A01	24	POS	isobutanal	23.6767
73.0646	1.3646	Psy6C06	0	POS	isobutanal	10.9567
73.0646	1.3646	Psy6C06	3	POS	isobutanal	17.2667
73.0646	1.3646	Psy6C06	6	POS	isobutanal	14.6527
73.0646	1.3646	Psy6C06	9	POS	isobutanal	10.5293
73.0646	1.3646	Psy6C06	12	POS	isobutanal	19.63
73.0646	1.3646	Psy6C06	18	POS	isobutanal	17.2333
73.0646	1.3646	Psy6C06	24	POS	isobutanal	15.5567
74.0599	0.1623	Vib6D03	0	POS	aminoacetone	57.5033
74.0599	0.1623	Vib6D03	0	POS	propionamide	57.5033
74.0599	0.1623	Vib6D03	3	POS	aminoacetone	54.8933
74.0599	0.1623	Vib6D03	3	POS	propionamide	54.8933
74.0599	0.1623	Vib6D03	6	POS	aminoacetone	33.1367
74.0599	0.1623	Vib6D03	6	POS	propionamide	33.1367
74.0599	0.1623	Vib6D03	9	POS	aminoacetone	80.2733
74.0599	0.1623	Vib6D03	9	POS	propionamide	80.2733
74.0599	0.1623	Vib6D03	12	POS	aminoacetone	93.5433
74.0599	0.1623	Vib6D03	12	POS	propionamide	93.5433
74.0599	0.1623	Vib6D03	18	POS	aminoacetone	103.45
74.0599	0.1623	Vib6D03	18	POS	propionamide	103.45
74.0599	0.1623	Vib6D03	24	POS	aminoacetone	195.233
74.0599	0.1623	Vib6D03	24	POS	propionamide	195.233
74.0599	0.1623	Vib1A01	0	POS	aminoacetone	24.93
74.0599	0.1623	Vib1A01	0	POS	propionamide	24.93
74.0599	0.1623	Vib1A01	3	POS	aminoacetone	17.1113
74.0599	0.1623	Vib1A01	3	POS	propionamide	17.1113
74.0599	0.1623	Vib1A01	6	POS	aminoacetone	13.3747
74.0599	0.1623	Vib1A01	6	POS	propionamide	13.3747
74.0599	0.1623	Vib1A01	9	POS	aminoacetone	25.3367
74.0599	0.1623	Vib1A01	9	POS	propionamide	25.3367
74.0599	0.1623	Vib1A01	12	POS	aminoacetone	21.8433
74.0599	0.1623	Vib1A01	12	POS	propionamide	21.8433
74.0599	0.1623	Vib1A01	18	POS	aminoacetone	25.7923
74.0599	0.1623	Vib1A01	18	POS	propionamide	25.7923
74.0599	0.1623	Vib1A01	24	POS	aminoacetone	56.0867
74.0599	0.1623	Vib1A01	24	POS	propionamide	56.0867
74.0599	0.1623	Psy6C06	0	POS	aminoacetone	19.5433
74.0599	0.1623	Psy6C06	0	POS	propionamide	19.5433
74.0599	0.1623	Psy6C06	3	POS	aminoacetone	12.9393
74.0599	0.1623	Psy6C06	3	POS	propionamide	12.9393
74.0599	0.1623	Psy6C06	6	POS	aminoacetone	16.4733
74.0599	0.1623	Psy6C06	6	POS	propionamide	16.4733
74.0599	0.1623	Psy6C06	9	POS	aminoacetone	17.1533
74.0599	0.1623	Psy6C06	9	POS	propionamide	17.1533
74.0599	0.1623	Psy6C06	12	POS	aminoacetone	14.99
74.0599	0.1623	Psy6C06	12	POS	propionamide	14.99
74.0599	0.1623	Psy6C06	18	POS	aminoacetone	14.4327
74.0599	0.1623	Psy6C06	18	POS	propionamide	14.4327
74.0599	0.1623	Psy6C06	24	POS	aminoacetone	19.048
74.0599	0.1623	Psy6C06	24	POS	propionamide	19.048
75.0439	0.2031	Vib6D03	0	POS	propanoate	13.2633
75.0439	0.2031	Vib6D03	3	POS	propanoate	6.64267
75.0439	0.2031	Vib6D03	6	POS	propanoate	4.25233
75.0439	0.2031	Vib6D03	9	POS	propanoate	4.22767
75.0439	0.2031	Vib6D03	12	POS	propanoate	3.24567
75.0439	0.2031	Vib6D03	18	POS	propanoate	3.258
75.0439	0.2031	Vib6D03	24	POS	propanoate	2.39967
75.0439	0.2031	Vib1A01	0	POS	propanoate	4.80033
75.0439	0.2031	Vib1A01	3	POS	propanoate	3.011
75.0439	0.2031	Vib1A01	6	POS	propanoate	2.978
75.0439	0.2031	Vib1A01	9	POS	propanoate	2.74433
75.0439	0.2031	Vib1A01	12	POS	propanoate	2.35267
75.0439	0.2031	Vib1A01	18	POS	propanoate	2.00767
75.0439	0.2031	Vib1A01	24	POS	propanoate	2.69533
75.0439	0.2031	Psy6C06	0	POS	propanoate	47.4433
75.0439	0.2031	Psy6C06	3	POS	propanoate	12.189
75.0439	0.2031	Psy6C06	6	POS	propanoate	7.27833
75.0439	0.2031	Psy6C06	9	POS	propanoate	10.6627
75.0439	0.2031	Psy6C06	12	POS	propanoate	6.84467
75.0439	0.2031	Psy6C06	18	POS	propanoate	4.65033
75.0439	0.2031	Psy6C06	24	POS	propanoate	4.20067
79.0541	0.4112	Vib6D03	0	POS	benzene	4.86267
79.0541	0.4112	Vib6D03	3	POS	benzene	3.377
79.0541	0.4112	Vib6D03	6	POS	benzene	4.38433
79.0541	0.4112	Vib6D03	9	POS	benzene	6.447
79.0541	0.4112	Vib6D03	12	POS	benzene	12.5667
79.0541	0.4112	Vib6D03	18	POS	benzene	22.2633
79.0541	0.4112	Vib6D03	24	POS	benzene	51.5
79.0541	0.4112	Vib1A01	0	POS	benzene	12.0913
79.0541	0.4112	Vib1A01	3	POS	benzene	6.312
79.0541	0.4112	Vib1A01	6	POS	benzene	6.326
79.0541	0.4112	Vib1A01	9	POS	benzene	9.18467
79.0541	0.4112	Vib1A01	12	POS	benzene	10.47
79.0541	0.4112	Vib1A01	18	POS	benzene	22.16
79.0541	0.4112	Vib1A01	24	POS	benzene	15.7733
79.0541	0.4112	Psy6C06	0	POS	benzene	6.71533
79.0541	0.4112	Psy6C06	3	POS	benzene	4.48133
79.0541	0.4112	Psy6C06	6	POS	benzene	5.58533
79.0541	0.4112	Psy6C06	9	POS	benzene	6.62767
79.0541	0.4112	Psy6C06	12	POS	benzene	11.9933
79.0541	0.4112	Psy6C06	18	POS	benzene	20.92
79.0541	0.4112	Psy6C06	24	POS	benzene	22.0767
82.9447	0.3304	Vib6D03	0	POS	hydrogen selenide	1.465
82.9447	0.3304	Vib6D03	3	POS	hydrogen selenide	1.17133
82.9447	0.3304	Vib6D03	6	POS	hydrogen selenide	2.34683
82.9447	0.3304	Vib6D03	9	POS	hydrogen selenide	2.45717
82.9447	0.3304	Vib6D03	12	POS	hydrogen selenide	2.804
82.9447	0.3304	Vib6D03	18	POS	hydrogen selenide	10.4227
82.9447	0.3304	Vib6D03	24	POS	hydrogen selenide	24.6167
82.9447	0.3304	Vib1A01	0	POS	hydrogen selenide	1.33367
82.9447	0.3304	Vib1A01	3	POS	hydrogen selenide	1.50117
82.9447	0.3304	Vib1A01	6	POS	hydrogen selenide	1.89517
82.9447	0.3304	Vib1A01	9	POS	hydrogen selenide	3.291
82.9447	0.3304	Vib1A01	12	POS	hydrogen selenide	27.92
82.9447	0.3304	Vib1A01	18	POS	hydrogen selenide	37.08
82.9447	0.3304	Vib1A01	24	POS	hydrogen selenide	32.35
82.9447	0.3304	Psy6C06	0	POS	hydrogen selenide	1.15033
82.9447	0.3304	Psy6C06	3	POS	hydrogen selenide	0.8505
82.9447	0.3304	Psy6C06	6	POS	hydrogen selenide	1.71883
82.9447	0.3304	Psy6C06	9	POS	hydrogen selenide	3.864
82.9447	0.3304	Psy6C06	12	POS	hydrogen selenide	13.4967
82.9447	0.3304	Psy6C06	18	POS	hydrogen selenide	33.1367
82.9447	0.3304	Psy6C06	24	POS	hydrogen selenide	18.0467
88.0392	0.192	Vib6D03	0	POS	2-aminoprop-2-enoate	22.96
88.0392	0.192	Vib6D03	3	POS	2-aminoprop-2-enoate	58.9467
88.0392	0.192	Vib6D03	6	POS	2-aminoprop-2-enoate	59.5567
88.0392	0.192	Vib6D03	9	POS	2-aminoprop-2-enoate	105.537
88.0392	0.192	Vib6D03	12	POS	2-aminoprop-2-enoate	118.317
88.0392	0.192	Vib6D03	18	POS	2-aminoprop-2-enoate	163.5
88.0392	0.192	Vib6D03	24	POS	2-aminoprop-2-enoate	295.667
88.0392	0.192	Vib1A01	0	POS	2-aminoprop-2-enoate	17.36
88.0392	0.192	Vib1A01	3	POS	2-aminoprop-2-enoate	39.7167
88.0392	0.192	Vib1A01	6	POS	2-aminoprop-2-enoate	27.11
88.0392	0.192	Vib1A01	9	POS	2-aminoprop-2-enoate	49.03
88.0392	0.192	Vib1A01	12	POS	2-aminoprop-2-enoate	29.85
88.0392	0.192	Vib1A01	18	POS	2-aminoprop-2-enoate	86.6733
88.0392	0.192	Vib1A01	24	POS	2-aminoprop-2-enoate	86.69
88.0392	0.192	Psy6C06	0	POS	2-aminoprop-2-enoate	11.083
88.0392	0.192	Psy6C06	3	POS	2-aminoprop-2-enoate	24.3567
88.0392	0.192	Psy6C06	6	POS	2-aminoprop-2-enoate	15.62
88.0392	0.192	Psy6C06	9	POS	2-aminoprop-2-enoate	17.7633
88.0392	0.192	Psy6C06	12	POS	2-aminoprop-2-enoate	14.04
88.0392	0.192	Psy6C06	18	POS	2-aminoprop-2-enoate	15.65
88.0392	0.192	Psy6C06	24	POS	2-aminoprop-2-enoate	73.1233
89.0596	0.2393	Vib6D03	0	POS	isobutanoate	71.6667
89.0596	0.2393	Vib6D03	3	POS	isobutanoate	37.5033
89.0596	0.2393	Vib6D03	6	POS	isobutanoate	11.682
89.0596	0.2393	Vib6D03	9	POS	isobutanoate	20.49
89.0596	0.2393	Vib6D03	12	POS	isobutanoate	17.703
89.0596	0.2393	Vib6D03	18	POS	isobutanoate	10.5233
89.0596	0.2393	Vib6D03	24	POS	isobutanoate	4.93433
89.0596	0.2393	Vib1A01	0	POS	isobutanoate	69.1567
89.0596	0.2393	Vib1A01	3	POS	isobutanoate	21.2533
89.0596	0.2393	Vib1A01	6	POS	isobutanoate	13.795
89.0596	0.2393	Vib1A01	9	POS	isobutanoate	6.52667
89.0596	0.2393	Vib1A01	12	POS	isobutanoate	12.74
89.0596	0.2393	Vib1A01	18	POS	isobutanoate	6.90467
89.0596	0.2393	Vib1A01	24	POS	isobutanoate	4.172
89.0596	0.2393	Psy6C06	0	POS	isobutanoate	59.2
89.0596	0.2393	Psy6C06	3	POS	isobutanoate	20.91
89.0596	0.2393	Psy6C06	6	POS	isobutanoate	23.3
89.0596	0.2393	Psy6C06	9	POS	isobutanoate	11.71
89.0596	0.2393	Psy6C06	12	POS	isobutanoate	18.0133
89.0596	0.2393	Psy6C06	18	POS	isobutanoate	6.32767
89.0596	0.2393	Psy6C06	24	POS	isobutanoate	4.39433
89.0596	1.3795	Vib6D03	0	POS	isobutanoate	16.4363
89.0596	1.3795	Vib6D03	3	POS	isobutanoate	15.638
89.0596	1.3795	Vib6D03	6	POS	isobutanoate	11.9447
89.0596	1.3795	Vib6D03	9	POS	isobutanoate	7.61833
89.0596	1.3795	Vib6D03	12	POS	isobutanoate	15.8887
89.0596	1.3795	Vib6D03	18	POS	isobutanoate	24.5733
89.0596	1.3795	Vib6D03	24	POS	isobutanoate	12.8883
89.0596	1.3795	Vib1A01	0	POS	isobutanoate	22.4607
89.0596	1.3795	Vib1A01	3	POS	isobutanoate	11.8167
89.0596	1.3795	Vib1A01	6	POS	isobutanoate	13.5817
89.0596	1.3795	Vib1A01	9	POS	isobutanoate	12.0957
89.0596	1.3795	Vib1A01	12	POS	isobutanoate	14.077
89.0596	1.3795	Vib1A01	18	POS	isobutanoate	21.7967
89.0596	1.3795	Vib1A01	24	POS	isobutanoate	14.136
89.0596	1.3795	Psy6C06	0	POS	isobutanoate	17.8183
89.0596	1.3795	Psy6C06	3	POS	isobutanoate	17.3067
89.0596	1.3795	Psy6C06	6	POS	isobutanoate	16.101
89.0596	1.3795	Psy6C06	9	POS	isobutanoate	16.3333
89.0596	1.3795	Psy6C06	12	POS	isobutanoate	21.4233
89.0596	1.3795	Psy6C06	18	POS	isobutanoate	15.8273
89.0596	1.3795	Psy6C06	24	POS	isobutanoate	10.2293
90.0549	0.1539	Vib6D03	0	POS	L-alanine	724.867
90.0549	0.1539	Vib6D03	3	POS	L-alanine	961.367
90.0549	0.1539	Vib6D03	6	POS	L-alanine	1139.8
90.0549	0.1539	Vib6D03	9	POS	L-alanine	1139.33
90.0549	0.1539	Vib6D03	12	POS	L-alanine	1531.33
90.0549	0.1539	Vib6D03	18	POS	L-alanine	2112
90.0549	0.1539	Vib6D03	24	POS	L-alanine	3160.67
90.0549	0.1539	Vib1A01	0	POS	L-alanine	662.233
90.0549	0.1539	Vib1A01	3	POS	L-alanine	958.067
90.0549	0.1539	Vib1A01	6	POS	L-alanine	862.167
90.0549	0.1539	Vib1A01	9	POS	L-alanine	1010.97
90.0549	0.1539	Vib1A01	12	POS	L-alanine	1299.67
90.0549	0.1539	Vib1A01	18	POS	L-alanine	1683
90.0549	0.1539	Vib1A01	24	POS	L-alanine	2438
90.0549	0.1539	Psy6C06	0	POS	L-alanine	379.633
90.0549	0.1539	Psy6C06	3	POS	L-alanine	689.5
90.0549	0.1539	Psy6C06	6	POS	L-alanine	634.633
90.0549	0.1539	Psy6C06	9	POS	L-alanine	686.8
90.0549	0.1539	Psy6C06	12	POS	L-alanine	929.1
90.0549	0.1539	Psy6C06	18	POS	L-alanine	1247.33
90.0549	0.1539	Psy6C06	24	POS	L-alanine	1751.33
93.0545	0.2069	Vib6D03	0	POS	glycerol	17.4703
93.0545	0.2069	Vib6D03	3	POS	glycerol	10.871
93.0545	0.2069	Vib6D03	6	POS	glycerol	4.235
93.0545	0.2069	Vib6D03	9	POS	glycerol	4.633
93.0545	0.2069	Vib6D03	12	POS	glycerol	4.51967
93.0545	0.2069	Vib6D03	18	POS	glycerol	3.253
93.0545	0.2069	Vib6D03	24	POS	glycerol	5.963
93.0545	0.2069	Vib1A01	0	POS	glycerol	8.785
93.0545	0.2069	Vib1A01	3	POS	glycerol	6.37967
93.0545	0.2069	Vib1A01	6	POS	glycerol	2.02417
93.0545	0.2069	Vib1A01	9	POS	glycerol	3.41667
93.0545	0.2069	Vib1A01	12	POS	glycerol	2.014
93.0545	0.2069	Vib1A01	18	POS	glycerol	4.612
93.0545	0.2069	Vib1A01	24	POS	glycerol	2.87867
93.0545	0.2069	Psy6C06	0	POS	glycerol	89.1933
93.0545	0.2069	Psy6C06	3	POS	glycerol	25.4567
93.0545	0.2069	Psy6C06	6	POS	glycerol	11.83
93.0545	0.2069	Psy6C06	9	POS	glycerol	11.9177
93.0545	0.2069	Psy6C06	12	POS	glycerol	15.494
93.0545	0.2069	Psy6C06	18	POS	glycerol	5.59433
93.0545	0.2069	Psy6C06	24	POS	glycerol	11.6783
93.0698	0.4093	Vib6D03	0	POS	toluene	4.576
93.0698	0.4093	Vib6D03	3	POS	toluene	6.13
93.0698	0.4093	Vib6D03	6	POS	toluene	9.65367
93.0698	0.4093	Vib6D03	9	POS	toluene	9.04267
93.0698	0.4093	Vib6D03	12	POS	toluene	21.7367
93.0698	0.4093	Vib6D03	18	POS	toluene	43.9267
93.0698	0.4093	Vib6D03	24	POS	toluene	85.29
93.0698	0.4093	Vib1A01	0	POS	toluene	35.3
93.0698	0.4093	Vib1A01	3	POS	toluene	10.0337
93.0698	0.4093	Vib1A01	6	POS	toluene	18.4903
93.0698	0.4093	Vib1A01	9	POS	toluene	16.08
93.0698	0.4093	Vib1A01	12	POS	toluene	22.172
93.0698	0.4093	Vib1A01	18	POS	toluene	37.3667
93.0698	0.4093	Vib1A01	24	POS	toluene	34.4557
93.0698	0.4093	Psy6C06	0	POS	toluene	12.4803
93.0698	0.4093	Psy6C06	3	POS	toluene	8.097
93.0698	0.4093	Psy6C06	6	POS	toluene	16.898
93.0698	0.4093	Psy6C06	9	POS	toluene	10.7693
93.0698	0.4093	Psy6C06	12	POS	toluene	18.515
93.0698	0.4093	Psy6C06	18	POS	toluene	20.3167
93.0698	0.4093	Psy6C06	24	POS	toluene	37.46
95.049	0.2596	Vib6D03	0	POS	phenol	9.314
95.049	0.2596	Vib6D03	3	POS	phenol	40.9133
95.049	0.2596	Vib6D03	6	POS	phenol	35.9367
95.049	0.2596	Vib6D03	9	POS	phenol	34.13
95.049	0.2596	Vib6D03	12	POS	phenol	38.29
95.049	0.2596	Vib6D03	18	POS	phenol	85.14
95.049	0.2596	Vib6D03	24	POS	phenol	99.8133
95.049	0.2596	Vib1A01	0	POS	phenol	67.3
95.049	0.2596	Vib1A01	3	POS	phenol	81.5833
95.049	0.2596	Vib1A01	6	POS	phenol	33.8933
95.049	0.2596	Vib1A01	9	POS	phenol	44.8167
95.049	0.2596	Vib1A01	12	POS	phenol	47.3887
95.049	0.2596	Vib1A01	18	POS	phenol	57.7533
95.049	0.2596	Vib1A01	24	POS	phenol	50.5133
95.049	0.2596	Psy6C06	0	POS	phenol	34.8633
95.049	0.2596	Psy6C06	3	POS	phenol	42.6
95.049	0.2596	Psy6C06	6	POS	phenol	31.4367
95.049	0.2596	Psy6C06	9	POS	phenol	48.5767
95.049	0.2596	Psy6C06	12	POS	phenol	31.7567
95.049	0.2596	Psy6C06	18	POS	phenol	41.2267
95.049	0.2596	Psy6C06	24	POS	phenol	45.0167
98.9841	0.306	Vib6D03	0	POS	phosphate	6345.33
98.9841	0.306	Vib6D03	3	POS	phosphate	9206.67
98.9841	0.306	Vib6D03	6	POS	phosphate	8869
98.9841	0.306	Vib6D03	9	POS	phosphate	6636
98.9841	0.306	Vib6D03	12	POS	phosphate	4015.67
98.9841	0.306	Vib6D03	18	POS	phosphate	4449.33
98.9841	0.306	Vib6D03	24	POS	phosphate	3258.33
98.9841	0.306	Vib1A01	0	POS	phosphate	3359.33
98.9841	0.306	Vib1A01	3	POS	phosphate	4667.67
98.9841	0.306	Vib1A01	6	POS	phosphate	4012.33
98.9841	0.306	Vib1A01	9	POS	phosphate	2697
98.9841	0.306	Vib1A01	12	POS	phosphate	1942
98.9841	0.306	Vib1A01	18	POS	phosphate	2007.67
98.9841	0.306	Vib1A01	24	POS	phosphate	1537.33
98.9841	0.306	Psy6C06	0	POS	phosphate	2826.67
98.9841	0.306	Psy6C06	3	POS	phosphate	3726.33
98.9841	0.306	Psy6C06	6	POS	phosphate	3195.33
98.9841	0.306	Psy6C06	9	POS	phosphate	2079.67
98.9841	0.306	Psy6C06	12	POS	phosphate	1658.67
98.9841	0.306	Psy6C06	18	POS	phosphate	1785.33
98.9841	0.306	Psy6C06	24	POS	phosphate	1380
100.076	0.7766	Vib6D03	0	POS	(2R)-2-hydroxy-2-methylbutanenitrile	17.6667
100.076	0.7766	Vib6D03	3	POS	(2R)-2-hydroxy-2-methylbutanenitrile	64.27
100.076	0.7766	Vib6D03	6	POS	(2R)-2-hydroxy-2-methylbutanenitrile	117.633
100.076	0.7766	Vib6D03	9	POS	(2R)-2-hydroxy-2-methylbutanenitrile	133.233
100.076	0.7766	Vib6D03	12	POS	(2R)-2-hydroxy-2-methylbutanenitrile	164.867
100.076	0.7766	Vib6D03	18	POS	(2R)-2-hydroxy-2-methylbutanenitrile	482.203
100.076	0.7766	Vib6D03	24	POS	(2R)-2-hydroxy-2-methylbutanenitrile	1039.63
100.076	0.7766	Vib1A01	0	POS	(2R)-2-hydroxy-2-methylbutanenitrile	20.4233
100.076	0.7766	Vib1A01	3	POS	(2R)-2-hydroxy-2-methylbutanenitrile	62.6167
100.076	0.7766	Vib1A01	6	POS	(2R)-2-hydroxy-2-methylbutanenitrile	67.94
100.076	0.7766	Vib1A01	9	POS	(2R)-2-hydroxy-2-methylbutanenitrile	66.97
100.076	0.7766	Vib1A01	12	POS	(2R)-2-hydroxy-2-methylbutanenitrile	162.38
100.076	0.7766	Vib1A01	18	POS	(2R)-2-hydroxy-2-methylbutanenitrile	653.4
100.076	0.7766	Vib1A01	24	POS	(2R)-2-hydroxy-2-methylbutanenitrile	975.333
100.076	0.7766	Psy6C06	0	POS	(2R)-2-hydroxy-2-methylbutanenitrile	24.8367
100.076	0.7766	Psy6C06	3	POS	(2R)-2-hydroxy-2-methylbutanenitrile	56.5
100.076	0.7766	Psy6C06	6	POS	(2R)-2-hydroxy-2-methylbutanenitrile	68.3133
100.076	0.7766	Psy6C06	9	POS	(2R)-2-hydroxy-2-methylbutanenitrile	117.047
100.076	0.7766	Psy6C06	12	POS	(2R)-2-hydroxy-2-methylbutanenitrile	85.4933
100.076	0.7766	Psy6C06	18	POS	(2R)-2-hydroxy-2-methylbutanenitrile	338.17
100.076	0.7766	Psy6C06	24	POS	(2R)-2-hydroxy-2-methylbutanenitrile	947.567
100.076	1.0814	Vib6D03	0	POS	(2R)-2-hydroxy-2-methylbutanenitrile	267.84
100.076	1.0814	Vib6D03	3	POS	(2R)-2-hydroxy-2-methylbutanenitrile	209.51
100.076	1.0814	Vib6D03	6	POS	(2R)-2-hydroxy-2-methylbutanenitrile	398.967
100.076	1.0814	Vib6D03	9	POS	(2R)-2-hydroxy-2-methylbutanenitrile	255.8
100.076	1.0814	Vib6D03	12	POS	(2R)-2-hydroxy-2-methylbutanenitrile	165.933
100.076	1.0814	Vib6D03	18	POS	(2R)-2-hydroxy-2-methylbutanenitrile	152.05
100.076	1.0814	Vib6D03	24	POS	(2R)-2-hydroxy-2-methylbutanenitrile	144.303
100.076	1.0814	Vib1A01	0	POS	(2R)-2-hydroxy-2-methylbutanenitrile	415.6
100.076	1.0814	Vib1A01	3	POS	(2R)-2-hydroxy-2-methylbutanenitrile	177.8
100.076	1.0814	Vib1A01	6	POS	(2R)-2-hydroxy-2-methylbutanenitrile	238.267
100.076	1.0814	Vib1A01	9	POS	(2R)-2-hydroxy-2-methylbutanenitrile	260.067
100.076	1.0814	Vib1A01	12	POS	(2R)-2-hydroxy-2-methylbutanenitrile	150.933
100.076	1.0814	Vib1A01	18	POS	(2R)-2-hydroxy-2-methylbutanenitrile	138.967
100.076	1.0814	Vib1A01	24	POS	(2R)-2-hydroxy-2-methylbutanenitrile	135.497
100.076	1.0814	Psy6C06	0	POS	(2R)-2-hydroxy-2-methylbutanenitrile	323.9
100.076	1.0814	Psy6C06	3	POS	(2R)-2-hydroxy-2-methylbutanenitrile	243.137
100.076	1.0814	Psy6C06	6	POS	(2R)-2-hydroxy-2-methylbutanenitrile	187.253
100.076	1.0814	Psy6C06	9	POS	(2R)-2-hydroxy-2-methylbutanenitrile	131.867
100.076	1.0814	Psy6C06	12	POS	(2R)-2-hydroxy-2-methylbutanenitrile	234.47
100.076	1.0814	Psy6C06	18	POS	(2R)-2-hydroxy-2-methylbutanenitrile	171.297
100.076	1.0814	Psy6C06	24	POS	(2R)-2-hydroxy-2-methylbutanenitrile	118.67
102.055	0.1754	Vib6D03	0	POS	(2Z)-2-aminobut-2-enoate	197.333
102.055	0.1754	Vib6D03	0	POS	1-aminocyclopropane-1-carboxylate	197.333
102.055	0.1754	Vib6D03	3	POS	(2Z)-2-aminobut-2-enoate	308.333
102.055	0.1754	Vib6D03	3	POS	1-aminocyclopropane-1-carboxylate	308.333
102.055	0.1754	Vib6D03	6	POS	(2Z)-2-aminobut-2-enoate	309.967
102.055	0.1754	Vib6D03	6	POS	1-aminocyclopropane-1-carboxylate	309.967
102.055	0.1754	Vib6D03	9	POS	(2Z)-2-aminobut-2-enoate	378.1
102.055	0.1754	Vib6D03	9	POS	1-aminocyclopropane-1-carboxylate	378.1
102.055	0.1754	Vib6D03	12	POS	(2Z)-2-aminobut-2-enoate	401.767
102.055	0.1754	Vib6D03	12	POS	1-aminocyclopropane-1-carboxylate	401.767
102.055	0.1754	Vib6D03	18	POS	(2Z)-2-aminobut-2-enoate	597.267
102.055	0.1754	Vib6D03	18	POS	1-aminocyclopropane-1-carboxylate	597.267
102.055	0.1754	Vib6D03	24	POS	(2Z)-2-aminobut-2-enoate	691.133
102.055	0.1754	Vib6D03	24	POS	1-aminocyclopropane-1-carboxylate	691.133
102.055	0.1754	Vib1A01	0	POS	(2Z)-2-aminobut-2-enoate	197.7
102.055	0.1754	Vib1A01	0	POS	1-aminocyclopropane-1-carboxylate	197.7
102.055	0.1754	Vib1A01	3	POS	(2Z)-2-aminobut-2-enoate	201.02
102.055	0.1754	Vib1A01	3	POS	1-aminocyclopropane-1-carboxylate	201.02
102.055	0.1754	Vib1A01	6	POS	(2Z)-2-aminobut-2-enoate	221.033
102.055	0.1754	Vib1A01	6	POS	1-aminocyclopropane-1-carboxylate	221.033
102.055	0.1754	Vib1A01	9	POS	(2Z)-2-aminobut-2-enoate	265.767
102.055	0.1754	Vib1A01	9	POS	1-aminocyclopropane-1-carboxylate	265.767
102.055	0.1754	Vib1A01	12	POS	(2Z)-2-aminobut-2-enoate	337.967
102.055	0.1754	Vib1A01	12	POS	1-aminocyclopropane-1-carboxylate	337.967
102.055	0.1754	Vib1A01	18	POS	(2Z)-2-aminobut-2-enoate	235.113
102.055	0.1754	Vib1A01	18	POS	1-aminocyclopropane-1-carboxylate	235.113
102.055	0.1754	Vib1A01	24	POS	(2Z)-2-aminobut-2-enoate	150.56
102.055	0.1754	Vib1A01	24	POS	1-aminocyclopropane-1-carboxylate	150.56
102.055	0.1754	Psy6C06	0	POS	(2Z)-2-aminobut-2-enoate	73.61
102.055	0.1754	Psy6C06	0	POS	1-aminocyclopropane-1-carboxylate	73.61
102.055	0.1754	Psy6C06	3	POS	(2Z)-2-aminobut-2-enoate	41.4467
102.055	0.1754	Psy6C06	3	POS	1-aminocyclopropane-1-carboxylate	41.4467
102.055	0.1754	Psy6C06	6	POS	(2Z)-2-aminobut-2-enoate	190
102.055	0.1754	Psy6C06	6	POS	1-aminocyclopropane-1-carboxylate	190
102.055	0.1754	Psy6C06	9	POS	(2Z)-2-aminobut-2-enoate	245.9
102.055	0.1754	Psy6C06	9	POS	1-aminocyclopropane-1-carboxylate	245.9
102.055	0.1754	Psy6C06	12	POS	(2Z)-2-aminobut-2-enoate	266.433
102.055	0.1754	Psy6C06	12	POS	1-aminocyclopropane-1-carboxylate	266.433
102.055	0.1754	Psy6C06	18	POS	(2Z)-2-aminobut-2-enoate	222.52
102.055	0.1754	Psy6C06	18	POS	1-aminocyclopropane-1-carboxylate	222.52
102.055	0.1754	Psy6C06	24	POS	(2Z)-2-aminobut-2-enoate	77.04
102.055	0.1754	Psy6C06	24	POS	1-aminocyclopropane-1-carboxylate	77.04
106.05	0.1744	Vib6D03	0	POS	L-serine	197.133
106.05	0.1744	Vib6D03	3	POS	L-serine	361.067
106.05	0.1744	Vib6D03	6	POS	L-serine	426.667
106.05	0.1744	Vib6D03	9	POS	L-serine	348.067
106.05	0.1744	Vib6D03	12	POS	L-serine	529.933
106.05	0.1744	Vib6D03	18	POS	L-serine	741.133
106.05	0.1744	Vib6D03	24	POS	L-serine	587.967
106.05	0.1744	Vib1A01	0	POS	L-serine	168.467
106.05	0.1744	Vib1A01	3	POS	L-serine	373.5
106.05	0.1744	Vib1A01	6	POS	L-serine	219.267
106.05	0.1744	Vib1A01	9	POS	L-serine	118.473
106.05	0.1744	Vib1A01	12	POS	L-serine	247.167
106.05	0.1744	Vib1A01	18	POS	L-serine	219.76
106.05	0.1744	Vib1A01	24	POS	L-serine	416.9
106.05	0.1744	Psy6C06	0	POS	L-serine	72.5067
106.05	0.1744	Psy6C06	3	POS	L-serine	129.2
106.05	0.1744	Psy6C06	6	POS	L-serine	132.5
106.05	0.1744	Psy6C06	9	POS	L-serine	116.403
106.05	0.1744	Psy6C06	12	POS	L-serine	39.7533
106.05	0.1744	Psy6C06	18	POS	L-serine	69.68
106.05	0.1744	Psy6C06	24	POS	L-serine	94.22
107.049	0.4094	Vib6D03	0	POS	benzaldehyde	90.2333
107.049	0.4094	Vib6D03	0	POS	methionol	90.2333
107.049	0.4094	Vib6D03	3	POS	benzaldehyde	110.533
107.049	0.4094	Vib6D03	3	POS	methionol	110.533
107.049	0.4094	Vib6D03	6	POS	benzaldehyde	161.367
107.049	0.4094	Vib6D03	6	POS	methionol	161.367
107.049	0.4094	Vib6D03	9	POS	benzaldehyde	186.7
107.049	0.4094	Vib6D03	9	POS	methionol	186.7
107.049	0.4094	Vib6D03	12	POS	benzaldehyde	232.3
107.049	0.4094	Vib6D03	12	POS	methionol	232.3
107.049	0.4094	Vib6D03	18	POS	benzaldehyde	396.2
107.049	0.4094	Vib6D03	18	POS	methionol	396.2
107.049	0.4094	Vib6D03	24	POS	benzaldehyde	478.733
107.049	0.4094	Vib6D03	24	POS	methionol	478.733
107.049	0.4094	Vib1A01	0	POS	benzaldehyde	240.8
107.049	0.4094	Vib1A01	0	POS	methionol	240.8
107.049	0.4094	Vib1A01	3	POS	benzaldehyde	189.133
107.049	0.4094	Vib1A01	3	POS	methionol	189.133
107.049	0.4094	Vib1A01	6	POS	benzaldehyde	210
107.049	0.4094	Vib1A01	6	POS	methionol	210
107.049	0.4094	Vib1A01	9	POS	benzaldehyde	204.833
107.049	0.4094	Vib1A01	9	POS	methionol	204.833
107.049	0.4094	Vib1A01	12	POS	benzaldehyde	210.4
107.049	0.4094	Vib1A01	12	POS	methionol	210.4
107.049	0.4094	Vib1A01	18	POS	benzaldehyde	285.7
107.049	0.4094	Vib1A01	18	POS	methionol	285.7
107.049	0.4094	Vib1A01	24	POS	benzaldehyde	344.133
107.049	0.4094	Vib1A01	24	POS	methionol	344.133
107.049	0.4094	Psy6C06	0	POS	benzaldehyde	198.7
107.049	0.4094	Psy6C06	0	POS	methionol	198.7
107.049	0.4094	Psy6C06	3	POS	benzaldehyde	169.067
107.049	0.4094	Psy6C06	3	POS	methionol	169.067
107.049	0.4094	Psy6C06	6	POS	benzaldehyde	170.033
107.049	0.4094	Psy6C06	6	POS	methionol	170.033
107.049	0.4094	Psy6C06	9	POS	benzaldehyde	156.167
107.049	0.4094	Psy6C06	9	POS	methionol	156.167
107.049	0.4094	Psy6C06	12	POS	benzaldehyde	195.533
107.049	0.4094	Psy6C06	12	POS	methionol	195.533
107.049	0.4094	Psy6C06	18	POS	benzaldehyde	236.5
107.049	0.4094	Psy6C06	18	POS	methionol	236.5
107.049	0.4094	Psy6C06	24	POS	benzaldehyde	283.967
107.049	0.4094	Psy6C06	24	POS	methionol	283.967
111.044	1.3911	Vib6D03	0	POS	catechol	5.87
111.044	1.3911	Vib6D03	3	POS	catechol	9.72833
111.044	1.3911	Vib6D03	6	POS	catechol	5.02767
111.044	1.3911	Vib6D03	9	POS	catechol	11.9853
111.044	1.3911	Vib6D03	12	POS	catechol	16.3713
111.044	1.3911	Vib6D03	18	POS	catechol	15.5533
111.044	1.3911	Vib6D03	24	POS	catechol	23.2533
111.044	1.3911	Vib1A01	0	POS	catechol	7.06233
111.044	1.3911	Vib1A01	3	POS	catechol	3.158
111.044	1.3911	Vib1A01	6	POS	catechol	9.28433
111.044	1.3911	Vib1A01	9	POS	catechol	9.90867
111.044	1.3911	Vib1A01	12	POS	catechol	15.4243
111.044	1.3911	Vib1A01	18	POS	catechol	18.648
111.044	1.3911	Vib1A01	24	POS	catechol	23.34
111.044	1.3911	Psy6C06	0	POS	catechol	7.76733
111.044	1.3911	Psy6C06	3	POS	catechol	12.6773
111.044	1.3911	Psy6C06	6	POS	catechol	12.027
111.044	1.3911	Psy6C06	9	POS	catechol	13.7057
111.044	1.3911	Psy6C06	12	POS	catechol	13.51
111.044	1.3911	Psy6C06	18	POS	catechol	27.1067
111.044	1.3911	Psy6C06	24	POS	catechol	30.1633
112.013	0.1151	Vib6D03	0	POS	(aminomethyl)phosphonate	99.65
112.013	0.1151	Vib6D03	3	POS	(aminomethyl)phosphonate	73.55
112.013	0.1151	Vib6D03	6	POS	(aminomethyl)phosphonate	53.9133
112.013	0.1151	Vib6D03	9	POS	(aminomethyl)phosphonate	48.8233
112.013	0.1151	Vib6D03	12	POS	(aminomethyl)phosphonate	42.9533
112.013	0.1151	Vib6D03	18	POS	(aminomethyl)phosphonate	14.3
112.013	0.1151	Vib6D03	24	POS	(aminomethyl)phosphonate	10.6613
112.013	0.1151	Vib1A01	0	POS	(aminomethyl)phosphonate	130.133
112.013	0.1151	Vib1A01	3	POS	(aminomethyl)phosphonate	112.367
112.013	0.1151	Vib1A01	6	POS	(aminomethyl)phosphonate	95.1233
112.013	0.1151	Vib1A01	9	POS	(aminomethyl)phosphonate	81.49
112.013	0.1151	Vib1A01	12	POS	(aminomethyl)phosphonate	84.7867
112.013	0.1151	Vib1A01	18	POS	(aminomethyl)phosphonate	24.8533
112.013	0.1151	Vib1A01	24	POS	(aminomethyl)phosphonate	22.3167
112.013	0.1151	Psy6C06	0	POS	(aminomethyl)phosphonate	114.6
112.013	0.1151	Psy6C06	3	POS	(aminomethyl)phosphonate	94.7933
112.013	0.1151	Psy6C06	6	POS	(aminomethyl)phosphonate	85.17
112.013	0.1151	Psy6C06	9	POS	(aminomethyl)phosphonate	75.65
112.013	0.1151	Psy6C06	12	POS	(aminomethyl)phosphonate	62.49
112.013	0.1151	Psy6C06	18	POS	(aminomethyl)phosphonate	21.2367
112.013	0.1151	Psy6C06	24	POS	(aminomethyl)phosphonate	15.9793
112.05	0.1638	Vib6D03	0	POS	cytosine	38.14
112.05	0.1638	Vib6D03	3	POS	cytosine	34.8967
112.05	0.1638	Vib6D03	6	POS	cytosine	21.29
112.05	0.1638	Vib6D03	9	POS	cytosine	21.0433
112.05	0.1638	Vib6D03	12	POS	cytosine	23.0167
112.05	0.1638	Vib6D03	18	POS	cytosine	20.4133
112.05	0.1638	Vib6D03	24	POS	cytosine	39.8167
112.05	0.1638	Vib1A01	0	POS	cytosine	96.2433
112.05	0.1638	Vib1A01	3	POS	cytosine	65.1467
112.05	0.1638	Vib1A01	6	POS	cytosine	83.33
112.05	0.1638	Vib1A01	9	POS	cytosine	88.5267
112.05	0.1638	Vib1A01	12	POS	cytosine	91.28
112.05	0.1638	Vib1A01	18	POS	cytosine	90.58
112.05	0.1638	Vib1A01	24	POS	cytosine	66.7733
112.05	0.1638	Psy6C06	0	POS	cytosine	95.24
112.05	0.1638	Psy6C06	3	POS	cytosine	82.61
112.05	0.1638	Psy6C06	6	POS	cytosine	96.0433
112.05	0.1638	Psy6C06	9	POS	cytosine	92.6867
112.05	0.1638	Psy6C06	12	POS	cytosine	71.3967
112.05	0.1638	Psy6C06	18	POS	cytosine	57.96
112.05	0.1638	Psy6C06	24	POS	cytosine	41.8167
113.035	0.3113	Vib6D03	0	POS	uracil	52.32
113.035	0.3113	Vib6D03	3	POS	uracil	32.3067
113.035	0.3113	Vib6D03	6	POS	uracil	17.98
113.035	0.3113	Vib6D03	9	POS	uracil	34.3267
113.035	0.3113	Vib6D03	12	POS	uracil	16.0233
113.035	0.3113	Vib6D03	18	POS	uracil	19.2493
113.035	0.3113	Vib6D03	24	POS	uracil	26.6467
113.035	0.3113	Vib1A01	0	POS	uracil	301.167
113.035	0.3113	Vib1A01	3	POS	uracil	321.633
113.035	0.3113	Vib1A01	6	POS	uracil	249.5
113.035	0.3113	Vib1A01	9	POS	uracil	211.767
113.035	0.3113	Vib1A01	12	POS	uracil	130.333
113.035	0.3113	Vib1A01	18	POS	uracil	141.8
113.035	0.3113	Vib1A01	24	POS	uracil	129.633
113.035	0.3113	Psy6C06	0	POS	uracil	235.967
113.035	0.3113	Psy6C06	3	POS	uracil	251.333
113.035	0.3113	Psy6C06	6	POS	uracil	202.3
113.035	0.3113	Psy6C06	9	POS	uracil	178.3
113.035	0.3113	Psy6C06	12	POS	uracil	123.167
113.035	0.3113	Psy6C06	18	POS	uracil	129.233
113.035	0.3113	Psy6C06	24	POS	uracil	146.9
114.091	1.0853	Vib6D03	0	POS	6-caprolactam	2224.67
114.091	1.0853	Vib6D03	3	POS	6-caprolactam	2312.67
114.091	1.0853	Vib6D03	6	POS	6-caprolactam	2169
114.091	1.0853	Vib6D03	9	POS	6-caprolactam	2220.33
114.091	1.0853	Vib6D03	12	POS	6-caprolactam	2185
114.091	1.0853	Vib6D03	18	POS	6-caprolactam	2174.67
114.091	1.0853	Vib6D03	24	POS	6-caprolactam	2113.67
114.091	1.0853	Vib1A01	0	POS	6-caprolactam	2720.33
114.091	1.0853	Vib1A01	3	POS	6-caprolactam	2641.67
114.091	1.0853	Vib1A01	6	POS	6-caprolactam	2609
114.091	1.0853	Vib1A01	9	POS	6-caprolactam	2674.33
114.091	1.0853	Vib1A01	12	POS	6-caprolactam	2664
114.091	1.0853	Vib1A01	18	POS	6-caprolactam	2700.67
114.091	1.0853	Vib1A01	24	POS	6-caprolactam	2531.33
114.091	1.0853	Psy6C06	0	POS	6-caprolactam	1960.33
114.091	1.0853	Psy6C06	3	POS	6-caprolactam	2005.67
114.091	1.0853	Psy6C06	6	POS	6-caprolactam	1980.33
114.091	1.0853	Psy6C06	9	POS	6-caprolactam	1978
114.091	1.0853	Psy6C06	12	POS	6-caprolactam	1951.67
114.091	1.0853	Psy6C06	18	POS	6-caprolactam	1955
114.091	1.0853	Psy6C06	24	POS	6-caprolactam	1826.67
115.037	0.1763	Vib6D03	0	POS	(2Z)-2-hydroxypenta-2,4-dienoate	39.06
115.037	0.1763	Vib6D03	3	POS	(2Z)-2-hydroxypenta-2,4-dienoate	377
115.037	0.1763	Vib6D03	6	POS	(2Z)-2-hydroxypenta-2,4-dienoate	643.433
115.037	0.1763	Vib6D03	9	POS	(2Z)-2-hydroxypenta-2,4-dienoate	669.967
115.037	0.1763	Vib6D03	12	POS	(2Z)-2-hydroxypenta-2,4-dienoate	749.6
115.037	0.1763	Vib6D03	18	POS	(2Z)-2-hydroxypenta-2,4-dienoate	791.633
115.037	0.1763	Vib6D03	24	POS	(2Z)-2-hydroxypenta-2,4-dienoate	938.233
115.037	0.1763	Vib1A01	0	POS	(2Z)-2-hydroxypenta-2,4-dienoate	11.5
115.037	0.1763	Vib1A01	3	POS	(2Z)-2-hydroxypenta-2,4-dienoate	367.967
115.037	0.1763	Vib1A01	6	POS	(2Z)-2-hydroxypenta-2,4-dienoate	429.6
115.037	0.1763	Vib1A01	9	POS	(2Z)-2-hydroxypenta-2,4-dienoate	440.8
115.037	0.1763	Vib1A01	12	POS	(2Z)-2-hydroxypenta-2,4-dienoate	488.7
115.037	0.1763	Vib1A01	18	POS	(2Z)-2-hydroxypenta-2,4-dienoate	552
115.037	0.1763	Vib1A01	24	POS	(2Z)-2-hydroxypenta-2,4-dienoate	692.633
115.037	0.1763	Psy6C06	0	POS	(2Z)-2-hydroxypenta-2,4-dienoate	73.5267
115.037	0.1763	Psy6C06	3	POS	(2Z)-2-hydroxypenta-2,4-dienoate	1189.33
115.037	0.1763	Psy6C06	6	POS	(2Z)-2-hydroxypenta-2,4-dienoate	1402.67
115.037	0.1763	Psy6C06	9	POS	(2Z)-2-hydroxypenta-2,4-dienoate	1409.33
115.037	0.1763	Psy6C06	12	POS	(2Z)-2-hydroxypenta-2,4-dienoate	1595.67
115.037	0.1763	Psy6C06	18	POS	(2Z)-2-hydroxypenta-2,4-dienoate	1702.33
115.037	0.1763	Psy6C06	24	POS	(2Z)-2-hydroxypenta-2,4-dienoate	2169.67
116.071	1.0677	Vib6D03	0	POS	L-proline	6.96767
116.071	1.0677	Vib6D03	3	POS	L-proline	24.6867
116.071	1.0677	Vib6D03	6	POS	L-proline	32.4633
116.071	1.0677	Vib6D03	9	POS	L-proline	50.17
116.071	1.0677	Vib6D03	12	POS	L-proline	237.607
116.071	1.0677	Vib6D03	18	POS	L-proline	306.633
116.071	1.0677	Vib6D03	24	POS	L-proline	232.39
116.071	1.0677	Vib1A01	0	POS	L-proline	128.953
116.071	1.0677	Vib1A01	3	POS	L-proline	60.5867
116.071	1.0677	Vib1A01	6	POS	L-proline	94.7367
116.071	1.0677	Vib1A01	9	POS	L-proline	110.237
116.071	1.0677	Vib1A01	12	POS	L-proline	150.067
116.071	1.0677	Vib1A01	18	POS	L-proline	339.2
116.071	1.0677	Vib1A01	24	POS	L-proline	267.9
116.071	1.0677	Psy6C06	0	POS	L-proline	192.033
116.071	1.0677	Psy6C06	3	POS	L-proline	147.867
116.071	1.0677	Psy6C06	6	POS	L-proline	127.487
116.071	1.0677	Psy6C06	9	POS	L-proline	247.833
116.071	1.0677	Psy6C06	12	POS	L-proline	117.437
116.071	1.0677	Psy6C06	18	POS	L-proline	178.567
116.071	1.0677	Psy6C06	24	POS	L-proline	200.697
117.055	0.3086	Vib6D03	0	POS	3-methyl-2-oxobutanoate	40.6833
117.055	0.3086	Vib6D03	3	POS	3-methyl-2-oxobutanoate	24.35
117.055	0.3086	Vib6D03	6	POS	3-methyl-2-oxobutanoate	12.51
117.055	0.3086	Vib6D03	9	POS	3-methyl-2-oxobutanoate	11.5587
117.055	0.3086	Vib6D03	12	POS	3-methyl-2-oxobutanoate	13.5687
117.055	0.3086	Vib6D03	18	POS	3-methyl-2-oxobutanoate	5.91967
117.055	0.3086	Vib6D03	24	POS	3-methyl-2-oxobutanoate	6.092
117.055	0.3086	Vib1A01	0	POS	3-methyl-2-oxobutanoate	43.6567
117.055	0.3086	Vib1A01	3	POS	3-methyl-2-oxobutanoate	27.48
117.055	0.3086	Vib1A01	6	POS	3-methyl-2-oxobutanoate	19.82
117.055	0.3086	Vib1A01	9	POS	3-methyl-2-oxobutanoate	10.1823
117.055	0.3086	Vib1A01	12	POS	3-methyl-2-oxobutanoate	9.04967
117.055	0.3086	Vib1A01	18	POS	3-methyl-2-oxobutanoate	6.003
117.055	0.3086	Vib1A01	24	POS	3-methyl-2-oxobutanoate	8.57067
117.055	0.3086	Psy6C06	0	POS	3-methyl-2-oxobutanoate	48.3433
117.055	0.3086	Psy6C06	3	POS	3-methyl-2-oxobutanoate	55.9867
117.055	0.3086	Psy6C06	6	POS	3-methyl-2-oxobutanoate	34.18
117.055	0.3086	Psy6C06	9	POS	3-methyl-2-oxobutanoate	6.38633
117.055	0.3086	Psy6C06	12	POS	3-methyl-2-oxobutanoate	16.84
117.055	0.3086	Psy6C06	18	POS	3-methyl-2-oxobutanoate	9.21367
117.055	0.3086	Psy6C06	24	POS	3-methyl-2-oxobutanoate	10.5253
118.065	1.0542	Vib6D03	0	POS	guanidinoacetate	9.03933
118.065	1.0542	Vib6D03	0	POS	indole	9.03933
118.065	1.0542	Vib6D03	3	POS	guanidinoacetate	9.60567
118.065	1.0542	Vib6D03	3	POS	indole	9.60567
118.065	1.0542	Vib6D03	6	POS	guanidinoacetate	22.113
118.065	1.0542	Vib6D03	6	POS	indole	22.113
118.065	1.0542	Vib6D03	9	POS	guanidinoacetate	42.22
118.065	1.0542	Vib6D03	9	POS	indole	42.22
118.065	1.0542	Vib6D03	12	POS	guanidinoacetate	49.7533
118.065	1.0542	Vib6D03	12	POS	indole	49.7533
118.065	1.0542	Vib6D03	18	POS	guanidinoacetate	70.0767
118.065	1.0542	Vib6D03	18	POS	indole	70.0767
118.065	1.0542	Vib6D03	24	POS	guanidinoacetate	85.83
118.065	1.0542	Vib6D03	24	POS	indole	85.83
118.065	1.0542	Vib1A01	0	POS	guanidinoacetate	19.9127
118.065	1.0542	Vib1A01	0	POS	indole	19.9127
118.065	1.0542	Vib1A01	3	POS	guanidinoacetate	14.9967
118.065	1.0542	Vib1A01	3	POS	indole	14.9967
118.065	1.0542	Vib1A01	6	POS	guanidinoacetate	35.7767
118.065	1.0542	Vib1A01	6	POS	indole	35.7767
118.065	1.0542	Vib1A01	9	POS	guanidinoacetate	36.44
118.065	1.0542	Vib1A01	9	POS	indole	36.44
118.065	1.0542	Vib1A01	12	POS	guanidinoacetate	54.3567
118.065	1.0542	Vib1A01	12	POS	indole	54.3567
118.065	1.0542	Vib1A01	18	POS	guanidinoacetate	46.3067
118.065	1.0542	Vib1A01	18	POS	indole	46.3067
118.065	1.0542	Vib1A01	24	POS	guanidinoacetate	30.9
118.065	1.0542	Vib1A01	24	POS	indole	30.9
118.065	1.0542	Psy6C06	0	POS	guanidinoacetate	9.032
118.065	1.0542	Psy6C06	0	POS	indole	9.032
118.065	1.0542	Psy6C06	3	POS	guanidinoacetate	25.8407
118.065	1.0542	Psy6C06	3	POS	indole	25.8407
118.065	1.0542	Psy6C06	6	POS	guanidinoacetate	22.5433
118.065	1.0542	Psy6C06	6	POS	indole	22.5433
118.065	1.0542	Psy6C06	9	POS	guanidinoacetate	24.686
118.065	1.0542	Psy6C06	9	POS	indole	24.686
118.065	1.0542	Psy6C06	12	POS	guanidinoacetate	47.8
118.065	1.0542	Psy6C06	12	POS	indole	47.8
118.065	1.0542	Psy6C06	18	POS	guanidinoacetate	45.2033
118.065	1.0542	Psy6C06	18	POS	indole	45.2033
118.065	1.0542	Psy6C06	24	POS	guanidinoacetate	52.5933
118.065	1.0542	Psy6C06	24	POS	indole	52.5933
118.086	0.1698	Vib6D03	0	POS	L-valine	9172
118.086	0.1698	Vib6D03	3	POS	L-valine	11002.3
118.086	0.1698	Vib6D03	6	POS	L-valine	8217
118.086	0.1698	Vib6D03	9	POS	L-valine	8558
118.086	0.1698	Vib6D03	12	POS	L-valine	8725.67
118.086	0.1698	Vib6D03	18	POS	L-valine	10640
118.086	0.1698	Vib6D03	24	POS	L-valine	13350
118.086	0.1698	Vib1A01	0	POS	L-valine	7981.67
118.086	0.1698	Vib1A01	3	POS	L-valine	6721.67
118.086	0.1698	Vib1A01	6	POS	L-valine	10203.3
118.086	0.1698	Vib1A01	9	POS	L-valine	9686.33
118.086	0.1698	Vib1A01	12	POS	L-valine	8792.67
118.086	0.1698	Vib1A01	18	POS	L-valine	9781
118.086	0.1698	Vib1A01	24	POS	L-valine	8894.67
118.086	0.1698	Psy6C06	0	POS	L-valine	6494.33
118.086	0.1698	Psy6C06	3	POS	L-valine	7119.67
118.086	0.1698	Psy6C06	6	POS	L-valine	10990
118.086	0.1698	Psy6C06	9	POS	L-valine	7978
118.086	0.1698	Psy6C06	12	POS	L-valine	7502
118.086	0.1698	Psy6C06	18	POS	L-valine	8198.67
118.086	0.1698	Psy6C06	24	POS	L-valine	7179.33
119.049	0.26	Vib6D03	0	POS	N-carbamoylglycine	97.6367
119.049	0.26	Vib6D03	3	POS	N-carbamoylglycine	190.367
119.049	0.26	Vib6D03	6	POS	N-carbamoylglycine	202.767
119.049	0.26	Vib6D03	9	POS	N-carbamoylglycine	164.6
119.049	0.26	Vib6D03	12	POS	N-carbamoylglycine	188.667
119.049	0.26	Vib6D03	18	POS	N-carbamoylglycine	338.867
119.049	0.26	Vib6D03	24	POS	N-carbamoylglycine	344.733
119.049	0.26	Vib1A01	0	POS	N-carbamoylglycine	222.533
119.049	0.26	Vib1A01	3	POS	N-carbamoylglycine	258.967
119.049	0.26	Vib1A01	6	POS	N-carbamoylglycine	183.8
119.049	0.26	Vib1A01	9	POS	N-carbamoylglycine	162.6
119.049	0.26	Vib1A01	12	POS	N-carbamoylglycine	178.133
119.049	0.26	Vib1A01	18	POS	N-carbamoylglycine	229.933
119.049	0.26	Vib1A01	24	POS	N-carbamoylglycine	212.333
119.049	0.26	Psy6C06	0	POS	N-carbamoylglycine	200.367
119.049	0.26	Psy6C06	3	POS	N-carbamoylglycine	208.833
119.049	0.26	Psy6C06	6	POS	N-carbamoylglycine	149
119.049	0.26	Psy6C06	9	POS	N-carbamoylglycine	145
119.049	0.26	Psy6C06	12	POS	N-carbamoylglycine	160
119.049	0.26	Psy6C06	18	POS	N-carbamoylglycine	193.6
119.049	0.26	Psy6C06	24	POS	N-carbamoylglycine	190.4
119.083	0.1712	Vib6D03	0	POS	L-2,4-diaminobutanoate	4.69967
119.083	0.1712	Vib6D03	3	POS	L-2,4-diaminobutanoate	10.7337
119.083	0.1712	Vib6D03	6	POS	L-2,4-diaminobutanoate	7.16667
119.083	0.1712	Vib6D03	9	POS	L-2,4-diaminobutanoate	11.691
119.083	0.1712	Vib6D03	12	POS	L-2,4-diaminobutanoate	13.1167
119.083	0.1712	Vib6D03	18	POS	L-2,4-diaminobutanoate	19.5133
119.083	0.1712	Vib6D03	24	POS	L-2,4-diaminobutanoate	25.01
119.083	0.1712	Vib1A01	0	POS	L-2,4-diaminobutanoate	15
119.083	0.1712	Vib1A01	3	POS	L-2,4-diaminobutanoate	11.7793
119.083	0.1712	Vib1A01	6	POS	L-2,4-diaminobutanoate	29.2367
119.083	0.1712	Vib1A01	9	POS	L-2,4-diaminobutanoate	12.6273
119.083	0.1712	Vib1A01	12	POS	L-2,4-diaminobutanoate	19.273
119.083	0.1712	Vib1A01	18	POS	L-2,4-diaminobutanoate	10.6313
119.083	0.1712	Vib1A01	24	POS	L-2,4-diaminobutanoate	16.8887
119.083	0.1712	Psy6C06	0	POS	L-2,4-diaminobutanoate	11.677
119.083	0.1712	Psy6C06	3	POS	L-2,4-diaminobutanoate	7.27633
119.083	0.1712	Psy6C06	6	POS	L-2,4-diaminobutanoate	16.1057
119.083	0.1712	Psy6C06	9	POS	L-2,4-diaminobutanoate	19.2433
119.083	0.1712	Psy6C06	12	POS	L-2,4-diaminobutanoate	14.7947
119.083	0.1712	Psy6C06	18	POS	L-2,4-diaminobutanoate	6.549
119.083	0.1712	Psy6C06	24	POS	L-2,4-diaminobutanoate	8.74667
120.066	0.1559	Vib6D03	0	POS	3-dimethylsulfoniopropionaldehyde	753.2
120.066	0.1559	Vib6D03	0	POS	L-threonine	753.2
120.066	0.1559	Vib6D03	3	POS	3-dimethylsulfoniopropionaldehyde	1102
120.066	0.1559	Vib6D03	3	POS	L-threonine	1102
120.066	0.1559	Vib6D03	6	POS	3-dimethylsulfoniopropionaldehyde	1280.33
120.066	0.1559	Vib6D03	6	POS	L-threonine	1280.33
120.066	0.1559	Vib6D03	9	POS	3-dimethylsulfoniopropionaldehyde	1337.33
120.066	0.1559	Vib6D03	9	POS	L-threonine	1337.33
120.066	0.1559	Vib6D03	12	POS	3-dimethylsulfoniopropionaldehyde	1720
120.066	0.1559	Vib6D03	12	POS	L-threonine	1720
120.066	0.1559	Vib6D03	18	POS	3-dimethylsulfoniopropionaldehyde	2455.67
120.066	0.1559	Vib6D03	18	POS	L-threonine	2455.67
120.066	0.1559	Vib6D03	24	POS	3-dimethylsulfoniopropionaldehyde	3620.67
120.066	0.1559	Vib6D03	24	POS	L-threonine	3620.67
120.066	0.1559	Vib1A01	0	POS	3-dimethylsulfoniopropionaldehyde	431.667
120.066	0.1559	Vib1A01	0	POS	L-threonine	431.667
120.066	0.1559	Vib1A01	3	POS	3-dimethylsulfoniopropionaldehyde	752.5
120.066	0.1559	Vib1A01	3	POS	L-threonine	752.5
120.066	0.1559	Vib1A01	6	POS	3-dimethylsulfoniopropionaldehyde	649.333
120.066	0.1559	Vib1A01	6	POS	L-threonine	649.333
120.066	0.1559	Vib1A01	9	POS	3-dimethylsulfoniopropionaldehyde	813.033
120.066	0.1559	Vib1A01	9	POS	L-threonine	813.033
120.066	0.1559	Vib1A01	12	POS	3-dimethylsulfoniopropionaldehyde	997
120.066	0.1559	Vib1A01	12	POS	L-threonine	997
120.066	0.1559	Vib1A01	18	POS	3-dimethylsulfoniopropionaldehyde	1295.33
120.066	0.1559	Vib1A01	18	POS	L-threonine	1295.33
120.066	0.1559	Vib1A01	24	POS	3-dimethylsulfoniopropionaldehyde	1442.33
120.066	0.1559	Vib1A01	24	POS	L-threonine	1442.33
120.066	0.1559	Psy6C06	0	POS	3-dimethylsulfoniopropionaldehyde	330.233
120.066	0.1559	Psy6C06	0	POS	L-threonine	330.233
120.066	0.1559	Psy6C06	3	POS	3-dimethylsulfoniopropionaldehyde	680.867
120.066	0.1559	Psy6C06	3	POS	L-threonine	680.867
120.066	0.1559	Psy6C06	6	POS	3-dimethylsulfoniopropionaldehyde	535.6
120.066	0.1559	Psy6C06	6	POS	L-threonine	535.6
120.066	0.1559	Psy6C06	9	POS	3-dimethylsulfoniopropionaldehyde	632.4
120.066	0.1559	Psy6C06	9	POS	L-threonine	632.4
120.066	0.1559	Psy6C06	12	POS	3-dimethylsulfoniopropionaldehyde	870.5
120.066	0.1559	Psy6C06	12	POS	L-threonine	870.5
120.066	0.1559	Psy6C06	18	POS	3-dimethylsulfoniopropionaldehyde	1110.33
120.066	0.1559	Psy6C06	18	POS	L-threonine	1110.33
120.066	0.1559	Psy6C06	24	POS	3-dimethylsulfoniopropionaldehyde	1459.33
120.066	0.1559	Psy6C06	24	POS	L-threonine	1459.33
121.065	0.2586	Vib6D03	0	POS	2-methyl-3-sulfanylbutan-1-ol	4.59733
121.065	0.2586	Vib6D03	0	POS	phenylacetaldehyde	4.59733
121.065	0.2586	Vib6D03	3	POS	2-methyl-3-sulfanylbutan-1-ol	11.7853
121.065	0.2586	Vib6D03	3	POS	phenylacetaldehyde	11.7853
121.065	0.2586	Vib6D03	6	POS	2-methyl-3-sulfanylbutan-1-ol	21.72
121.065	0.2586	Vib6D03	6	POS	phenylacetaldehyde	21.72
121.065	0.2586	Vib6D03	9	POS	2-methyl-3-sulfanylbutan-1-ol	6.60067
121.065	0.2586	Vib6D03	9	POS	phenylacetaldehyde	6.60067
121.065	0.2586	Vib6D03	12	POS	2-methyl-3-sulfanylbutan-1-ol	22.11
121.065	0.2586	Vib6D03	12	POS	phenylacetaldehyde	22.11
121.065	0.2586	Vib6D03	18	POS	2-methyl-3-sulfanylbutan-1-ol	53.34
121.065	0.2586	Vib6D03	18	POS	phenylacetaldehyde	53.34
121.065	0.2586	Vib6D03	24	POS	2-methyl-3-sulfanylbutan-1-ol	84.4733
121.065	0.2586	Vib6D03	24	POS	phenylacetaldehyde	84.4733
121.065	0.2586	Vib1A01	0	POS	2-methyl-3-sulfanylbutan-1-ol	27.4567
121.065	0.2586	Vib1A01	0	POS	phenylacetaldehyde	27.4567
121.065	0.2586	Vib1A01	3	POS	2-methyl-3-sulfanylbutan-1-ol	33.2
121.065	0.2586	Vib1A01	3	POS	phenylacetaldehyde	33.2
121.065	0.2586	Vib1A01	6	POS	2-methyl-3-sulfanylbutan-1-ol	17.22
121.065	0.2586	Vib1A01	6	POS	phenylacetaldehyde	17.22
121.065	0.2586	Vib1A01	9	POS	2-methyl-3-sulfanylbutan-1-ol	13.9537
121.065	0.2586	Vib1A01	9	POS	phenylacetaldehyde	13.9537
121.065	0.2586	Vib1A01	12	POS	2-methyl-3-sulfanylbutan-1-ol	19.8767
121.065	0.2586	Vib1A01	12	POS	phenylacetaldehyde	19.8767
121.065	0.2586	Vib1A01	18	POS	2-methyl-3-sulfanylbutan-1-ol	17.34
121.065	0.2586	Vib1A01	18	POS	phenylacetaldehyde	17.34
121.065	0.2586	Vib1A01	24	POS	2-methyl-3-sulfanylbutan-1-ol	27.2133
121.065	0.2586	Vib1A01	24	POS	phenylacetaldehyde	27.2133
121.065	0.2586	Psy6C06	0	POS	2-methyl-3-sulfanylbutan-1-ol	28.2333
121.065	0.2586	Psy6C06	0	POS	phenylacetaldehyde	28.2333
121.065	0.2586	Psy6C06	3	POS	2-methyl-3-sulfanylbutan-1-ol	17.4467
121.065	0.2586	Psy6C06	3	POS	phenylacetaldehyde	17.4467
121.065	0.2586	Psy6C06	6	POS	2-methyl-3-sulfanylbutan-1-ol	13.2433
121.065	0.2586	Psy6C06	6	POS	phenylacetaldehyde	13.2433
121.065	0.2586	Psy6C06	9	POS	2-methyl-3-sulfanylbutan-1-ol	15.31
121.065	0.2586	Psy6C06	9	POS	phenylacetaldehyde	15.31
121.065	0.2586	Psy6C06	12	POS	2-methyl-3-sulfanylbutan-1-ol	15.3553
121.065	0.2586	Psy6C06	12	POS	phenylacetaldehyde	15.3553
121.065	0.2586	Psy6C06	18	POS	2-methyl-3-sulfanylbutan-1-ol	19.2567
121.065	0.2586	Psy6C06	18	POS	phenylacetaldehyde	19.2567
121.065	0.2586	Psy6C06	24	POS	2-methyl-3-sulfanylbutan-1-ol	18.97
121.065	0.2586	Psy6C06	24	POS	phenylacetaldehyde	18.97
122.096	1.0842	Vib6D03	0	POS	N,N-dimethylaniline	214.667
122.096	1.0842	Vib6D03	3	POS	N,N-dimethylaniline	244.5
122.096	1.0842	Vib6D03	6	POS	N,N-dimethylaniline	222.133
122.096	1.0842	Vib6D03	9	POS	N,N-dimethylaniline	199.1
122.096	1.0842	Vib6D03	12	POS	N,N-dimethylaniline	165.867
122.096	1.0842	Vib6D03	18	POS	N,N-dimethylaniline	100.723
122.096	1.0842	Vib6D03	24	POS	N,N-dimethylaniline	117.573
122.096	1.0842	Vib1A01	0	POS	N,N-dimethylaniline	199.8
122.096	1.0842	Vib1A01	3	POS	N,N-dimethylaniline	205.933
122.096	1.0842	Vib1A01	6	POS	N,N-dimethylaniline	184.633
122.096	1.0842	Vib1A01	9	POS	N,N-dimethylaniline	149.667
122.096	1.0842	Vib1A01	12	POS	N,N-dimethylaniline	163.067
122.096	1.0842	Vib1A01	18	POS	N,N-dimethylaniline	71.165
122.096	1.0842	Vib1A01	24	POS	N,N-dimethylaniline	61.5667
122.096	1.0842	Psy6C06	0	POS	N,N-dimethylaniline	215.9
122.096	1.0842	Psy6C06	3	POS	N,N-dimethylaniline	201.633
122.096	1.0842	Psy6C06	6	POS	N,N-dimethylaniline	206.4
122.096	1.0842	Psy6C06	9	POS	N,N-dimethylaniline	182.133
122.096	1.0842	Psy6C06	12	POS	N,N-dimethylaniline	174.5
122.096	1.0842	Psy6C06	18	POS	N,N-dimethylaniline	117.727
122.096	1.0842	Psy6C06	24	POS	N,N-dimethylaniline	75.3433
123.044	0.2596	Vib6D03	0	POS	benzoate	283.633
123.044	0.2596	Vib6D03	3	POS	benzoate	519.6
123.044	0.2596	Vib6D03	6	POS	benzoate	545.6
123.044	0.2596	Vib6D03	9	POS	benzoate	459.6
123.044	0.2596	Vib6D03	12	POS	benzoate	554.633
123.044	0.2596	Vib6D03	18	POS	benzoate	875.433
123.044	0.2596	Vib6D03	24	POS	benzoate	919.1
123.044	0.2596	Vib1A01	0	POS	benzoate	552.433
123.044	0.2596	Vib1A01	3	POS	benzoate	670.5
123.044	0.2596	Vib1A01	6	POS	benzoate	539.933
123.044	0.2596	Vib1A01	9	POS	benzoate	493.9
123.044	0.2596	Vib1A01	12	POS	benzoate	490.933
123.044	0.2596	Vib1A01	18	POS	benzoate	610.133
123.044	0.2596	Vib1A01	24	POS	benzoate	597.4
123.044	0.2596	Psy6C06	0	POS	benzoate	490.7
123.044	0.2596	Psy6C06	3	POS	benzoate	574.1
123.044	0.2596	Psy6C06	6	POS	benzoate	424.933
123.044	0.2596	Psy6C06	9	POS	benzoate	433.933
123.044	0.2596	Psy6C06	12	POS	benzoate	445.967
123.044	0.2596	Psy6C06	18	POS	benzoate	553.667
123.044	0.2596	Psy6C06	24	POS	benzoate	541.133
123.055	0.2313	Vib6D03	0	POS	nicotinamide	55.64
123.055	0.2313	Vib6D03	3	POS	nicotinamide	45.9233
123.055	0.2313	Vib6D03	6	POS	nicotinamide	18.6233
123.055	0.2313	Vib6D03	9	POS	nicotinamide	22.48
123.055	0.2313	Vib6D03	12	POS	nicotinamide	18.58
123.055	0.2313	Vib6D03	18	POS	nicotinamide	16.0857
123.055	0.2313	Vib6D03	24	POS	nicotinamide	21.3567
123.055	0.2313	Vib1A01	0	POS	nicotinamide	152.033
123.055	0.2313	Vib1A01	3	POS	nicotinamide	142.6
123.055	0.2313	Vib1A01	6	POS	nicotinamide	89.0267
123.055	0.2313	Vib1A01	9	POS	nicotinamide	98.6533
123.055	0.2313	Vib1A01	12	POS	nicotinamide	82
123.055	0.2313	Vib1A01	18	POS	nicotinamide	79.6867
123.055	0.2313	Vib1A01	24	POS	nicotinamide	70.0867
123.055	0.2313	Psy6C06	0	POS	nicotinamide	139.133
123.055	0.2313	Psy6C06	3	POS	nicotinamide	86.6467
123.055	0.2313	Psy6C06	6	POS	nicotinamide	72.8633
123.055	0.2313	Psy6C06	9	POS	nicotinamide	73.44
123.055	0.2313	Psy6C06	12	POS	nicotinamide	64.7633
123.055	0.2313	Psy6C06	18	POS	nicotinamide	78.93
123.055	0.2313	Psy6C06	24	POS	nicotinamide	65.72
124.039	0.2555	Vib6D03	0	POS	nicotinate	26.5537
124.039	0.2555	Vib6D03	3	POS	nicotinate	24.4967
124.039	0.2555	Vib6D03	6	POS	nicotinate	10.8463
124.039	0.2555	Vib6D03	9	POS	nicotinate	4.66233
124.039	0.2555	Vib6D03	12	POS	nicotinate	18.3133
124.039	0.2555	Vib6D03	18	POS	nicotinate	15.6333
124.039	0.2555	Vib6D03	24	POS	nicotinate	10.3397
124.039	0.2555	Vib1A01	0	POS	nicotinate	53.4833
124.039	0.2555	Vib1A01	3	POS	nicotinate	44.1267
124.039	0.2555	Vib1A01	6	POS	nicotinate	17.8397
124.039	0.2555	Vib1A01	9	POS	nicotinate	18.3267
124.039	0.2555	Vib1A01	12	POS	nicotinate	33.1667
124.039	0.2555	Vib1A01	18	POS	nicotinate	30.2367
124.039	0.2555	Vib1A01	24	POS	nicotinate	27.51
124.039	0.2555	Psy6C06	0	POS	nicotinate	47.9067
124.039	0.2555	Psy6C06	3	POS	nicotinate	46.8567
124.039	0.2555	Psy6C06	6	POS	nicotinate	24.73
124.039	0.2555	Psy6C06	9	POS	nicotinate	16.81
124.039	0.2555	Psy6C06	12	POS	nicotinate	19.38
124.039	0.2555	Psy6C06	18	POS	nicotinate	21.832
124.039	0.2555	Psy6C06	24	POS	nicotinate	12.4593
126.022	0.1806	Vib6D03	0	POS	taurine	484.1
126.022	0.1806	Vib6D03	3	POS	taurine	655.867
126.022	0.1806	Vib6D03	6	POS	taurine	388.167
126.022	0.1806	Vib6D03	9	POS	taurine	428.7
126.022	0.1806	Vib6D03	12	POS	taurine	431.367
126.022	0.1806	Vib6D03	18	POS	taurine	349.1
126.022	0.1806	Vib6D03	24	POS	taurine	248.2
126.022	0.1806	Vib1A01	0	POS	taurine	601.633
126.022	0.1806	Vib1A01	3	POS	taurine	817.333
126.022	0.1806	Vib1A01	6	POS	taurine	462.2
126.022	0.1806	Vib1A01	9	POS	taurine	491.733
126.022	0.1806	Vib1A01	12	POS	taurine	517
126.022	0.1806	Vib1A01	18	POS	taurine	357.39
126.022	0.1806	Vib1A01	24	POS	taurine	276.967
126.022	0.1806	Psy6C06	0	POS	taurine	617.4
126.022	0.1806	Psy6C06	3	POS	taurine	413.533
126.022	0.1806	Psy6C06	6	POS	taurine	468.033
126.022	0.1806	Psy6C06	9	POS	taurine	541.167
126.022	0.1806	Psy6C06	12	POS	taurine	544.867
126.022	0.1806	Psy6C06	18	POS	taurine	529.467
126.022	0.1806	Psy6C06	24	POS	taurine	359.7
127.05	0.9366	Vib6D03	0	POS	thymine	1.32467
127.05	0.9366	Vib6D03	3	POS	thymine	2.05067
127.05	0.9366	Vib6D03	6	POS	thymine	3.264
127.05	0.9366	Vib6D03	9	POS	thymine	3.50533
127.05	0.9366	Vib6D03	12	POS	thymine	8.57967
127.05	0.9366	Vib6D03	18	POS	thymine	8.87367
127.05	0.9366	Vib6D03	24	POS	thymine	19.1967
127.05	0.9366	Vib1A01	0	POS	thymine	125.367
127.05	0.9366	Vib1A01	3	POS	thymine	145.3
127.05	0.9366	Vib1A01	6	POS	thymine	149.333
127.05	0.9366	Vib1A01	9	POS	thymine	150.367
127.05	0.9366	Vib1A01	12	POS	thymine	161.833
127.05	0.9366	Vib1A01	18	POS	thymine	142.77
127.05	0.9366	Vib1A01	24	POS	thymine	131.827
127.05	0.9366	Psy6C06	0	POS	thymine	163.267
127.05	0.9366	Psy6C06	3	POS	thymine	157.267
127.05	0.9366	Psy6C06	6	POS	thymine	176.767
127.05	0.9366	Psy6C06	9	POS	thymine	205.167
127.05	0.9366	Psy6C06	12	POS	thymine	194.433
127.05	0.9366	Psy6C06	18	POS	thymine	198.567
127.05	0.9366	Psy6C06	24	POS	thymine	205.567
129.052	0.2345	Vib6D03	0	POS	(2Z,4Z)-2-hydroxyhexa-2,4-dienoate	346.167
129.052	0.2345	Vib6D03	3	POS	(2Z,4Z)-2-hydroxyhexa-2,4-dienoate	248.267
129.052	0.2345	Vib6D03	6	POS	(2Z,4Z)-2-hydroxyhexa-2,4-dienoate	732.167
129.052	0.2345	Vib6D03	9	POS	(2Z,4Z)-2-hydroxyhexa-2,4-dienoate	983.433
129.052	0.2345	Vib6D03	12	POS	(2Z,4Z)-2-hydroxyhexa-2,4-dienoate	856.1
129.052	0.2345	Vib6D03	18	POS	(2Z,4Z)-2-hydroxyhexa-2,4-dienoate	610.733
129.052	0.2345	Vib6D03	24	POS	(2Z,4Z)-2-hydroxyhexa-2,4-dienoate	494.233
129.052	0.2345	Vib1A01	0	POS	(2Z,4Z)-2-hydroxyhexa-2,4-dienoate	285.867
129.052	0.2345	Vib1A01	3	POS	(2Z,4Z)-2-hydroxyhexa-2,4-dienoate	179.9
129.052	0.2345	Vib1A01	6	POS	(2Z,4Z)-2-hydroxyhexa-2,4-dienoate	1009.9
129.052	0.2345	Vib1A01	9	POS	(2Z,4Z)-2-hydroxyhexa-2,4-dienoate	994.733
129.052	0.2345	Vib1A01	12	POS	(2Z,4Z)-2-hydroxyhexa-2,4-dienoate	889
129.052	0.2345	Vib1A01	18	POS	(2Z,4Z)-2-hydroxyhexa-2,4-dienoate	795.1
129.052	0.2345	Vib1A01	24	POS	(2Z,4Z)-2-hydroxyhexa-2,4-dienoate	650.167
129.052	0.2345	Psy6C06	0	POS	(2Z,4Z)-2-hydroxyhexa-2,4-dienoate	347.067
129.052	0.2345	Psy6C06	3	POS	(2Z,4Z)-2-hydroxyhexa-2,4-dienoate	356.433
129.052	0.2345	Psy6C06	6	POS	(2Z,4Z)-2-hydroxyhexa-2,4-dienoate	1147.23
129.052	0.2345	Psy6C06	9	POS	(2Z,4Z)-2-hydroxyhexa-2,4-dienoate	1082.5
129.052	0.2345	Psy6C06	12	POS	(2Z,4Z)-2-hydroxyhexa-2,4-dienoate	1041.57
129.052	0.2345	Psy6C06	18	POS	(2Z,4Z)-2-hydroxyhexa-2,4-dienoate	875.5
129.052	0.2345	Psy6C06	24	POS	(2Z,4Z)-2-hydroxyhexa-2,4-dienoate	714.5
130.05	0.1938	Vib6D03	0	POS	5-oxo-L-proline	238
130.05	0.1938	Vib6D03	3	POS	5-oxo-L-proline	339.367
130.05	0.1938	Vib6D03	6	POS	5-oxo-L-proline	315.4
130.05	0.1938	Vib6D03	9	POS	5-oxo-L-proline	403.667
130.05	0.1938	Vib6D03	12	POS	5-oxo-L-proline	469.433
130.05	0.1938	Vib6D03	18	POS	5-oxo-L-proline	706.767
130.05	0.1938	Vib6D03	24	POS	5-oxo-L-proline	396.033
130.05	0.1938	Vib1A01	0	POS	5-oxo-L-proline	153.4
130.05	0.1938	Vib1A01	3	POS	5-oxo-L-proline	120.033
130.05	0.1938	Vib1A01	6	POS	5-oxo-L-proline	142.233
130.05	0.1938	Vib1A01	9	POS	5-oxo-L-proline	173.1
130.05	0.1938	Vib1A01	12	POS	5-oxo-L-proline	184.8
130.05	0.1938	Vib1A01	18	POS	5-oxo-L-proline	137.537
130.05	0.1938	Vib1A01	24	POS	5-oxo-L-proline	124.867
130.05	0.1938	Psy6C06	0	POS	5-oxo-L-proline	87.05
130.05	0.1938	Psy6C06	3	POS	5-oxo-L-proline	53.97
130.05	0.1938	Psy6C06	6	POS	5-oxo-L-proline	116.233
130.05	0.1938	Psy6C06	9	POS	5-oxo-L-proline	76.63
130.05	0.1938	Psy6C06	12	POS	5-oxo-L-proline	105.383
130.05	0.1938	Psy6C06	18	POS	5-oxo-L-proline	102.547
130.05	0.1938	Psy6C06	24	POS	5-oxo-L-proline	100.58
130.065	1.0528	Vib6D03	0	POS	isoquinoline	143.833
130.065	1.0528	Vib6D03	3	POS	isoquinoline	195.233
130.065	1.0528	Vib6D03	6	POS	isoquinoline	206.767
130.065	1.0528	Vib6D03	9	POS	isoquinoline	267.033
130.065	1.0528	Vib6D03	12	POS	isoquinoline	297.633
130.065	1.0528	Vib6D03	18	POS	isoquinoline	521.933
130.065	1.0528	Vib6D03	24	POS	isoquinoline	548.333
130.065	1.0528	Vib1A01	0	POS	isoquinoline	161.333
130.065	1.0528	Vib1A01	3	POS	isoquinoline	185.033
130.065	1.0528	Vib1A01	6	POS	isoquinoline	167.233
130.065	1.0528	Vib1A01	9	POS	isoquinoline	189.3
130.065	1.0528	Vib1A01	12	POS	isoquinoline	218.3
130.065	1.0528	Vib1A01	18	POS	isoquinoline	333.467
130.065	1.0528	Vib1A01	24	POS	isoquinoline	369.733
130.065	1.0528	Psy6C06	0	POS	isoquinoline	139.9
130.065	1.0528	Psy6C06	3	POS	isoquinoline	149.5
130.065	1.0528	Psy6C06	6	POS	isoquinoline	165.533
130.065	1.0528	Psy6C06	9	POS	isoquinoline	164.967
130.065	1.0528	Psy6C06	12	POS	isoquinoline	174.833
130.065	1.0528	Psy6C06	18	POS	isoquinoline	273.9
130.065	1.0528	Psy6C06	24	POS	isoquinoline	330.167
130.086	0.1266	Vib6D03	0	POS	4-acetamidobutanal	10.076
130.086	0.1266	Vib6D03	0	POS	L-pipecolate	10.076
130.086	0.1266	Vib6D03	3	POS	4-acetamidobutanal	23.0267
130.086	0.1266	Vib6D03	3	POS	L-pipecolate	23.0267
130.086	0.1266	Vib6D03	6	POS	4-acetamidobutanal	23.37
130.086	0.1266	Vib6D03	6	POS	L-pipecolate	23.37
130.086	0.1266	Vib6D03	9	POS	4-acetamidobutanal	21.9667
130.086	0.1266	Vib6D03	9	POS	L-pipecolate	21.9667
130.086	0.1266	Vib6D03	12	POS	4-acetamidobutanal	46.51
130.086	0.1266	Vib6D03	12	POS	L-pipecolate	46.51
130.086	0.1266	Vib6D03	18	POS	4-acetamidobutanal	53.6267
130.086	0.1266	Vib6D03	18	POS	L-pipecolate	53.6267
130.086	0.1266	Vib6D03	24	POS	4-acetamidobutanal	164.263
130.086	0.1266	Vib6D03	24	POS	L-pipecolate	164.263
130.086	0.1266	Vib1A01	0	POS	4-acetamidobutanal	16.3167
130.086	0.1266	Vib1A01	0	POS	L-pipecolate	16.3167
130.086	0.1266	Vib1A01	3	POS	4-acetamidobutanal	21.0933
130.086	0.1266	Vib1A01	3	POS	L-pipecolate	21.0933
130.086	0.1266	Vib1A01	6	POS	4-acetamidobutanal	29.96
130.086	0.1266	Vib1A01	6	POS	L-pipecolate	29.96
130.086	0.1266	Vib1A01	9	POS	4-acetamidobutanal	32.5833
130.086	0.1266	Vib1A01	9	POS	L-pipecolate	32.5833
130.086	0.1266	Vib1A01	12	POS	4-acetamidobutanal	25.46
130.086	0.1266	Vib1A01	12	POS	L-pipecolate	25.46
130.086	0.1266	Vib1A01	18	POS	4-acetamidobutanal	35.6
130.086	0.1266	Vib1A01	18	POS	L-pipecolate	35.6
130.086	0.1266	Vib1A01	24	POS	4-acetamidobutanal	45.2067
130.086	0.1266	Vib1A01	24	POS	L-pipecolate	45.2067
130.086	0.1266	Psy6C06	0	POS	4-acetamidobutanal	18.2267
130.086	0.1266	Psy6C06	0	POS	L-pipecolate	18.2267
130.086	0.1266	Psy6C06	3	POS	4-acetamidobutanal	16.1467
130.086	0.1266	Psy6C06	3	POS	L-pipecolate	16.1467
130.086	0.1266	Psy6C06	6	POS	4-acetamidobutanal	18.42
130.086	0.1266	Psy6C06	6	POS	L-pipecolate	18.42
130.086	0.1266	Psy6C06	9	POS	4-acetamidobutanal	22.88
130.086	0.1266	Psy6C06	9	POS	L-pipecolate	22.88
130.086	0.1266	Psy6C06	12	POS	4-acetamidobutanal	26.3967
130.086	0.1266	Psy6C06	12	POS	L-pipecolate	26.3967
130.086	0.1266	Psy6C06	18	POS	4-acetamidobutanal	24.95
130.086	0.1266	Psy6C06	18	POS	L-pipecolate	24.95
130.086	0.1266	Psy6C06	24	POS	4-acetamidobutanal	37.9933
130.086	0.1266	Psy6C06	24	POS	L-pipecolate	37.9933
132.066	0.6051	Vib6D03	0	POS	L-glutamate-5-semialdehyde	1.45433
132.066	0.6051	Vib6D03	3	POS	L-glutamate-5-semialdehyde	2.04767
132.066	0.6051	Vib6D03	6	POS	L-glutamate-5-semialdehyde	2.355
132.066	0.6051	Vib6D03	9	POS	L-glutamate-5-semialdehyde	2.50533
132.066	0.6051	Vib6D03	12	POS	L-glutamate-5-semialdehyde	3.756
132.066	0.6051	Vib6D03	18	POS	L-glutamate-5-semialdehyde	3.11367
132.066	0.6051	Vib6D03	24	POS	L-glutamate-5-semialdehyde	1.462
132.066	0.6051	Vib1A01	0	POS	L-glutamate-5-semialdehyde	15.44
132.066	0.6051	Vib1A01	3	POS	L-glutamate-5-semialdehyde	15.1657
132.066	0.6051	Vib1A01	6	POS	L-glutamate-5-semialdehyde	39.7133
132.066	0.6051	Vib1A01	9	POS	L-glutamate-5-semialdehyde	32.8267
132.066	0.6051	Vib1A01	12	POS	L-glutamate-5-semialdehyde	35.24
132.066	0.6051	Vib1A01	18	POS	L-glutamate-5-semialdehyde	34.8233
132.066	0.6051	Vib1A01	24	POS	L-glutamate-5-semialdehyde	18.3233
132.066	0.6051	Psy6C06	0	POS	L-glutamate-5-semialdehyde	73.5867
132.066	0.6051	Psy6C06	3	POS	L-glutamate-5-semialdehyde	105.443
132.066	0.6051	Psy6C06	6	POS	L-glutamate-5-semialdehyde	107.013
132.066	0.6051	Psy6C06	9	POS	L-glutamate-5-semialdehyde	103.583
132.066	0.6051	Psy6C06	12	POS	L-glutamate-5-semialdehyde	102.587
132.066	0.6051	Psy6C06	18	POS	L-glutamate-5-semialdehyde	41.5667
132.066	0.6051	Psy6C06	24	POS	L-glutamate-5-semialdehyde	12.5377
132.081	1.0526	Vib6D03	0	POS	3-phenylpropionitrile	49.3933
132.081	1.0526	Vib6D03	0	POS	creatine	49.3933
132.081	1.0526	Vib6D03	3	POS	3-phenylpropionitrile	64.6933
132.081	1.0526	Vib6D03	3	POS	creatine	64.6933
132.081	1.0526	Vib6D03	6	POS	3-phenylpropionitrile	146.667
132.081	1.0526	Vib6D03	6	POS	creatine	146.667
132.081	1.0526	Vib6D03	9	POS	3-phenylpropionitrile	168.833
132.081	1.0526	Vib6D03	9	POS	creatine	168.833
132.081	1.0526	Vib6D03	12	POS	3-phenylpropionitrile	224
132.081	1.0526	Vib6D03	12	POS	creatine	224
132.081	1.0526	Vib6D03	18	POS	3-phenylpropionitrile	326.167
132.081	1.0526	Vib6D03	18	POS	creatine	326.167
132.081	1.0526	Vib6D03	24	POS	3-phenylpropionitrile	380.633
132.081	1.0526	Vib6D03	24	POS	creatine	380.633
132.081	1.0526	Vib1A01	0	POS	3-phenylpropionitrile	84.7867
132.081	1.0526	Vib1A01	0	POS	creatine	84.7867
132.081	1.0526	Vib1A01	3	POS	3-phenylpropionitrile	131.1
132.081	1.0526	Vib1A01	3	POS	creatine	131.1
132.081	1.0526	Vib1A01	6	POS	3-phenylpropionitrile	94.45
132.081	1.0526	Vib1A01	6	POS	creatine	94.45
132.081	1.0526	Vib1A01	9	POS	3-phenylpropionitrile	146.033
132.081	1.0526	Vib1A01	9	POS	creatine	146.033
132.081	1.0526	Vib1A01	12	POS	3-phenylpropionitrile	130.82
132.081	1.0526	Vib1A01	12	POS	creatine	130.82
132.081	1.0526	Vib1A01	18	POS	3-phenylpropionitrile	165.2
132.081	1.0526	Vib1A01	18	POS	creatine	165.2
132.081	1.0526	Vib1A01	24	POS	3-phenylpropionitrile	262.3
132.081	1.0526	Vib1A01	24	POS	creatine	262.3
132.081	1.0526	Psy6C06	0	POS	3-phenylpropionitrile	52.04
132.081	1.0526	Psy6C06	0	POS	creatine	52.04
132.081	1.0526	Psy6C06	3	POS	3-phenylpropionitrile	95.6
132.081	1.0526	Psy6C06	3	POS	creatine	95.6
132.081	1.0526	Psy6C06	6	POS	3-phenylpropionitrile	110.123
132.081	1.0526	Psy6C06	6	POS	creatine	110.123
132.081	1.0526	Psy6C06	9	POS	3-phenylpropionitrile	109.2
132.081	1.0526	Psy6C06	9	POS	creatine	109.2
132.081	1.0526	Psy6C06	12	POS	3-phenylpropionitrile	139.567
132.081	1.0526	Psy6C06	12	POS	creatine	139.567
132.081	1.0526	Psy6C06	18	POS	3-phenylpropionitrile	118.073
132.081	1.0526	Psy6C06	18	POS	creatine	118.073
132.081	1.0526	Psy6C06	24	POS	3-phenylpropionitrile	196.267
132.081	1.0526	Psy6C06	24	POS	creatine	196.267
132.086	0.2118	Vib6D03	0	POS	3-phenylpropionitrile	76.82
132.086	0.2118	Vib6D03	3	POS	3-phenylpropionitrile	135.6
132.086	0.2118	Vib6D03	6	POS	3-phenylpropionitrile	92.6433
132.086	0.2118	Vib6D03	9	POS	3-phenylpropionitrile	163.733
132.086	0.2118	Vib6D03	12	POS	3-phenylpropionitrile	199.233
132.086	0.2118	Vib6D03	18	POS	3-phenylpropionitrile	254.2
132.086	0.2118	Vib6D03	24	POS	3-phenylpropionitrile	247.333
132.086	0.2118	Vib1A01	0	POS	3-phenylpropionitrile	323.333
132.086	0.2118	Vib1A01	3	POS	3-phenylpropionitrile	234.467
132.086	0.2118	Vib1A01	6	POS	3-phenylpropionitrile	219.733
132.086	0.2118	Vib1A01	9	POS	3-phenylpropionitrile	259.833
132.086	0.2118	Vib1A01	12	POS	3-phenylpropionitrile	233.367
132.086	0.2118	Vib1A01	18	POS	3-phenylpropionitrile	235.667
132.086	0.2118	Vib1A01	24	POS	3-phenylpropionitrile	183.433
132.086	0.2118	Psy6C06	0	POS	3-phenylpropionitrile	307.133
132.086	0.2118	Psy6C06	3	POS	3-phenylpropionitrile	180.533
132.086	0.2118	Psy6C06	6	POS	3-phenylpropionitrile	208.8
132.086	0.2118	Psy6C06	9	POS	3-phenylpropionitrile	223.5
132.086	0.2118	Psy6C06	12	POS	3-phenylpropionitrile	210.1
132.086	0.2118	Psy6C06	18	POS	3-phenylpropionitrile	210.933
132.086	0.2118	Psy6C06	24	POS	3-phenylpropionitrile	174.3
132.102	0.2119	Vib6D03	0	POS	L-leucine	37006.7
132.102	0.2119	Vib6D03	3	POS	L-leucine	58700
132.102	0.2119	Vib6D03	6	POS	L-leucine	49136.7
132.102	0.2119	Vib6D03	9	POS	L-leucine	64966.7
132.102	0.2119	Vib6D03	12	POS	L-leucine	72623.3
132.102	0.2119	Vib6D03	18	POS	L-leucine	91543.3
132.102	0.2119	Vib6D03	24	POS	L-leucine	98950
132.102	0.2119	Vib1A01	0	POS	L-leucine	89483.3
132.102	0.2119	Vib1A01	3	POS	L-leucine	83716.7
132.102	0.2119	Vib1A01	6	POS	L-leucine	78780
132.102	0.2119	Vib1A01	9	POS	L-leucine	87123.3
132.102	0.2119	Vib1A01	12	POS	L-leucine	83823.3
132.102	0.2119	Vib1A01	18	POS	L-leucine	86663.3
132.102	0.2119	Vib1A01	24	POS	L-leucine	81890
132.102	0.2119	Psy6C06	0	POS	L-leucine	84930
132.102	0.2119	Psy6C06	3	POS	L-leucine	69003.3
132.102	0.2119	Psy6C06	6	POS	L-leucine	75013.3
132.102	0.2119	Psy6C06	9	POS	L-leucine	80556.7
132.102	0.2119	Psy6C06	12	POS	L-leucine	78053.3
132.102	0.2119	Psy6C06	18	POS	L-leucine	81863.3
132.102	0.2119	Psy6C06	24	POS	L-leucine	80763.3
133.061	0.1702	Vib6D03	0	POS	3-ureidopropanoate	208.9
133.061	0.1702	Vib6D03	0	POS	L-asparagine	208.9
133.061	0.1702	Vib6D03	0	POS	cinnamaldehyde	208.9
133.061	0.1702	Vib6D03	3	POS	3-ureidopropanoate	439.433
133.061	0.1702	Vib6D03	3	POS	L-asparagine	439.433
133.061	0.1702	Vib6D03	3	POS	cinnamaldehyde	439.433
133.061	0.1702	Vib6D03	6	POS	3-ureidopropanoate	443.5
133.061	0.1702	Vib6D03	6	POS	L-asparagine	443.5
133.061	0.1702	Vib6D03	6	POS	cinnamaldehyde	443.5
133.061	0.1702	Vib6D03	9	POS	3-ureidopropanoate	407.633
133.061	0.1702	Vib6D03	9	POS	L-asparagine	407.633
133.061	0.1702	Vib6D03	9	POS	cinnamaldehyde	407.633
133.061	0.1702	Vib6D03	12	POS	3-ureidopropanoate	697.467
133.061	0.1702	Vib6D03	12	POS	L-asparagine	697.467
133.061	0.1702	Vib6D03	12	POS	cinnamaldehyde	697.467
133.061	0.1702	Vib6D03	18	POS	3-ureidopropanoate	788.533
133.061	0.1702	Vib6D03	18	POS	L-asparagine	788.533
133.061	0.1702	Vib6D03	18	POS	cinnamaldehyde	788.533
133.061	0.1702	Vib6D03	24	POS	3-ureidopropanoate	885.833
133.061	0.1702	Vib6D03	24	POS	L-asparagine	885.833
133.061	0.1702	Vib6D03	24	POS	cinnamaldehyde	885.833
133.061	0.1702	Vib1A01	0	POS	3-ureidopropanoate	178.533
133.061	0.1702	Vib1A01	0	POS	L-asparagine	178.533
133.061	0.1702	Vib1A01	0	POS	cinnamaldehyde	178.533
133.061	0.1702	Vib1A01	3	POS	3-ureidopropanoate	399.833
133.061	0.1702	Vib1A01	3	POS	L-asparagine	399.833
133.061	0.1702	Vib1A01	3	POS	cinnamaldehyde	399.833
133.061	0.1702	Vib1A01	6	POS	3-ureidopropanoate	279.1
133.061	0.1702	Vib1A01	6	POS	L-asparagine	279.1
133.061	0.1702	Vib1A01	6	POS	cinnamaldehyde	279.1
133.061	0.1702	Vib1A01	9	POS	3-ureidopropanoate	199.817
133.061	0.1702	Vib1A01	9	POS	L-asparagine	199.817
133.061	0.1702	Vib1A01	9	POS	cinnamaldehyde	199.817
133.061	0.1702	Vib1A01	12	POS	3-ureidopropanoate	486
133.061	0.1702	Vib1A01	12	POS	L-asparagine	486
133.061	0.1702	Vib1A01	12	POS	cinnamaldehyde	486
133.061	0.1702	Vib1A01	18	POS	3-ureidopropanoate	117.607
133.061	0.1702	Vib1A01	18	POS	L-asparagine	117.607
133.061	0.1702	Vib1A01	18	POS	cinnamaldehyde	117.607
133.061	0.1702	Vib1A01	24	POS	3-ureidopropanoate	362.1
133.061	0.1702	Vib1A01	24	POS	L-asparagine	362.1
133.061	0.1702	Vib1A01	24	POS	cinnamaldehyde	362.1
133.061	0.1702	Psy6C06	0	POS	3-ureidopropanoate	153.333
133.061	0.1702	Psy6C06	0	POS	L-asparagine	153.333
133.061	0.1702	Psy6C06	0	POS	cinnamaldehyde	153.333
133.061	0.1702	Psy6C06	3	POS	3-ureidopropanoate	310.933
133.061	0.1702	Psy6C06	3	POS	L-asparagine	310.933
133.061	0.1702	Psy6C06	3	POS	cinnamaldehyde	310.933
133.061	0.1702	Psy6C06	6	POS	3-ureidopropanoate	215.333
133.061	0.1702	Psy6C06	6	POS	L-asparagine	215.333
133.061	0.1702	Psy6C06	6	POS	cinnamaldehyde	215.333
133.061	0.1702	Psy6C06	9	POS	3-ureidopropanoate	188.677
133.061	0.1702	Psy6C06	9	POS	L-asparagine	188.677
133.061	0.1702	Psy6C06	9	POS	cinnamaldehyde	188.677
133.061	0.1702	Psy6C06	12	POS	3-ureidopropanoate	246.067
133.061	0.1702	Psy6C06	12	POS	L-asparagine	246.067
133.061	0.1702	Psy6C06	12	POS	cinnamaldehyde	246.067
133.061	0.1702	Psy6C06	18	POS	3-ureidopropanoate	227.163
133.061	0.1702	Psy6C06	18	POS	L-asparagine	227.163
133.061	0.1702	Psy6C06	18	POS	cinnamaldehyde	227.163
133.061	0.1702	Psy6C06	24	POS	3-ureidopropanoate	339.233
133.061	0.1702	Psy6C06	24	POS	L-asparagine	339.233
133.061	0.1702	Psy6C06	24	POS	cinnamaldehyde	339.233
134.045	0.1847	Vib6D03	0	POS	L-aspartate	636.133
134.045	0.1847	Vib6D03	3	POS	L-aspartate	888.1
134.045	0.1847	Vib6D03	6	POS	L-aspartate	528.133
134.045	0.1847	Vib6D03	9	POS	L-aspartate	759.2
134.045	0.1847	Vib6D03	12	POS	L-aspartate	939.433
134.045	0.1847	Vib6D03	18	POS	L-aspartate	1050.77
134.045	0.1847	Vib6D03	24	POS	L-aspartate	751.967
134.045	0.1847	Vib1A01	0	POS	L-aspartate	460.867
134.045	0.1847	Vib1A01	3	POS	L-aspartate	643.367
134.045	0.1847	Vib1A01	6	POS	L-aspartate	424.567
134.045	0.1847	Vib1A01	9	POS	L-aspartate	613.267
134.045	0.1847	Vib1A01	12	POS	L-aspartate	705.8
134.045	0.1847	Vib1A01	18	POS	L-aspartate	684.833
134.045	0.1847	Vib1A01	24	POS	L-aspartate	702.767
134.045	0.1847	Psy6C06	0	POS	L-aspartate	221.733
134.045	0.1847	Psy6C06	3	POS	L-aspartate	400.667
134.045	0.1847	Psy6C06	6	POS	L-aspartate	287.067
134.045	0.1847	Psy6C06	9	POS	L-aspartate	391.033
134.045	0.1847	Psy6C06	12	POS	L-aspartate	463.7
134.045	0.1847	Psy6C06	18	POS	L-aspartate	647.5
134.045	0.1847	Psy6C06	24	POS	L-aspartate	729.567
134.06	0.2934	Vib6D03	0	POS	(S)-ureidoglycine	0.8375
134.06	0.2934	Vib6D03	3	POS	(S)-ureidoglycine	49.02
134.06	0.2934	Vib6D03	6	POS	(S)-ureidoglycine	9.87533
134.06	0.2934	Vib6D03	9	POS	(S)-ureidoglycine	1.26467
134.06	0.2934	Vib6D03	12	POS	(S)-ureidoglycine	0.8375
134.06	0.2934	Vib6D03	18	POS	(S)-ureidoglycine	1.99833
134.06	0.2934	Vib6D03	24	POS	(S)-ureidoglycine	1.93983
134.06	0.2934	Vib1A01	0	POS	(S)-ureidoglycine	1.132
134.06	0.2934	Vib1A01	3	POS	(S)-ureidoglycine	1.13633
134.06	0.2934	Vib1A01	6	POS	(S)-ureidoglycine	1.64583
134.06	0.2934	Vib1A01	9	POS	(S)-ureidoglycine	0.8375
134.06	0.2934	Vib1A01	12	POS	(S)-ureidoglycine	1.74483
134.06	0.2934	Vib1A01	18	POS	(S)-ureidoglycine	1.337
134.06	0.2934	Vib1A01	24	POS	(S)-ureidoglycine	1.234
134.06	0.2934	Psy6C06	0	POS	(S)-ureidoglycine	1.15067
134.06	0.2934	Psy6C06	3	POS	(S)-ureidoglycine	1.96033
134.06	0.2934	Psy6C06	6	POS	(S)-ureidoglycine	1.81983
134.06	0.2934	Psy6C06	9	POS	(S)-ureidoglycine	1.11767
134.06	0.2934	Psy6C06	12	POS	(S)-ureidoglycine	1.339
134.06	0.2934	Psy6C06	18	POS	(S)-ureidoglycine	0.8375
134.06	0.2934	Psy6C06	24	POS	(S)-ureidoglycine	1.11667
135.028	0.1935	Vib6D03	0	POS	(S)-malate	7.54867
135.028	0.1935	Vib6D03	3	POS	(S)-malate	9.397
135.028	0.1935	Vib6D03	6	POS	(S)-malate	5.027
135.028	0.1935	Vib6D03	9	POS	(S)-malate	11.8107
135.028	0.1935	Vib6D03	12	POS	(S)-malate	11.8313
135.028	0.1935	Vib6D03	18	POS	(S)-malate	13.8433
135.028	0.1935	Vib6D03	24	POS	(S)-malate	11.1463
135.028	0.1935	Vib1A01	0	POS	(S)-malate	24.0507
135.028	0.1935	Vib1A01	3	POS	(S)-malate	3.524
135.028	0.1935	Vib1A01	6	POS	(S)-malate	14.5267
135.028	0.1935	Vib1A01	9	POS	(S)-malate	12.419
135.028	0.1935	Vib1A01	12	POS	(S)-malate	9.99733
135.028	0.1935	Vib1A01	18	POS	(S)-malate	16.0433
135.028	0.1935	Vib1A01	24	POS	(S)-malate	6.19067
135.028	0.1935	Psy6C06	0	POS	(S)-malate	18.0267
135.028	0.1935	Psy6C06	3	POS	(S)-malate	5.261
135.028	0.1935	Psy6C06	6	POS	(S)-malate	8.67267
135.028	0.1935	Psy6C06	9	POS	(S)-malate	7.986
135.028	0.1935	Psy6C06	12	POS	(S)-malate	7.91767
135.028	0.1935	Psy6C06	18	POS	(S)-malate	12.326
135.028	0.1935	Psy6C06	24	POS	(S)-malate	6.02833
136.062	0.378	Vib6D03	0	POS	adenine	8.77533
136.062	0.378	Vib6D03	3	POS	adenine	27.97
136.062	0.378	Vib6D03	6	POS	adenine	56.9067
136.062	0.378	Vib6D03	9	POS	adenine	89.35
136.062	0.378	Vib6D03	12	POS	adenine	95.2367
136.062	0.378	Vib6D03	18	POS	adenine	131.22
136.062	0.378	Vib6D03	24	POS	adenine	119.253
136.062	0.378	Vib1A01	0	POS	adenine	206.667
136.062	0.378	Vib1A01	3	POS	adenine	161.3
136.062	0.378	Vib1A01	6	POS	adenine	206.833
136.062	0.378	Vib1A01	9	POS	adenine	158.8
136.062	0.378	Vib1A01	12	POS	adenine	181.117
136.062	0.378	Vib1A01	18	POS	adenine	255.067
136.062	0.378	Vib1A01	24	POS	adenine	331.2
136.062	0.378	Psy6C06	0	POS	adenine	325.7
136.062	0.378	Psy6C06	3	POS	adenine	252
136.062	0.378	Psy6C06	6	POS	adenine	284.033
136.062	0.378	Psy6C06	9	POS	adenine	327.7
136.062	0.378	Psy6C06	12	POS	adenine	343.533
136.062	0.378	Psy6C06	18	POS	adenine	475.733
136.062	0.378	Psy6C06	24	POS	adenine	289.333
136.073	1.085	Vib6D03	0	POS	(Z)-phenylacetaldehyde oxime	197.333
136.073	1.085	Vib6D03	3	POS	(Z)-phenylacetaldehyde oxime	139.567
136.073	1.085	Vib6D03	6	POS	(Z)-phenylacetaldehyde oxime	158.867
136.073	1.085	Vib6D03	9	POS	(Z)-phenylacetaldehyde oxime	173.667
136.073	1.085	Vib6D03	12	POS	(Z)-phenylacetaldehyde oxime	179.867
136.073	1.085	Vib6D03	18	POS	(Z)-phenylacetaldehyde oxime	172.367
136.073	1.085	Vib6D03	24	POS	(Z)-phenylacetaldehyde oxime	170.7
136.073	1.085	Vib1A01	0	POS	(Z)-phenylacetaldehyde oxime	260.067
136.073	1.085	Vib1A01	3	POS	(Z)-phenylacetaldehyde oxime	195.767
136.073	1.085	Vib1A01	6	POS	(Z)-phenylacetaldehyde oxime	214.433
136.073	1.085	Vib1A01	9	POS	(Z)-phenylacetaldehyde oxime	208.5
136.073	1.085	Vib1A01	12	POS	(Z)-phenylacetaldehyde oxime	252.633
136.073	1.085	Vib1A01	18	POS	(Z)-phenylacetaldehyde oxime	240.833
136.073	1.085	Vib1A01	24	POS	(Z)-phenylacetaldehyde oxime	235.467
136.073	1.085	Psy6C06	0	POS	(Z)-phenylacetaldehyde oxime	145.8
136.073	1.085	Psy6C06	3	POS	(Z)-phenylacetaldehyde oxime	132.367
136.073	1.085	Psy6C06	6	POS	(Z)-phenylacetaldehyde oxime	154.967
136.073	1.085	Psy6C06	9	POS	(Z)-phenylacetaldehyde oxime	157.067
136.073	1.085	Psy6C06	12	POS	(Z)-phenylacetaldehyde oxime	173.6
136.073	1.085	Psy6C06	18	POS	(Z)-phenylacetaldehyde oxime	155.1
136.073	1.085	Psy6C06	24	POS	(Z)-phenylacetaldehyde oxime	154.167
136.076	0.2593	Vib6D03	0	POS	(Z)-phenylacetaldehyde oxime	994.5
136.076	0.2593	Vib6D03	3	POS	(Z)-phenylacetaldehyde oxime	1978.33
136.076	0.2593	Vib6D03	6	POS	(Z)-phenylacetaldehyde oxime	2083.67
136.076	0.2593	Vib6D03	9	POS	(Z)-phenylacetaldehyde oxime	1723.67
136.076	0.2593	Vib6D03	12	POS	(Z)-phenylacetaldehyde oxime	2096.67
136.076	0.2593	Vib6D03	18	POS	(Z)-phenylacetaldehyde oxime	3029.33
136.076	0.2593	Vib6D03	24	POS	(Z)-phenylacetaldehyde oxime	3360
136.076	0.2593	Vib1A01	0	POS	(Z)-phenylacetaldehyde oxime	2070
136.076	0.2593	Vib1A01	3	POS	(Z)-phenylacetaldehyde oxime	2412.33
136.076	0.2593	Vib1A01	6	POS	(Z)-phenylacetaldehyde oxime	1783.33
136.076	0.2593	Vib1A01	9	POS	(Z)-phenylacetaldehyde oxime	1650.33
136.076	0.2593	Vib1A01	12	POS	(Z)-phenylacetaldehyde oxime	1774.33
136.076	0.2593	Vib1A01	18	POS	(Z)-phenylacetaldehyde oxime	2040
136.076	0.2593	Vib1A01	24	POS	(Z)-phenylacetaldehyde oxime	2075.33
136.076	0.2593	Psy6C06	0	POS	(Z)-phenylacetaldehyde oxime	1810
136.076	0.2593	Psy6C06	3	POS	(Z)-phenylacetaldehyde oxime	2027.67
136.076	0.2593	Psy6C06	6	POS	(Z)-phenylacetaldehyde oxime	1491.33
136.076	0.2593	Psy6C06	9	POS	(Z)-phenylacetaldehyde oxime	1526.33
136.076	0.2593	Psy6C06	12	POS	(Z)-phenylacetaldehyde oxime	1566.67
136.076	0.2593	Psy6C06	18	POS	(Z)-phenylacetaldehyde oxime	1875.67
136.076	0.2593	Psy6C06	24	POS	(Z)-phenylacetaldehyde oxime	1824.67
137.046	0.2921	Vib6D03	0	POS	hypoxanthine	43.6767
137.046	0.2921	Vib6D03	3	POS	hypoxanthine	76.47
137.046	0.2921	Vib6D03	6	POS	hypoxanthine	33.0067
137.046	0.2921	Vib6D03	9	POS	hypoxanthine	15.84
137.046	0.2921	Vib6D03	12	POS	hypoxanthine	14.5767
137.046	0.2921	Vib6D03	18	POS	hypoxanthine	40.5933
137.046	0.2921	Vib6D03	24	POS	hypoxanthine	40.4767
137.046	0.2921	Vib1A01	0	POS	hypoxanthine	1067.93
137.046	0.2921	Vib1A01	3	POS	hypoxanthine	1159.9
137.046	0.2921	Vib1A01	6	POS	hypoxanthine	894
137.046	0.2921	Vib1A01	9	POS	hypoxanthine	490.667
137.046	0.2921	Vib1A01	12	POS	hypoxanthine	474.533
137.046	0.2921	Vib1A01	18	POS	hypoxanthine	613
137.046	0.2921	Vib1A01	24	POS	hypoxanthine	597.3
137.046	0.2921	Psy6C06	0	POS	hypoxanthine	815.467
137.046	0.2921	Psy6C06	3	POS	hypoxanthine	819.633
137.046	0.2921	Psy6C06	6	POS	hypoxanthine	630.133
137.046	0.2921	Psy6C06	9	POS	hypoxanthine	374.833
137.046	0.2921	Psy6C06	12	POS	hypoxanthine	368.4
137.046	0.2921	Psy6C06	18	POS	hypoxanthine	466.333
137.046	0.2921	Psy6C06	24	POS	hypoxanthine	419.067
137.046	0.5646	Vib6D03	0	POS	hypoxanthine	0.906
137.046	0.5646	Vib6D03	3	POS	hypoxanthine	1.539
137.046	0.5646	Vib6D03	6	POS	hypoxanthine	2.47467
137.046	0.5646	Vib6D03	9	POS	hypoxanthine	3.2
137.046	0.5646	Vib6D03	12	POS	hypoxanthine	4.24567
137.046	0.5646	Vib6D03	18	POS	hypoxanthine	13.5387
137.046	0.5646	Vib6D03	24	POS	hypoxanthine	32.1467
137.046	0.5646	Vib1A01	0	POS	hypoxanthine	347.967
137.046	0.5646	Vib1A01	3	POS	hypoxanthine	471.5
137.046	0.5646	Vib1A01	6	POS	hypoxanthine	610.6
137.046	0.5646	Vib1A01	9	POS	hypoxanthine	588.5
137.046	0.5646	Vib1A01	12	POS	hypoxanthine	550.967
137.046	0.5646	Vib1A01	18	POS	hypoxanthine	418
137.046	0.5646	Vib1A01	24	POS	hypoxanthine	447.833
137.046	0.5646	Psy6C06	0	POS	hypoxanthine	109.917
137.046	0.5646	Psy6C06	3	POS	hypoxanthine	411.067
137.046	0.5646	Psy6C06	6	POS	hypoxanthine	458.833
137.046	0.5646	Psy6C06	9	POS	hypoxanthine	471.633
137.046	0.5646	Psy6C06	12	POS	hypoxanthine	476.2
137.046	0.5646	Psy6C06	18	POS	hypoxanthine	296.833
137.046	0.5646	Psy6C06	24	POS	hypoxanthine	258.667
138.055	0.1993	Vib6D03	0	POS	anthranilate	14.7633
138.055	0.1993	Vib6D03	3	POS	anthranilate	6.98567
138.055	0.1993	Vib6D03	6	POS	anthranilate	10.6213
138.055	0.1993	Vib6D03	9	POS	anthranilate	12.7553
138.055	0.1993	Vib6D03	12	POS	anthranilate	3.758
138.055	0.1993	Vib6D03	18	POS	anthranilate	5.772
138.055	0.1993	Vib6D03	24	POS	anthranilate	5.82267
138.055	0.1993	Vib1A01	0	POS	anthranilate	138.3
138.055	0.1993	Vib1A01	3	POS	anthranilate	29.9967
138.055	0.1993	Vib1A01	6	POS	anthranilate	40.4467
138.055	0.1993	Vib1A01	9	POS	anthranilate	26.9133
138.055	0.1993	Vib1A01	12	POS	anthranilate	16.4543
138.055	0.1993	Vib1A01	18	POS	anthranilate	33.3357
138.055	0.1993	Vib1A01	24	POS	anthranilate	25.44
138.055	0.1993	Psy6C06	0	POS	anthranilate	102.48
138.055	0.1993	Psy6C06	3	POS	anthranilate	26.1033
138.055	0.1993	Psy6C06	6	POS	anthranilate	20.02
138.055	0.1993	Psy6C06	9	POS	anthranilate	29.01
138.055	0.1993	Psy6C06	12	POS	anthranilate	30.6
138.055	0.1993	Psy6C06	18	POS	anthranilate	25.3533
138.055	0.1993	Psy6C06	24	POS	anthranilate	15.92
138.055	0.8544	Vib6D03	0	POS	anthranilate	7.62467
138.055	0.8544	Vib6D03	3	POS	anthranilate	16.4367
138.055	0.8544	Vib6D03	6	POS	anthranilate	17.56
138.055	0.8544	Vib6D03	9	POS	anthranilate	11.3637
138.055	0.8544	Vib6D03	12	POS	anthranilate	21.9533
138.055	0.8544	Vib6D03	18	POS	anthranilate	20.86
138.055	0.8544	Vib6D03	24	POS	anthranilate	26.4033
138.055	0.8544	Vib1A01	0	POS	anthranilate	17.8533
138.055	0.8544	Vib1A01	3	POS	anthranilate	32.14
138.055	0.8544	Vib1A01	6	POS	anthranilate	36.33
138.055	0.8544	Vib1A01	9	POS	anthranilate	67.3867
138.055	0.8544	Vib1A01	12	POS	anthranilate	63.1367
138.055	0.8544	Vib1A01	18	POS	anthranilate	64.4933
138.055	0.8544	Vib1A01	24	POS	anthranilate	60.3367
138.055	0.8544	Psy6C06	0	POS	anthranilate	26.6133
138.055	0.8544	Psy6C06	3	POS	anthranilate	94.61
138.055	0.8544	Psy6C06	6	POS	anthranilate	80.6067
138.055	0.8544	Psy6C06	9	POS	anthranilate	65.5233
138.055	0.8544	Psy6C06	12	POS	anthranilate	100.537
138.055	0.8544	Psy6C06	18	POS	anthranilate	75.9867
138.055	0.8544	Psy6C06	24	POS	anthranilate	66.6133
138.055	1.1939	Vib6D03	0	POS	anthranilate	4.805
138.055	1.1939	Vib6D03	3	POS	anthranilate	6.856
138.055	1.1939	Vib6D03	6	POS	anthranilate	14.0663
138.055	1.1939	Vib6D03	9	POS	anthranilate	9.588
138.055	1.1939	Vib6D03	12	POS	anthranilate	9.94667
138.055	1.1939	Vib6D03	18	POS	anthranilate	6.665
138.055	1.1939	Vib6D03	24	POS	anthranilate	7.834
138.055	1.1939	Vib1A01	0	POS	anthranilate	27.32
138.055	1.1939	Vib1A01	3	POS	anthranilate	28.2833
138.055	1.1939	Vib1A01	6	POS	anthranilate	41.1567
138.055	1.1939	Vib1A01	9	POS	anthranilate	39.64
138.055	1.1939	Vib1A01	12	POS	anthranilate	41.6133
138.055	1.1939	Vib1A01	18	POS	anthranilate	34.5367
138.055	1.1939	Vib1A01	24	POS	anthranilate	36.04
138.055	1.1939	Psy6C06	0	POS	anthranilate	18.7037
138.055	1.1939	Psy6C06	3	POS	anthranilate	14.6733
138.055	1.1939	Psy6C06	6	POS	anthranilate	15.2733
138.055	1.1939	Psy6C06	9	POS	anthranilate	23.2367
138.055	1.1939	Psy6C06	12	POS	anthranilate	26.8567
138.055	1.1939	Psy6C06	18	POS	anthranilate	16.0437
138.055	1.1939	Psy6C06	24	POS	anthranilate	22.9
142.048	0.1509	Vib6D03	0	POS	(2Z,4E)-2-amino-6-oxohexa-2,4-dienoate	112.133
142.048	0.1509	Vib6D03	3	POS	(2Z,4E)-2-amino-6-oxohexa-2,4-dienoate	159.2
142.048	0.1509	Vib6D03	6	POS	(2Z,4E)-2-amino-6-oxohexa-2,4-dienoate	189.833
142.048	0.1509	Vib6D03	9	POS	(2Z,4E)-2-amino-6-oxohexa-2,4-dienoate	275.333
142.048	0.1509	Vib6D03	12	POS	(2Z,4E)-2-amino-6-oxohexa-2,4-dienoate	424.233
142.048	0.1509	Vib6D03	18	POS	(2Z,4E)-2-amino-6-oxohexa-2,4-dienoate	592.733
142.048	0.1509	Vib6D03	24	POS	(2Z,4E)-2-amino-6-oxohexa-2,4-dienoate	879.267
142.048	0.1509	Vib1A01	0	POS	(2Z,4E)-2-amino-6-oxohexa-2,4-dienoate	46.17
142.048	0.1509	Vib1A01	3	POS	(2Z,4E)-2-amino-6-oxohexa-2,4-dienoate	84.3333
142.048	0.1509	Vib1A01	6	POS	(2Z,4E)-2-amino-6-oxohexa-2,4-dienoate	92.2433
142.048	0.1509	Vib1A01	9	POS	(2Z,4E)-2-amino-6-oxohexa-2,4-dienoate	130.333
142.048	0.1509	Vib1A01	12	POS	(2Z,4E)-2-amino-6-oxohexa-2,4-dienoate	160.267
142.048	0.1509	Vib1A01	18	POS	(2Z,4E)-2-amino-6-oxohexa-2,4-dienoate	274.4
142.048	0.1509	Vib1A01	24	POS	(2Z,4E)-2-amino-6-oxohexa-2,4-dienoate	406.633
142.048	0.1509	Psy6C06	0	POS	(2Z,4E)-2-amino-6-oxohexa-2,4-dienoate	31.2867
142.048	0.1509	Psy6C06	3	POS	(2Z,4E)-2-amino-6-oxohexa-2,4-dienoate	62.2567
142.048	0.1509	Psy6C06	6	POS	(2Z,4E)-2-amino-6-oxohexa-2,4-dienoate	74.1433
142.048	0.1509	Psy6C06	9	POS	(2Z,4E)-2-amino-6-oxohexa-2,4-dienoate	85.1133
142.048	0.1509	Psy6C06	12	POS	(2Z,4E)-2-amino-6-oxohexa-2,4-dienoate	142.233
142.048	0.1509	Psy6C06	18	POS	(2Z,4E)-2-amino-6-oxohexa-2,4-dienoate	180.8
142.048	0.1509	Psy6C06	24	POS	(2Z,4E)-2-amino-6-oxohexa-2,4-dienoate	338.867
142.098	0.1234	Vib6D03	0	POS	histidinol	17.6867
142.098	0.1234	Vib6D03	3	POS	histidinol	16.65
142.098	0.1234	Vib6D03	6	POS	histidinol	9.08267
142.098	0.1234	Vib6D03	9	POS	histidinol	12.3787
142.098	0.1234	Vib6D03	12	POS	histidinol	8.65867
142.098	0.1234	Vib6D03	18	POS	histidinol	2.76433
142.098	0.1234	Vib6D03	24	POS	histidinol	1.56133
142.098	0.1234	Vib1A01	0	POS	histidinol	38.48
142.098	0.1234	Vib1A01	3	POS	histidinol	38.4733
142.098	0.1234	Vib1A01	6	POS	histidinol	29.9267
142.098	0.1234	Vib1A01	9	POS	histidinol	22.1233
142.098	0.1234	Vib1A01	12	POS	histidinol	15.345
142.098	0.1234	Vib1A01	18	POS	histidinol	3.173
142.098	0.1234	Vib1A01	24	POS	histidinol	5.27467
142.098	0.1234	Psy6C06	0	POS	histidinol	2.95667
142.098	0.1234	Psy6C06	3	POS	histidinol	4.84167
142.098	0.1234	Psy6C06	6	POS	histidinol	5.639
142.098	0.1234	Psy6C06	9	POS	histidinol	4.703
142.098	0.1234	Psy6C06	12	POS	histidinol	1.57767
142.098	0.1234	Psy6C06	18	POS	histidinol	1.21267
142.098	0.1234	Psy6C06	24	POS	histidinol	1.40067
143.033	0.1159	Vib6D03	0	POS	(4,5-dihydro-5-oxofuran-2-yl)-acetate	10.0383
143.033	0.1159	Vib6D03	3	POS	(4,5-dihydro-5-oxofuran-2-yl)-acetate	23.2667
143.033	0.1159	Vib6D03	6	POS	(4,5-dihydro-5-oxofuran-2-yl)-acetate	24.6667
143.033	0.1159	Vib6D03	9	POS	(4,5-dihydro-5-oxofuran-2-yl)-acetate	24.73
143.033	0.1159	Vib6D03	12	POS	(4,5-dihydro-5-oxofuran-2-yl)-acetate	23.7733
143.033	0.1159	Vib6D03	18	POS	(4,5-dihydro-5-oxofuran-2-yl)-acetate	16.08
143.033	0.1159	Vib6D03	24	POS	(4,5-dihydro-5-oxofuran-2-yl)-acetate	16.5
143.033	0.1159	Vib1A01	0	POS	(4,5-dihydro-5-oxofuran-2-yl)-acetate	7.55733
143.033	0.1159	Vib1A01	3	POS	(4,5-dihydro-5-oxofuran-2-yl)-acetate	18.6533
143.033	0.1159	Vib1A01	6	POS	(4,5-dihydro-5-oxofuran-2-yl)-acetate	28.25
143.033	0.1159	Vib1A01	9	POS	(4,5-dihydro-5-oxofuran-2-yl)-acetate	20.2
143.033	0.1159	Vib1A01	12	POS	(4,5-dihydro-5-oxofuran-2-yl)-acetate	38.1367
143.033	0.1159	Vib1A01	18	POS	(4,5-dihydro-5-oxofuran-2-yl)-acetate	22.2633
143.033	0.1159	Vib1A01	24	POS	(4,5-dihydro-5-oxofuran-2-yl)-acetate	17.0767
143.033	0.1159	Psy6C06	0	POS	(4,5-dihydro-5-oxofuran-2-yl)-acetate	13.99
143.033	0.1159	Psy6C06	3	POS	(4,5-dihydro-5-oxofuran-2-yl)-acetate	22.19
143.033	0.1159	Psy6C06	6	POS	(4,5-dihydro-5-oxofuran-2-yl)-acetate	19.7533
143.033	0.1159	Psy6C06	9	POS	(4,5-dihydro-5-oxofuran-2-yl)-acetate	32.1
143.033	0.1159	Psy6C06	12	POS	(4,5-dihydro-5-oxofuran-2-yl)-acetate	25.2733
143.033	0.1159	Psy6C06	18	POS	(4,5-dihydro-5-oxofuran-2-yl)-acetate	22.6933
143.033	0.1159	Psy6C06	24	POS	(4,5-dihydro-5-oxofuran-2-yl)-acetate	17.1233
146.06	1.0524	Vib6D03	0	POS	isoquinolin-2(1H)-one	99.52
146.06	1.0524	Vib6D03	3	POS	isoquinolin-2(1H)-one	198.367
146.06	1.0524	Vib6D03	6	POS	isoquinolin-2(1H)-one	260.9
146.06	1.0524	Vib6D03	9	POS	isoquinolin-2(1H)-one	350.6
146.06	1.0524	Vib6D03	12	POS	isoquinolin-2(1H)-one	423.3
146.06	1.0524	Vib6D03	18	POS	isoquinolin-2(1H)-one	649.8
146.06	1.0524	Vib6D03	24	POS	isoquinolin-2(1H)-one	650.733
146.06	1.0524	Vib1A01	0	POS	isoquinolin-2(1H)-one	158.633
146.06	1.0524	Vib1A01	3	POS	isoquinolin-2(1H)-one	267.133
146.06	1.0524	Vib1A01	6	POS	isoquinolin-2(1H)-one	310.367
146.06	1.0524	Vib1A01	9	POS	isoquinolin-2(1H)-one	373.267
146.06	1.0524	Vib1A01	12	POS	isoquinolin-2(1H)-one	387.333
146.06	1.0524	Vib1A01	18	POS	isoquinolin-2(1H)-one	491.533
146.06	1.0524	Vib1A01	24	POS	isoquinolin-2(1H)-one	517.9
146.06	1.0524	Psy6C06	0	POS	isoquinolin-2(1H)-one	120.843
146.06	1.0524	Psy6C06	3	POS	isoquinolin-2(1H)-one	211.967
146.06	1.0524	Psy6C06	6	POS	isoquinolin-2(1H)-one	242.667
146.06	1.0524	Psy6C06	9	POS	isoquinolin-2(1H)-one	305.267
146.06	1.0524	Psy6C06	12	POS	isoquinolin-2(1H)-one	312.533
146.06	1.0524	Psy6C06	18	POS	isoquinolin-2(1H)-one	406.067
146.06	1.0524	Psy6C06	24	POS	isoquinolin-2(1H)-one	459.9
146.06	1.2683	Vib6D03	0	POS	isoquinolin-2(1H)-one	2.21467
146.06	1.2683	Vib6D03	3	POS	isoquinolin-2(1H)-one	2.94667
146.06	1.2683	Vib6D03	6	POS	isoquinolin-2(1H)-one	4.36
146.06	1.2683	Vib6D03	9	POS	isoquinolin-2(1H)-one	3.772
146.06	1.2683	Vib6D03	12	POS	isoquinolin-2(1H)-one	6.95367
146.06	1.2683	Vib6D03	18	POS	isoquinolin-2(1H)-one	9.04267
146.06	1.2683	Vib6D03	24	POS	isoquinolin-2(1H)-one	12.922
146.06	1.2683	Vib1A01	0	POS	isoquinolin-2(1H)-one	2.13167
146.06	1.2683	Vib1A01	3	POS	isoquinolin-2(1H)-one	4.87833
146.06	1.2683	Vib1A01	6	POS	isoquinolin-2(1H)-one	4.052
146.06	1.2683	Vib1A01	9	POS	isoquinolin-2(1H)-one	3.446
146.06	1.2683	Vib1A01	12	POS	isoquinolin-2(1H)-one	4.46333
146.06	1.2683	Vib1A01	18	POS	isoquinolin-2(1H)-one	8.28033
146.06	1.2683	Vib1A01	24	POS	isoquinolin-2(1H)-one	30.55
146.06	1.2683	Psy6C06	0	POS	isoquinolin-2(1H)-one	2.31333
146.06	1.2683	Psy6C06	3	POS	isoquinolin-2(1H)-one	3.629
146.06	1.2683	Psy6C06	6	POS	isoquinolin-2(1H)-one	3.499
146.06	1.2683	Psy6C06	9	POS	isoquinolin-2(1H)-one	5.015
146.06	1.2683	Psy6C06	12	POS	isoquinolin-2(1H)-one	4.49433
146.06	1.2683	Psy6C06	18	POS	isoquinolin-2(1H)-one	10.2503
146.06	1.2683	Psy6C06	24	POS	isoquinolin-2(1H)-one	13.6483
147.044	0.2594	Vib6D03	0	POS	coumarin	109.447
147.044	0.2594	Vib6D03	3	POS	coumarin	215.4
147.044	0.2594	Vib6D03	6	POS	coumarin	222.167
147.044	0.2594	Vib6D03	9	POS	coumarin	177.267
147.044	0.2594	Vib6D03	12	POS	coumarin	204.467
147.044	0.2594	Vib6D03	18	POS	coumarin	354.2
147.044	0.2594	Vib6D03	24	POS	coumarin	363.6
147.044	0.2594	Vib1A01	0	POS	coumarin	236.733
147.044	0.2594	Vib1A01	3	POS	coumarin	275.4
147.044	0.2594	Vib1A01	6	POS	coumarin	182.9
147.044	0.2594	Vib1A01	9	POS	coumarin	173.6
147.044	0.2594	Vib1A01	12	POS	coumarin	188.767
147.044	0.2594	Vib1A01	18	POS	coumarin	229.033
147.044	0.2594	Vib1A01	24	POS	coumarin	240.2
147.044	0.2594	Psy6C06	0	POS	coumarin	199.933
147.044	0.2594	Psy6C06	3	POS	coumarin	226.533
147.044	0.2594	Psy6C06	6	POS	coumarin	167
147.044	0.2594	Psy6C06	9	POS	coumarin	155.333
147.044	0.2594	Psy6C06	12	POS	coumarin	171.433
147.044	0.2594	Psy6C06	18	POS	coumarin	214.467
147.044	0.2594	Psy6C06	24	POS	coumarin	205.967
147.076	0.1572	Vib6D03	0	POS	3-(carbamoylamino)-2-methylpropanoate	580.333
147.076	0.1572	Vib6D03	0	POS	L-glutamine	580.333
147.076	0.1572	Vib6D03	3	POS	3-(carbamoylamino)-2-methylpropanoate	751.233
147.076	0.1572	Vib6D03	3	POS	L-glutamine	751.233
147.076	0.1572	Vib6D03	6	POS	3-(carbamoylamino)-2-methylpropanoate	860.867
147.076	0.1572	Vib6D03	6	POS	L-glutamine	860.867
147.076	0.1572	Vib6D03	9	POS	3-(carbamoylamino)-2-methylpropanoate	1005.7
147.076	0.1572	Vib6D03	9	POS	L-glutamine	1005.7
147.076	0.1572	Vib6D03	12	POS	3-(carbamoylamino)-2-methylpropanoate	1209
147.076	0.1572	Vib6D03	12	POS	L-glutamine	1209
147.076	0.1572	Vib6D03	18	POS	3-(carbamoylamino)-2-methylpropanoate	1684
147.076	0.1572	Vib6D03	18	POS	L-glutamine	1684
147.076	0.1572	Vib6D03	24	POS	3-(carbamoylamino)-2-methylpropanoate	1447
147.076	0.1572	Vib6D03	24	POS	L-glutamine	1447
147.076	0.1572	Vib1A01	0	POS	3-(carbamoylamino)-2-methylpropanoate	336.067
147.076	0.1572	Vib1A01	0	POS	L-glutamine	336.067
147.076	0.1572	Vib1A01	3	POS	3-(carbamoylamino)-2-methylpropanoate	309.633
147.076	0.1572	Vib1A01	3	POS	L-glutamine	309.633
147.076	0.1572	Vib1A01	6	POS	3-(carbamoylamino)-2-methylpropanoate	300.767
147.076	0.1572	Vib1A01	6	POS	L-glutamine	300.767
147.076	0.1572	Vib1A01	9	POS	3-(carbamoylamino)-2-methylpropanoate	336.467
147.076	0.1572	Vib1A01	9	POS	L-glutamine	336.467
147.076	0.1572	Vib1A01	12	POS	3-(carbamoylamino)-2-methylpropanoate	387.967
147.076	0.1572	Vib1A01	12	POS	L-glutamine	387.967
147.076	0.1572	Vib1A01	18	POS	3-(carbamoylamino)-2-methylpropanoate	414.633
147.076	0.1572	Vib1A01	18	POS	L-glutamine	414.633
147.076	0.1572	Vib1A01	24	POS	3-(carbamoylamino)-2-methylpropanoate	420.7
147.076	0.1572	Vib1A01	24	POS	L-glutamine	420.7
147.076	0.1572	Psy6C06	0	POS	3-(carbamoylamino)-2-methylpropanoate	286.367
147.076	0.1572	Psy6C06	0	POS	L-glutamine	286.367
147.076	0.1572	Psy6C06	3	POS	3-(carbamoylamino)-2-methylpropanoate	393.867
147.076	0.1572	Psy6C06	3	POS	L-glutamine	393.867
147.076	0.1572	Psy6C06	6	POS	3-(carbamoylamino)-2-methylpropanoate	279.567
147.076	0.1572	Psy6C06	6	POS	L-glutamine	279.567
147.076	0.1572	Psy6C06	9	POS	3-(carbamoylamino)-2-methylpropanoate	292.333
147.076	0.1572	Psy6C06	9	POS	L-glutamine	292.333
147.076	0.1572	Psy6C06	12	POS	3-(carbamoylamino)-2-methylpropanoate	354.9
147.076	0.1572	Psy6C06	12	POS	L-glutamine	354.9
147.076	0.1572	Psy6C06	18	POS	3-(carbamoylamino)-2-methylpropanoate	371.9
147.076	0.1572	Psy6C06	18	POS	L-glutamine	371.9
147.076	0.1572	Psy6C06	24	POS	3-(carbamoylamino)-2-methylpropanoate	349.633
147.076	0.1572	Psy6C06	24	POS	L-glutamine	349.633
147.113	0.118	Vib6D03	0	POS	L-lysine	40.61
147.113	0.118	Vib6D03	3	POS	L-lysine	77.61
147.113	0.118	Vib6D03	6	POS	L-lysine	160.627
147.113	0.118	Vib6D03	9	POS	L-lysine	152.933
147.113	0.118	Vib6D03	12	POS	L-lysine	118.14
147.113	0.118	Vib6D03	18	POS	L-lysine	246.133
147.113	0.118	Vib6D03	24	POS	L-lysine	361.467
147.113	0.118	Vib1A01	0	POS	L-lysine	74.3433
147.113	0.118	Vib1A01	3	POS	L-lysine	67.0233
147.113	0.118	Vib1A01	6	POS	L-lysine	151
147.113	0.118	Vib1A01	9	POS	L-lysine	130.7
147.113	0.118	Vib1A01	12	POS	L-lysine	164.6
147.113	0.118	Vib1A01	18	POS	L-lysine	211.333
147.113	0.118	Vib1A01	24	POS	L-lysine	186.033
147.113	0.118	Psy6C06	0	POS	L-lysine	50.39
147.113	0.118	Psy6C06	3	POS	L-lysine	275.387
147.113	0.118	Psy6C06	6	POS	L-lysine	127.31
147.113	0.118	Psy6C06	9	POS	L-lysine	100.6
147.113	0.118	Psy6C06	12	POS	L-lysine	96.5167
147.113	0.118	Psy6C06	18	POS	L-lysine	129.833
147.113	0.118	Psy6C06	24	POS	L-lysine	176.067
148.06	0.1751	Vib6D03	0	POS	L-glutamate	366.8
148.06	0.1751	Vib6D03	3	POS	L-glutamate	750.4
148.06	0.1751	Vib6D03	6	POS	L-glutamate	644.033
148.06	0.1751	Vib6D03	9	POS	L-glutamate	711.433
148.06	0.1751	Vib6D03	12	POS	L-glutamate	889.833
148.06	0.1751	Vib6D03	18	POS	L-glutamate	1206
148.06	0.1751	Vib6D03	24	POS	L-glutamate	813.433
148.06	0.1751	Vib1A01	0	POS	L-glutamate	413.3
148.06	0.1751	Vib1A01	3	POS	L-glutamate	831.4
148.06	0.1751	Vib1A01	6	POS	L-glutamate	487.767
148.06	0.1751	Vib1A01	9	POS	L-glutamate	840.533
148.06	0.1751	Vib1A01	12	POS	L-glutamate	965.267
148.06	0.1751	Vib1A01	18	POS	L-glutamate	1038.93
148.06	0.1751	Vib1A01	24	POS	L-glutamate	779.433
148.06	0.1751	Psy6C06	0	POS	L-glutamate	377.067
148.06	0.1751	Psy6C06	3	POS	L-glutamate	326.233
148.06	0.1751	Psy6C06	6	POS	L-glutamate	301.1
148.06	0.1751	Psy6C06	9	POS	L-glutamate	546.933
148.06	0.1751	Psy6C06	12	POS	L-glutamate	524.767
148.06	0.1751	Psy6C06	18	POS	L-glutamate	907.067
148.06	0.1751	Psy6C06	24	POS	L-glutamate	729.167
149.023	1.4075	Vib6D03	0	POS	4-(methylsulfanyl)-2-oxobutanoate	45.8233
149.023	1.4075	Vib6D03	3	POS	4-(methylsulfanyl)-2-oxobutanoate	34.84
149.023	1.4075	Vib6D03	6	POS	4-(methylsulfanyl)-2-oxobutanoate	40.5967
149.023	1.4075	Vib6D03	9	POS	4-(methylsulfanyl)-2-oxobutanoate	30.2567
149.023	1.4075	Vib6D03	12	POS	4-(methylsulfanyl)-2-oxobutanoate	43.2367
149.023	1.4075	Vib6D03	18	POS	4-(methylsulfanyl)-2-oxobutanoate	43.3367
149.023	1.4075	Vib6D03	24	POS	4-(methylsulfanyl)-2-oxobutanoate	29.87
149.023	1.4075	Vib1A01	0	POS	4-(methylsulfanyl)-2-oxobutanoate	2.167
149.023	1.4075	Vib1A01	3	POS	4-(methylsulfanyl)-2-oxobutanoate	1.362
149.023	1.4075	Vib1A01	6	POS	4-(methylsulfanyl)-2-oxobutanoate	1.745
149.023	1.4075	Vib1A01	9	POS	4-(methylsulfanyl)-2-oxobutanoate	1.58967
149.023	1.4075	Vib1A01	12	POS	4-(methylsulfanyl)-2-oxobutanoate	2.469
149.023	1.4075	Vib1A01	18	POS	4-(methylsulfanyl)-2-oxobutanoate	1.929
149.023	1.4075	Vib1A01	24	POS	4-(methylsulfanyl)-2-oxobutanoate	1.15533
149.023	1.4075	Psy6C06	0	POS	4-(methylsulfanyl)-2-oxobutanoate	1.80833
149.023	1.4075	Psy6C06	3	POS	4-(methylsulfanyl)-2-oxobutanoate	1.81267
149.023	1.4075	Psy6C06	6	POS	4-(methylsulfanyl)-2-oxobutanoate	2.18267
149.023	1.4075	Psy6C06	9	POS	4-(methylsulfanyl)-2-oxobutanoate	1.38167
149.023	1.4075	Psy6C06	12	POS	4-(methylsulfanyl)-2-oxobutanoate	1.52767
149.023	1.4075	Psy6C06	18	POS	4-(methylsulfanyl)-2-oxobutanoate	1.78233
149.023	1.4075	Psy6C06	24	POS	4-(methylsulfanyl)-2-oxobutanoate	1.65067
149.06	0.4089	Vib6D03	0	POS	4-coumaraldehyde	68.1733
149.06	0.4089	Vib6D03	3	POS	4-coumaraldehyde	79.5833
149.06	0.4089	Vib6D03	6	POS	4-coumaraldehyde	123.467
149.06	0.4089	Vib6D03	9	POS	4-coumaraldehyde	171.467
149.06	0.4089	Vib6D03	12	POS	4-coumaraldehyde	207.2
149.06	0.4089	Vib6D03	18	POS	4-coumaraldehyde	356.333
149.06	0.4089	Vib6D03	24	POS	4-coumaraldehyde	431.567
149.06	0.4089	Vib1A01	0	POS	4-coumaraldehyde	183.433
149.06	0.4089	Vib1A01	3	POS	4-coumaraldehyde	148.467
149.06	0.4089	Vib1A01	6	POS	4-coumaraldehyde	182.433
149.06	0.4089	Vib1A01	9	POS	4-coumaraldehyde	181.8
149.06	0.4089	Vib1A01	12	POS	4-coumaraldehyde	182.8
149.06	0.4089	Vib1A01	18	POS	4-coumaraldehyde	253.333
149.06	0.4089	Vib1A01	24	POS	4-coumaraldehyde	309.267
149.06	0.4089	Psy6C06	0	POS	4-coumaraldehyde	165.233
149.06	0.4089	Psy6C06	3	POS	4-coumaraldehyde	120.337
149.06	0.4089	Psy6C06	6	POS	4-coumaraldehyde	137.647
149.06	0.4089	Psy6C06	9	POS	4-coumaraldehyde	135.3
149.06	0.4089	Psy6C06	12	POS	4-coumaraldehyde	140.367
149.06	0.4089	Psy6C06	18	POS	4-coumaraldehyde	202.433
149.06	0.4089	Psy6C06	24	POS	4-coumaraldehyde	234
149.074	1.2253	Vib6D03	0	POS	5-methoxybenzimidazole	35.7467
149.074	1.2253	Vib6D03	3	POS	5-methoxybenzimidazole	42.49
149.074	1.2253	Vib6D03	6	POS	5-methoxybenzimidazole	59.59
149.074	1.2253	Vib6D03	9	POS	5-methoxybenzimidazole	52.1733
149.074	1.2253	Vib6D03	12	POS	5-methoxybenzimidazole	61.4733
149.074	1.2253	Vib6D03	18	POS	5-methoxybenzimidazole	32.1667
149.074	1.2253	Vib6D03	24	POS	5-methoxybenzimidazole	8.29967
149.074	1.2253	Vib1A01	0	POS	5-methoxybenzimidazole	6.60467
149.074	1.2253	Vib1A01	3	POS	5-methoxybenzimidazole	1.445
149.074	1.2253	Vib1A01	6	POS	5-methoxybenzimidazole	0.863
149.074	1.2253	Vib1A01	9	POS	5-methoxybenzimidazole	0.863
149.074	1.2253	Vib1A01	12	POS	5-methoxybenzimidazole	1.25233
149.074	1.2253	Vib1A01	18	POS	5-methoxybenzimidazole	0.863
149.074	1.2253	Vib1A01	24	POS	5-methoxybenzimidazole	1.599
149.074	1.2253	Psy6C06	0	POS	5-methoxybenzimidazole	16.7533
149.074	1.2253	Psy6C06	3	POS	5-methoxybenzimidazole	3.268
149.074	1.2253	Psy6C06	6	POS	5-methoxybenzimidazole	2.01
149.074	1.2253	Psy6C06	9	POS	5-methoxybenzimidazole	0.863
149.074	1.2253	Psy6C06	12	POS	5-methoxybenzimidazole	1.613
149.074	1.2253	Psy6C06	18	POS	5-methoxybenzimidazole	1.28533
149.074	1.2253	Psy6C06	24	POS	5-methoxybenzimidazole	1.76133
149.081	0.2789	Vib6D03	0	POS	(R)-2,3-dihydroxy-3-methylpentanoate	60.4833
149.081	0.2789	Vib6D03	3	POS	(R)-2,3-dihydroxy-3-methylpentanoate	34.69
149.081	0.2789	Vib6D03	6	POS	(R)-2,3-dihydroxy-3-methylpentanoate	9.98567
149.081	0.2789	Vib6D03	9	POS	(R)-2,3-dihydroxy-3-methylpentanoate	14.8627
149.081	0.2789	Vib6D03	12	POS	(R)-2,3-dihydroxy-3-methylpentanoate	8.031
149.081	0.2789	Vib6D03	18	POS	(R)-2,3-dihydroxy-3-methylpentanoate	9.23933
149.081	0.2789	Vib6D03	24	POS	(R)-2,3-dihydroxy-3-methylpentanoate	6.213
149.081	0.2789	Vib1A01	0	POS	(R)-2,3-dihydroxy-3-methylpentanoate	11.9153
149.081	0.2789	Vib1A01	3	POS	(R)-2,3-dihydroxy-3-methylpentanoate	12.9607
149.081	0.2789	Vib1A01	6	POS	(R)-2,3-dihydroxy-3-methylpentanoate	4.92233
149.081	0.2789	Vib1A01	9	POS	(R)-2,3-dihydroxy-3-methylpentanoate	5.76733
149.081	0.2789	Vib1A01	12	POS	(R)-2,3-dihydroxy-3-methylpentanoate	4.02667
149.081	0.2789	Vib1A01	18	POS	(R)-2,3-dihydroxy-3-methylpentanoate	4.205
149.081	0.2789	Vib1A01	24	POS	(R)-2,3-dihydroxy-3-methylpentanoate	2.47767
149.081	0.2789	Psy6C06	0	POS	(R)-2,3-dihydroxy-3-methylpentanoate	44.2967
149.081	0.2789	Psy6C06	3	POS	(R)-2,3-dihydroxy-3-methylpentanoate	13.9493
149.081	0.2789	Psy6C06	6	POS	(R)-2,3-dihydroxy-3-methylpentanoate	8.34967
149.081	0.2789	Psy6C06	9	POS	(R)-2,3-dihydroxy-3-methylpentanoate	8.623
149.081	0.2789	Psy6C06	12	POS	(R)-2,3-dihydroxy-3-methylpentanoate	8.21667
149.081	0.2789	Psy6C06	18	POS	(R)-2,3-dihydroxy-3-methylpentanoate	4.87567
149.081	0.2789	Psy6C06	24	POS	(R)-2,3-dihydroxy-3-methylpentanoate	3.48233
150.058	0.1905	Vib6D03	0	POS	L-methionine	2193.33
150.058	0.1905	Vib6D03	3	POS	L-methionine	2920.33
150.058	0.1905	Vib6D03	6	POS	L-methionine	2631.67
150.058	0.1905	Vib6D03	9	POS	L-methionine	3599.67
150.058	0.1905	Vib6D03	12	POS	L-methionine	3911.33
150.058	0.1905	Vib6D03	18	POS	L-methionine	5000.67
150.058	0.1905	Vib6D03	24	POS	L-methionine	5474.33
150.058	0.1905	Vib1A01	0	POS	L-methionine	3548.67
150.058	0.1905	Vib1A01	3	POS	L-methionine	2602
150.058	0.1905	Vib1A01	6	POS	L-methionine	3061.67
150.058	0.1905	Vib1A01	9	POS	L-methionine	3222
150.058	0.1905	Vib1A01	12	POS	L-methionine	3121.67
150.058	0.1905	Vib1A01	18	POS	L-methionine	3475
150.058	0.1905	Vib1A01	24	POS	L-methionine	3407.33
150.058	0.1905	Psy6C06	0	POS	L-methionine	2971.67
150.058	0.1905	Psy6C06	3	POS	L-methionine	2065.33
150.058	0.1905	Psy6C06	6	POS	L-methionine	2633.33
150.058	0.1905	Psy6C06	9	POS	L-methionine	2798
150.058	0.1905	Psy6C06	12	POS	L-methionine	2808.33
150.058	0.1905	Psy6C06	18	POS	L-methionine	3160.33
150.058	0.1905	Psy6C06	24	POS	L-methionine	3220.33
151.035	0.1151	Vib6D03	0	POS	phenylglyoxylate	2893.33
151.035	0.1151	Vib6D03	3	POS	phenylglyoxylate	2232
151.035	0.1151	Vib6D03	6	POS	phenylglyoxylate	1875.67
151.035	0.1151	Vib6D03	9	POS	phenylglyoxylate	1570.33
151.035	0.1151	Vib6D03	12	POS	phenylglyoxylate	1148
151.035	0.1151	Vib6D03	18	POS	phenylglyoxylate	401.2
151.035	0.1151	Vib6D03	24	POS	phenylglyoxylate	585.867
151.035	0.1151	Vib1A01	0	POS	phenylglyoxylate	4161.33
151.035	0.1151	Vib1A01	3	POS	phenylglyoxylate	3289.67
151.035	0.1151	Vib1A01	6	POS	phenylglyoxylate	2841.33
151.035	0.1151	Vib1A01	9	POS	phenylglyoxylate	2253.33
151.035	0.1151	Vib1A01	12	POS	phenylglyoxylate	1899.67
151.035	0.1151	Vib1A01	18	POS	phenylglyoxylate	787.9
151.035	0.1151	Vib1A01	24	POS	phenylglyoxylate	797.433
151.035	0.1151	Psy6C06	0	POS	phenylglyoxylate	3527
151.035	0.1151	Psy6C06	3	POS	phenylglyoxylate	3092
151.035	0.1151	Psy6C06	6	POS	phenylglyoxylate	2276.33
151.035	0.1151	Psy6C06	9	POS	phenylglyoxylate	1887.67
151.035	0.1151	Psy6C06	12	POS	phenylglyoxylate	1558.67
151.035	0.1151	Psy6C06	18	POS	phenylglyoxylate	785.8
151.035	0.1151	Psy6C06	24	POS	phenylglyoxylate	637.933
151.112	1.4677	Vib6D03	0	POS	perillyl aldehyde	44.5267
151.112	1.4677	Vib6D03	3	POS	perillyl aldehyde	36.2933
151.112	1.4677	Vib6D03	6	POS	perillyl aldehyde	30.4433
151.112	1.4677	Vib6D03	9	POS	perillyl aldehyde	26.31
151.112	1.4677	Vib6D03	12	POS	perillyl aldehyde	19.1133
151.112	1.4677	Vib6D03	18	POS	perillyl aldehyde	28.2767
151.112	1.4677	Vib6D03	24	POS	perillyl aldehyde	22.4667
151.112	1.4677	Vib1A01	0	POS	perillyl aldehyde	18.34
151.112	1.4677	Vib1A01	3	POS	perillyl aldehyde	31.45
151.112	1.4677	Vib1A01	6	POS	perillyl aldehyde	20.23
151.112	1.4677	Vib1A01	9	POS	perillyl aldehyde	17.2067
151.112	1.4677	Vib1A01	12	POS	perillyl aldehyde	20.7403
151.112	1.4677	Vib1A01	18	POS	perillyl aldehyde	19.6667
151.112	1.4677	Vib1A01	24	POS	perillyl aldehyde	12.569
151.112	1.4677	Psy6C06	0	POS	perillyl aldehyde	35.4233
151.112	1.4677	Psy6C06	3	POS	perillyl aldehyde	21.0433
151.112	1.4677	Psy6C06	6	POS	perillyl aldehyde	18.3937
151.112	1.4677	Psy6C06	9	POS	perillyl aldehyde	22.6837
151.112	1.4677	Psy6C06	12	POS	perillyl aldehyde	27.19
151.112	1.4677	Psy6C06	18	POS	perillyl aldehyde	27.64
151.112	1.4677	Psy6C06	24	POS	perillyl aldehyde	45.3767
152.056	0.194	Vib6D03	0	POS	guanine	147.833
152.056	0.194	Vib6D03	3	POS	guanine	146.033
152.056	0.194	Vib6D03	6	POS	guanine	115.9
152.056	0.194	Vib6D03	9	POS	guanine	166.667
152.056	0.194	Vib6D03	12	POS	guanine	156.167
152.056	0.194	Vib6D03	18	POS	guanine	195.467
152.056	0.194	Vib6D03	24	POS	guanine	158.733
152.056	0.194	Vib1A01	0	POS	guanine	749.367
152.056	0.194	Vib1A01	3	POS	guanine	266.133
152.056	0.194	Vib1A01	6	POS	guanine	298.433
152.056	0.194	Vib1A01	9	POS	guanine	293.833
152.056	0.194	Vib1A01	12	POS	guanine	290.8
152.056	0.194	Vib1A01	18	POS	guanine	220.033
152.056	0.194	Vib1A01	24	POS	guanine	170.9
152.056	0.194	Psy6C06	0	POS	guanine	573.867
152.056	0.194	Psy6C06	3	POS	guanine	233.567
152.056	0.194	Psy6C06	6	POS	guanine	280.8
152.056	0.194	Psy6C06	9	POS	guanine	289.333
152.056	0.194	Psy6C06	12	POS	guanine	252.6
152.056	0.194	Psy6C06	18	POS	guanine	208.633
152.056	0.194	Psy6C06	24	POS	guanine	173.233
152.057	0.5609	Vib6D03	0	POS	guanine	14.1067
152.057	0.5609	Vib6D03	3	POS	guanine	89.5367
152.057	0.5609	Vib6D03	6	POS	guanine	173.733
152.057	0.5609	Vib6D03	9	POS	guanine	234.7
152.057	0.5609	Vib6D03	12	POS	guanine	261.633
152.057	0.5609	Vib6D03	18	POS	guanine	224.9
152.057	0.5609	Vib6D03	24	POS	guanine	235.4
152.057	0.5609	Vib1A01	0	POS	guanine	817.267
152.057	0.5609	Vib1A01	3	POS	guanine	955.667
152.057	0.5609	Vib1A01	6	POS	guanine	1178.57
152.057	0.5609	Vib1A01	9	POS	guanine	1163
152.057	0.5609	Vib1A01	12	POS	guanine	1124.2
152.057	0.5609	Vib1A01	18	POS	guanine	881.9
152.057	0.5609	Vib1A01	24	POS	guanine	694.933
152.057	0.5609	Psy6C06	0	POS	guanine	487.633
152.057	0.5609	Psy6C06	3	POS	guanine	814.8
152.057	0.5609	Psy6C06	6	POS	guanine	902.467
152.057	0.5609	Psy6C06	9	POS	guanine	936.967
152.057	0.5609	Psy6C06	12	POS	guanine	901.233
152.057	0.5609	Psy6C06	18	POS	guanine	685.2
152.057	0.5609	Psy6C06	24	POS	guanine	496.533
153.04	0.3085	Vib6D03	0	POS	xanthine	32.7033
153.04	0.3085	Vib6D03	3	POS	xanthine	17.3033
153.04	0.3085	Vib6D03	6	POS	xanthine	15.3817
153.04	0.3085	Vib6D03	9	POS	xanthine	16.514
153.04	0.3085	Vib6D03	12	POS	xanthine	9.16967
153.04	0.3085	Vib6D03	18	POS	xanthine	23.6633
153.04	0.3085	Vib6D03	24	POS	xanthine	11.3283
153.04	0.3085	Vib1A01	0	POS	xanthine	1.14567
153.04	0.3085	Vib1A01	3	POS	xanthine	1.86767
153.04	0.3085	Vib1A01	6	POS	xanthine	7.18633
153.04	0.3085	Vib1A01	9	POS	xanthine	6.51367
153.04	0.3085	Vib1A01	12	POS	xanthine	6.63367
153.04	0.3085	Vib1A01	18	POS	xanthine	15.9037
153.04	0.3085	Vib1A01	24	POS	xanthine	5.66433
153.04	0.3085	Psy6C06	0	POS	xanthine	2.3
153.04	0.3085	Psy6C06	3	POS	xanthine	5.08767
153.04	0.3085	Psy6C06	6	POS	xanthine	3.526
153.04	0.3085	Psy6C06	9	POS	xanthine	8.98333
153.04	0.3085	Psy6C06	12	POS	xanthine	10.1527
153.04	0.3085	Psy6C06	18	POS	xanthine	9.097
153.04	0.3085	Psy6C06	24	POS	xanthine	6.34933
154.084	0.211	Vib6D03	0	POS	dopamine	437.767
154.084	0.211	Vib6D03	3	POS	dopamine	487.833
154.084	0.211	Vib6D03	6	POS	dopamine	3284
154.084	0.211	Vib6D03	9	POS	dopamine	3764
154.084	0.211	Vib6D03	12	POS	dopamine	4295
154.084	0.211	Vib6D03	18	POS	dopamine	5241.67
154.084	0.211	Vib6D03	24	POS	dopamine	6469.67
154.084	0.211	Vib1A01	0	POS	dopamine	674.067
154.084	0.211	Vib1A01	3	POS	dopamine	2791
154.084	0.211	Vib1A01	6	POS	dopamine	4695
154.084	0.211	Vib1A01	9	POS	dopamine	4795
154.084	0.211	Vib1A01	12	POS	dopamine	5307
154.084	0.211	Vib1A01	18	POS	dopamine	5640.33
154.084	0.211	Vib1A01	24	POS	dopamine	6221.33
154.084	0.211	Psy6C06	0	POS	dopamine	647.167
154.084	0.211	Psy6C06	3	POS	dopamine	3537
154.084	0.211	Psy6C06	6	POS	dopamine	4392.33
154.084	0.211	Psy6C06	9	POS	dopamine	4431.67
154.084	0.211	Psy6C06	12	POS	dopamine	4828.67
154.084	0.211	Psy6C06	18	POS	dopamine	5102.33
154.084	0.211	Psy6C06	24	POS	dopamine	5469.67
156.042	0.1513	Vib6D03	0	POS	(R)-1-amino-2-propanol O-2-phosphate	103.657
156.042	0.1513	Vib6D03	3	POS	(R)-1-amino-2-propanol O-2-phosphate	121.4
156.042	0.1513	Vib6D03	6	POS	(R)-1-amino-2-propanol O-2-phosphate	101.18
156.042	0.1513	Vib6D03	9	POS	(R)-1-amino-2-propanol O-2-phosphate	202.26
156.042	0.1513	Vib6D03	12	POS	(R)-1-amino-2-propanol O-2-phosphate	82.3067
156.042	0.1513	Vib6D03	18	POS	(R)-1-amino-2-propanol O-2-phosphate	113.93
156.042	0.1513	Vib6D03	24	POS	(R)-1-amino-2-propanol O-2-phosphate	64.4967
156.042	0.1513	Vib1A01	0	POS	(R)-1-amino-2-propanol O-2-phosphate	63.1133
156.042	0.1513	Vib1A01	3	POS	(R)-1-amino-2-propanol O-2-phosphate	78.32
156.042	0.1513	Vib1A01	6	POS	(R)-1-amino-2-propanol O-2-phosphate	71.43
156.042	0.1513	Vib1A01	9	POS	(R)-1-amino-2-propanol O-2-phosphate	213.23
156.042	0.1513	Vib1A01	12	POS	(R)-1-amino-2-propanol O-2-phosphate	268.277
156.042	0.1513	Vib1A01	18	POS	(R)-1-amino-2-propanol O-2-phosphate	144.63
156.042	0.1513	Vib1A01	24	POS	(R)-1-amino-2-propanol O-2-phosphate	190.4
156.042	0.1513	Psy6C06	0	POS	(R)-1-amino-2-propanol O-2-phosphate	76.05
156.042	0.1513	Psy6C06	3	POS	(R)-1-amino-2-propanol O-2-phosphate	76.5
156.042	0.1513	Psy6C06	6	POS	(R)-1-amino-2-propanol O-2-phosphate	71.9033
156.042	0.1513	Psy6C06	9	POS	(R)-1-amino-2-propanol O-2-phosphate	132.7
156.042	0.1513	Psy6C06	12	POS	(R)-1-amino-2-propanol O-2-phosphate	168.977
156.042	0.1513	Psy6C06	18	POS	(R)-1-amino-2-propanol O-2-phosphate	88.11
156.042	0.1513	Psy6C06	24	POS	(R)-1-amino-2-propanol O-2-phosphate	218.2
156.077	0.1596	Vib6D03	0	POS	L-histidine	49.6973
156.077	0.1596	Vib6D03	3	POS	L-histidine	277.467
156.077	0.1596	Vib6D03	6	POS	L-histidine	426.7
156.077	0.1596	Vib6D03	9	POS	L-histidine	173.467
156.077	0.1596	Vib6D03	12	POS	L-histidine	391.067
156.077	0.1596	Vib6D03	18	POS	L-histidine	736.033
156.077	0.1596	Vib6D03	24	POS	L-histidine	1108.33
156.077	0.1596	Vib1A01	0	POS	L-histidine	18.9667
156.077	0.1596	Vib1A01	3	POS	L-histidine	87.4233
156.077	0.1596	Vib1A01	6	POS	L-histidine	84.7367
156.077	0.1596	Vib1A01	9	POS	L-histidine	161.003
156.077	0.1596	Vib1A01	12	POS	L-histidine	209.333
156.077	0.1596	Vib1A01	18	POS	L-histidine	201.89
156.077	0.1596	Vib1A01	24	POS	L-histidine	311.4
156.077	0.1596	Psy6C06	0	POS	L-histidine	21.9567
156.077	0.1596	Psy6C06	3	POS	L-histidine	41.9867
156.077	0.1596	Psy6C06	6	POS	L-histidine	111.28
156.077	0.1596	Psy6C06	9	POS	L-histidine	83.36
156.077	0.1596	Psy6C06	12	POS	L-histidine	92.1
156.077	0.1596	Psy6C06	18	POS	L-histidine	151.077
156.077	0.1596	Psy6C06	24	POS	L-histidine	370.167
157.047	0.2706	Vib6D03	0	POS	(2S,3S)-2,3-dihydroxy-2,3-dihydrobenzoate	18.6727
157.047	0.2706	Vib6D03	3	POS	(2S,3S)-2,3-dihydroxy-2,3-dihydrobenzoate	9.475
157.047	0.2706	Vib6D03	6	POS	(2S,3S)-2,3-dihydroxy-2,3-dihydrobenzoate	6.948
157.047	0.2706	Vib6D03	9	POS	(2S,3S)-2,3-dihydroxy-2,3-dihydrobenzoate	32.0267
[truncated: 4,742 more rows]
