# Supplementary material for: Degradation of extracellular polymeric substances shapes microbial community diversity
Source: PLoS Biol. 2025 Jul 29;23(7):e3003287. doi: 10.1371/journal.pbio.3003287 (PMC12306770; doi:10.1371/journal.pbio.3003287)
Supplement: S10 Data — (XLSX) [file pbio.3003287.s010.xlsx]

## Sheet: Fig 5a
mz	time	annotation	Fold change	Fold change standard deviation	Replicate 1	Replicate 2	Replicate 3	average intensity	standard deviation intensity
147.113	0	L-lysine	0	0.209828	37.7	36.49	47.64	40.61	6.11815
147.113	3	L-lysine	0.886869	0.442781	63.72	62.11	107	77.61	25.4652
147.113	6	L-lysine	1.73778	1.01299	74.98	294.3	112.6	160.627	117.283
147.113	9	L-lysine	1.87646	0.398432	148.4	113.4	197	152.933	41.984
147.113	12	L-lysine	1.52557	0.257562	136.9	96.32	121.2	118.14	20.4623
147.113	18	L-lysine	2.58114	0.27865	208.5	228	301.9	246.133	49.2697
147.113	24	L-lysine	3.01687	0.746741	594.3	228	262.1	361.467	202.359
175.119	0	L-arginine	0	0.0782008	298.8	329.9	326.2	318.3	16.9885
175.119	3	L-arginine	1.64625	0.139711	891.2	1046	1061	999.4	94.0036
175.119	6	L-arginine	1.70473	0.142289	1078	927.6	1117	1040.87	100.011
175.119	9	L-arginine	1.66714	0.715601	1140	1546	586.1	1090.7	481.845
175.119	12	L-arginine	2.3281	0.20748	1887	1467	1475	1609.67	240.211
175.119	18	L-arginine	3.39635	0.231247	4017	2962	3164	3381	559.976
175.119	24	L-arginine	3.77676	0.62713	5000	2682	6192	4624.67	1784.85
156.077	0	L-histidine	0	1.70612	43.84	9.382	95.87	49.6973	43.5405
156.077	3	L-histidine	2.47781	0.118287	258.8	270.3	303.3	277.467	23.0994
156.077	6	L-histidine	3.08388	0.285308	459	485	336.1	426.7	79.5316
156.077	9	L-histidine	1.79981	0.125763	157.1	177.2	186.1	173.467	14.8561
156.077	12	L-histidine	2.85411	0.761213	554.4	419.1	199.7	391.067	179.004
156.077	18	L-histidine	3.863	0.327075	610.6	661.9	935.6	736.033	174.723
156.077	24	L-histidine	4.47471	0.137603	1004	1106	1215	1108.33	105.519
116.071	0	L-proline	0	0.831097	3.791	11.7	5.412	6.96767	4.1777
116.071	3	L-proline	1.79627	0.350251	19.38	23.32	31.36	24.6867	6.10581
116.071	6	L-proline	1.93903	1.20087	35.01	10.5	51.88	32.4633	20.8072
116.071	9	L-proline	2.74686	0.668633	47.04	29.34	74.13	50.17	22.5585
116.071	12	L-proline	4.81748	1.21118	305.2	74.62	333	237.607	141.833
116.071	18	L-proline	5.3567	0.646912	224	479	216.9	306.633	149.316
116.071	24	L-proline	4.82372	1.09868	83.17	350.3	263.7	232.39	136.29

## Sheet: Fig 5cd
Time	hours	compound	Replicate 1	Replicate 2	Replicate 3	average intensity	standard deviation intensity
0	0	acetyl-hexose	1917	2630	2084	2210.33	372.911
0	0	Glycosylamines	215	159	362	245.333	104.844
0	0	hexosamine dimer	0	519	695	404.667	361.331
0	0	N-acyl-alpha-hexosamines	5749	5265	6831	5948.33	801.804
0	0	O-glycosyl compounds	2035	1732	3028	2265	677.923
1	3	acetyl-hexose	1756	2332	2059	2049	288.13
1	3	Glycosylamines	215	216	257	229.333	23.9653
1	3	hexosamine dimer	1296	917	1599	1270.67	341.705
1	3	N-acyl-alpha-hexosamines	5635	6786	6950	6457	716.58
1	3	O-glycosyl compounds	2919	3721	4161	3600.33	629.731
2	6	acetyl-hexose	2296	2623	1883	2267.33	370.832
2	6	Glycosylamines	439	391	599	476.333	108.91
2	6	hexosamine dimer	1568	1782	1963	1771	197.73
2	6	N-acyl-alpha-hexosamines	6018	6027	6322	6122.33	172.975
2	6	O-glycosyl compounds	7860	8046	8592	8166	380.468
3	9	acetyl-hexose	2809	2851	3060	2906.67	134.441
3	9	Glycosylamines	248	471	573	430.667	166.212
3	9	hexosamine dimer	3097	2584	1920	2533.67	590.112
3	9	N-acyl-alpha-hexosamines	6729	6326	8147	7067.33	956.484
3	9	O-glycosyl compounds	10198	9594	9897	9896.33	302.001
4	12	acetyl-hexose	2900	3433	4272	3535	691.664
4	12	Glycosylamines	298	359	490	382.333	98.1037
4	12	hexosamine dimer	2645	2345	2992	2660.67	323.784
4	12	N-acyl-alpha-hexosamines	5636	6981	6475	6364	679.336
4	12	O-glycosyl compounds	10988	12133	13682	12267.7	1352.04
5	18	acetyl-hexose	5272	4489	5489	5083.33	526.019
5	18	Glycosylamines	330	578	488	465.333	125.544
5	18	hexosamine dimer	3168	3499	3448	3371.67	178.214
5	18	N-acyl-alpha-hexosamines	8362	7776	7567	7901.67	412.129
5	18	O-glycosyl compounds	13870	14337	14739	14315.3	434.905
6	24	acetyl-hexose	7616	6572	6387	6858.33	662.646
6	24	Glycosylamines	200	386	457	347.667	132.719
6	24	hexosamine dimer	2779	3807	3261	3282.33	514.332
6	24	N-acyl-alpha-hexosamines	8192	6516	8130	7612.67	950.247
6	24	O-glycosyl compounds	16212	17802	16548	16854	838.005
0	0	acetyl-hexose	5904	5450	4876	5410	515.166
0	0	Glycosylamines	690	1857	1319	1288.67	584.091
0	0	hexosamine dimer	1801	1804	1071	1558.67	422.334
0	0	N-acyl-alpha-hexosamines	4537	4773	3850	4386.67	479.513
0	0	O-glycosyl compounds	6355	4063	5097	5171.67	1147.82
1	3	acetyl-hexose	5886	4835	4021	4914	935.006
1	3	Glycosylamines	1143	1648	1143	1311.33	291.562
1	3	hexosamine dimer	3225	3494	3393	3370.67	135.884
1	3	N-acyl-alpha-hexosamines	5073	5228	6477	5592.67	769.766
1	3	O-glycosyl compounds	16523	16157	16018	16232.7	260.865
2	6	acetyl-hexose	5825	3946	3714	4495	1157.64
2	6	Glycosylamines	1512	1261	1088	1287	213.192
2	6	hexosamine dimer	3261	2589	2751	2867	350.696
2	6	N-acyl-alpha-hexosamines	5985	5385	5723	5697.67	300.801
2	6	O-glycosyl compounds	23024	21789	21145	21986	954.865
3	9	acetyl-hexose	4972	5024	4638	4878	209.466
3	9	Glycosylamines	1236	1251	1066	1184.33	102.754
3	9	hexosamine dimer	3854	4091	4015	3986.67	121.014
3	9	N-acyl-alpha-hexosamines	7516	6539	6294	6783	646.508
3	9	O-glycosyl compounds	25406	24012	21223	23547	2129.92
4	12	acetyl-hexose	4586	4427	4330	4447.67	129.245
4	12	Glycosylamines	1966	1049	1137	1384	505.944
4	12	hexosamine dimer	4713	4080	4067	4286.67	369.273
4	12	N-acyl-alpha-hexosamines	7994	4675	7657	6775.33	1826.73
4	12	O-glycosyl compounds	27341	25480	23498	25439.7	1921.82
5	18	acetyl-hexose	5393	6213	4781	5462.33	718.513
5	18	Glycosylamines	1413	1424	965	1267.33	261.886
5	18	hexosamine dimer	4292	4996	4528	4605.33	358.315
5	18	N-acyl-alpha-hexosamines	8262	7694	6726	7560.67	776.632
5	18	O-glycosyl compounds	29566	23310	24947	25941	3244.29
6	24	acetyl-hexose	6686	5563	4233	5494	1227.95
6	24	Glycosylamines	1182	833	888	967.667	187.644
6	24	hexosamine dimer	5438	4626	3490	4518	978.48
6	24	N-acyl-alpha-hexosamines	7639	7368	11246	8751	2164.98
6	24	O-glycosyl compounds	27335	27311	26563	27069.7	438.95
0	0	acetyl-hexose	4788	5843	5517	5382.67	540.176
0	0	Glycosylamines	604	1680	1504	1262.67	577.17
0	0	hexosamine dimer	1549	1905	863	1439	529.638
0	0	N-acyl-alpha-hexosamines	5363	5330	5141	5278	119.787
0	0	O-glycosyl compounds	5408	5700	4402	5170	680.943
1	3	acetyl-hexose	5102	5155	6062	5439.67	539.608
1	3	Glycosylamines	1113	1744	1623	1493.33	334.889
1	3	hexosamine dimer	2943	3574	2587	3034.67	499.844
1	3	N-acyl-alpha-hexosamines	5453	6959	8207	6873	1379.01
1	3	O-glycosyl compounds	16952	19558	15917	17475.7	1876.14
2	6	acetyl-hexose	4040	5200	4034	4424.67	671.465
2	6	Glycosylamines	820	1932	1140	1297.33	572.452
2	6	hexosamine dimer	3197	4062	3354	3537.67	460.821
2	6	N-acyl-alpha-hexosamines	4552	8342	7324	6739.33	1961.48
2	6	O-glycosyl compounds	19489	23696	21051	21412	2126.61
3	9	acetyl-hexose	4102	6310	5000	5137.33	1110.39
3	9	Glycosylamines	1574	1328	1127	1343	223.877
3	9	hexosamine dimer	3974	3974	4092	4013.33	68.1273
3	9	N-acyl-alpha-hexosamines	6137	8208	8767	7704	1385.55
3	9	O-glycosyl compounds	19487	22737	22611	21611.7	1841.09
4	12	acetyl-hexose	5014	6631	4532	5392.33	1099.46
4	12	Glycosylamines	1312	1206	1113	1210.33	99.5707
4	12	hexosamine dimer	4359	4395	4156	4303.33	128.858
4	12	N-acyl-alpha-hexosamines	6105	7963	8531	7533	1268.88
4	12	O-glycosyl compounds	22772	26039	21396	23402.3	2384.82
5	18	acetyl-hexose	3791	6504	4862	5052.33	1366.48
5	18	Glycosylamines	971	1308	1082	1120.33	171.739
5	18	hexosamine dimer	3804	3958	3156	3639.33	425.602
5	18	N-acyl-alpha-hexosamines	7439	9910	10693	9347.33	1698.4
5	18	O-glycosyl compounds	21360	23740	21820	22306.7	1262.43
6	24	acetyl-hexose	5470	7757	6307	6511.33	1157.11
6	24	Glycosylamines	443	1053	804	766.667	306.709
6	24	hexosamine dimer	3426	4622	2831	3626.33	912.151
6	24	N-acyl-alpha-hexosamines	8034	10619	10254	9635.67	1399.04
6	24	O-glycosyl compounds	26262	27988	26545	26931.7	925.69

## Sheet: Fig 5E
	Medium	Replicate	AltA3R04	MarF3R11
1	Vib1A01 EPS	1	0.188	0.199
2	Vib1A01 EPS	2	0.166	0.182
3	Vib1A01 EPS	3	0.194	0.172
4	Mock EPS Medium	1	0.094	0.084
5	Mock EPS Medium	2	0.08	0.074
6	Mock EPS Medium	3	0.078	0.085
