# Supplementary material for: Degradation of extracellular polymeric substances shapes microbial community diversity
Source: PLoS Biol. 2025 Jul 29;23(7):e3003287. doi: 10.1371/journal.pbio.3003287 (PMC12306770; doi:10.1371/journal.pbio.3003287)
Supplement: S11 Data — (ZIP) [file pbio.3003287.s011.zip]

Archive with 47 entries (42 files):
- NMRData_Pontrelli et al 2025/
- NMRData_Pontrelli et al 2025/1/
- NMRData_Pontrelli et al 2025/1/acqu
- NMRData_Pontrelli et al 2025/1/acqum
- NMRData_Pontrelli et al 2025/1/acqus
- NMRData_Pontrelli et al 2025/1/adcInfo_TRX1.xml
- NMRData_Pontrelli et al 2025/1/audita.txt
- NMRData_Pontrelli et al 2025/1/fid
- NMRData_Pontrelli et al 2025/1/format.temp
- NMRData_Pontrelli et al 2025/1/gpnam1
- NMRData_Pontrelli et al 2025/1/pdata/
- NMRData_Pontrelli et al 2025/1/pulseprogram
- NMRData_Pontrelli et al 2025/1/scon2
- NMRData_Pontrelli et al 2025/1/shimvalues
- NMRData_Pontrelli et al 2025/1/specpar
- NMRData_Pontrelli et al 2025/1/spnam1
- NMRData_Pontrelli et al 2025/1/stanprogram2765
- NMRData_Pontrelli et al 2025/1/stanprogram3021
- NMRData_Pontrelli et al 2025/1/uxnmr.info
- NMRData_Pontrelli et al 2025/1/uxnmr.par
- NMRData_Pontrelli et al 2025/1/vtc_pid_settings
- NMRData_Pontrelli et al 2025/2/
- NMRData_Pontrelli et al 2025/2/acqu
- NMRData_Pontrelli et al 2025/2/acqu2
- NMRData_Pontrelli et al 2025/2/acqu2s
- NMRData_Pontrelli et al 2025/2/acqum
- NMRData_Pontrelli et al 2025/2/acqus
- NMRData_Pontrelli et al 2025/2/adcInfo_TRX1.xml
- NMRData_Pontrelli et al 2025/2/audita.txt
- NMRData_Pontrelli et al 2025/2/cpdprg2
- NMRData_Pontrelli et al 2025/2/format.temp
- NMRData_Pontrelli et al 2025/2/gpnam0
- NMRData_Pontrelli et al 2025/2/gpnam1
- NMRData_Pontrelli et al 2025/2/gpnam2
- NMRData_Pontrelli et al 2025/2/gpnam3
- NMRData_Pontrelli et al 2025/2/gpnam4
- NMRData_Pontrelli et al 2025/2/pdata/
- NMRData_Pontrelli et al 2025/2/pulseprogram
- NMRData_Pontrelli et al 2025/2/scon2
- NMRData_Pontrelli et al 2025/2/ser
- NMRData_Pontrelli et al 2025/2/shimvalues
- NMRData_Pontrelli et al 2025/2/specpar
- NMRData_Pontrelli et al 2025/2/stanprogram2765
- NMRData_Pontrelli et al 2025/2/stanprogram3021
- NMRData_Pontrelli et al 2025/2/uxnmr.info
- NMRData_Pontrelli et al 2025/2/uxnmr.par
- NMRData_Pontrelli et al 2025/2/vtc_pid_settings
