# Supplementary material for: Degradation of extracellular polymeric substances shapes microbial community diversity
Source: PLoS Biol. 2025 Jul 29;23(7):e3003287. doi: 10.1371/journal.pbio.3003287 (PMC12306770; doi:10.1371/journal.pbio.3003287)
Supplement: S11 Data — (ZIP) [file pbio.3003287.s011.zip › NMRData_Pontrelli et al 2025/1/audita.txt]

##TITLE= Audit trail, TopSpin 4.0.7
##JCAMPDX= 5.01
##ORIGIN= Bruker BioSpin GmbH
##OWNER= root
$$ /root/.topspin-BladeEpu/local_acqu/20221219_MUC/1/audita.txt
##AUDIT TRAIL=  $$ (NUMBER, WHEN, WHO, WHERE, PROCESS, VERSION, WHAT)
(   1,<2022-12-20 14:05:17.532 +0000>,<root>,<BladeEpu>,<go4>,<TopSpin 4.0.7>,
      <created by zg on 'AvanceNeo 600MHz' (six) by user 'ruedsimo'
       on data set with UUID '1d898392-806f-11ed-b026-00139526aeae'
       started at 2022-12-20 14:03:44.470 +0000, POWCHK enabled, PULCHK disabled,
       completed at 2022-12-20 14:05:17.531 +0000
       configuration hash MD5:
       39 09 34 89 D1 DF 51 B0 5F D4 79 07 B4 58 FC 0D
       double data hash MD5: 32K
       1F 1F 62 BF F7 9B 74 A7 2C CB 6A 7A 90 55 F7 DF>)
##END=

$$ hash MD5
$$ 9F D0 A7 C9 3B 27 7B 74 4A BD E6 61 02 C7 C7 4E
