# Supplementary material for: Degradation of extracellular polymeric substances shapes microbial community diversity
Source: PLoS Biol. 2025 Jul 29;23(7):e3003287. doi: 10.1371/journal.pbio.3003287 (PMC12306770; doi:10.1371/journal.pbio.3003287)
Supplement: S11 Data — (ZIP) [file pbio.3003287.s011.zip › NMRData_Pontrelli et al 2025/1/format.temp]

EDIT_PAR COMMAND FILE

DI_MODE         LONG
ED_ENTRY        ACQU
ORDER           FILE


HEADER		"F2 - Acquisition Parameters"
T_NAME		Date_
		TYPE	R64
		CLASS	ACQU
		SUBRANGE 0.0 50000000
		REL	"Date_=itodate(DATE)"
		INV_REL	"DATE=datetoi(Date_,DATE)"
		FORMAT	"%14.0f"
		TEXT	" "
END
T_NAME		Time
		TYPE	R32
		CLASS	ACQU
		SUBRANGE 0.0 1000000
		REL	"Time=itotime(DATE)"
		INV_REL	"DATE=timetoi(Time,DATE)"
		FORMAT	"%14.2f h"
		TEXT	" "
END
NAME		INSTRUM
		TEXT	" "
END
NAME		PROBHD
		FORMAT	"%14.14s"
		TEXT	" "
END
NAME		PULPROG
		TEXT	" "
END
NAME		TD
		TEXT	" "
END
NAME		SOLVENT
		TEXT	" "
END
NAME		NS
		TEXT	" "
END
NAME		DS
		TEXT	" "
END
T_NAME		SWH
		TYPE	R32
		CLASS	ACQU
		SUBRANGE 0.0 1e8
		REL	"SWH=SW*SFO1"
		INV_REL "SW=SWH/SFO1"
		UNIT	"Hz"
		FORMAT	"%14.3f Hz"
		TEXT	" "
END
T_NAME          FIDRES
                TYPE    R32
                CLASS   ACQU
                SUBRANGE 0.0 100000
                REL     "FIDRES=2*SW*SFO1/TD"
                INV_REL "TD = nextpow(2*SW*SFO1/FIDRES)"
		UNIT	"Hz"
		FORMAT	"%14.6f Hz"
		TEXT	" "
END
T_NAME          AQ
		TYPE	R32
		CLASS	ACQU
		SUBRANGE 0.0 1000
		REL	"AQ=aqcalc(SW,SFO1,TD,DIGTYP)"
		INV_REL	"TD=tdcalc(SW,SFO1,1.0e6*AQ,DIGTYP)"
		UNIT	"sec"
		FORMAT	"%14.7f sec"
		TEXT	" "
END
NAME		RG
		TEXT	" "
END
T_NAME          DW
		TYPE	R32
		CLASS	ACQU
		SUBRANGE 0.0 1000000
		REL	"DW=1/(2*SW*SFO1)"
		INV_REL	"SW=1000000/(2*(0.005+DW)*SFO1)"
		UNIT	"usec"
		FORMAT	"%14.3lf usec"
		TEXT	" "
END
NAME		DE
		FORMAT	"%14.2f usec"
		TEXT	" "
END
NAME		TE
		FORMAT	"%14.1f K"
		TEXT	" "
END
T_NAME		D1
TYPE	R32
CLASS	ACQU
SUBRANGE 0.0 1e38
REL	"D1=D[1]"
INV_REL	"D[1]=D1"
UNIT	"sec"
FORMAT	"%14.8f sec"
TEXT	" "
END
NAME		SFO1
FORMAT	"%14.7f MHz"
TEXT	" "
END
NAME		NUC1
NONEDIT
TEXT	" "
END
T_NAME		P1
TYPE	R32
CLASS	ACQU
SUBRANGE 0.0 1.0e10
REL	"P1=P[1]"
INV_REL	"P[1]=P1"
UNIT	"usec"
FORMAT	"%14.2f usec"
TEXT	" "
END
T_NAME		P2
TYPE	R32
CLASS	ACQU
SUBRANGE 0.0 1.0e10
REL	"P2=P[2]"
INV_REL	"P[2]=P2"
UNIT	"usec"
FORMAT	"%14.2f usec"
TEXT	" "
END
T_NAME		P11
TYPE	R32
CLASS	ACQU
SUBRANGE 0.0 1.0e10
REL	"P11=P[11]"
INV_REL	"P[11]=P11"
UNIT	"usec"
FORMAT	"%14.2f usec"
TEXT	" "
END
T_NAME		PLW1
TYPE	R32
CLASS	ACQU
REL	"PLW1=PLW[1]"
INV_REL	"PLW[1]=PLW1"
UNIT	"W"
FORMAT	"%14.8f W"
TEXT	"power PLW1 "
END
NAME		SPNAM[1]
TEXT	" "
END
T_NAME		SPOAL1
TYPE	R32
CLASS	ACQU
SUBRANGE -1.0 1.0
REL	"SPOAL1=SPOAL[1]"
INV_REL	"SPOAL[1]=SPOAL1"
FORMAT	"%14.3f"
TEXT	" "
END
T_NAME		SPOFFS1
TYPE	R32
CLASS	ACQU
SUBRANGE -1e38 1e38
REL	"SPOFFS1=SPOFFS[1]"
INV_REL	"SPOFFS[0]=SPOFFS0"
UNIT	"Hz"
FORMAT	"%14.2f Hz"
TEXT	" "
END
T_NAME		SPW1
TYPE	R32
CLASS	ACQU
REL	"SPW1=SPW[1]"
INV_REL	"SPW[1]=SPW1"
UNIT	"W"
FORMAT	"%14.8f W"
TEXT	"shaped pulse power SPW1"
END
NAME		GPNAM[1]
TEXT	" "
END
T_NAME		GPZ1
TYPE	R32
CLASS	ACQU
SUBRANGE -100.0 100.0
REL	"GPZ1=GPZ[1]"
INV_REL	"GPZ[1]=GPZ1"
UNIT	"%"
FORMAT	"%14.2f %"
TEXT	" "
END
T_NAME		P21
TYPE	R32
CLASS	ACQU
SUBRANGE 0.0 1.0e10
REL	"P21=P[21]"
INV_REL	"P[21]=P21"
UNIT	"usec"
FORMAT	"%14.2f usec"
TEXT	" "
END
