# Supplementary material for: Degradation of extracellular polymeric substances shapes microbial community diversity
Source: PLoS Biol. 2025 Jul 29;23(7):e3003287. doi: 10.1371/journal.pbio.3003287 (PMC12306770; doi:10.1371/journal.pbio.3003287)
Supplement: S11 Data — (ZIP) [file pbio.3003287.s011.zip › NMRData_Pontrelli et al 2025/1/gpnam1]

##TITLE= /u/exp/stan/nmr/lists/gp/sine.100
##JCAMP-DX= 5.00 Bruker JCAMP library
##DATA TYPE= Shape Data
##ORIGIN= Bruker Analytik GmbH
##OWNER= <reto>
##DATE= 99/02/22
##TIME= 18:55:06
##MINX= 0.000000e+00
##MAXX= 9.900000e+01
##MINY= 0.000000e+00
##MAXY= 1.000000e+00
##$SHAPE_EXMODE= Gradient
##$SHAPE_TOTROT= 0.000000e+00
##$SHAPE_BWFAC= 0.000000e+00
##$SHAPE_INTEGFAC= 6.365674e-03
##$SHAPE_MODE= 0
##NPOINTS= 100
##XYDATA= (X++(Y..Y))
0.000000e+00
3.141076e-02
6.279052e-02
9.410831e-02
1.253332e-01
1.564345e-01
1.873813e-01
2.181432e-01
2.486899e-01
2.789911e-01
3.090170e-01
3.387379e-01
3.681245e-01
3.971479e-01
4.257793e-01
4.539905e-01
4.817537e-01
5.090414e-01
5.358268e-01
5.620834e-01
5.877852e-01
6.129071e-01
6.374240e-01
6.613119e-01
6.845471e-01
7.071068e-01
7.289686e-01
7.501110e-01
7.705132e-01
7.901550e-01
8.090170e-01
8.270805e-01
8.443279e-01
8.607420e-01
8.763067e-01
8.910065e-01
9.048271e-01
9.177547e-01
9.297765e-01
9.408808e-01
9.510565e-01
9.602937e-01
9.685832e-01
9.759167e-01
9.822872e-01
9.876884e-01
9.921147e-01
9.955620e-01
9.980267e-01
9.995065e-01
1.000000e+00
9.995065e-01
9.980267e-01
9.955620e-01
9.921147e-01
9.876884e-01
9.822872e-01
9.759167e-01
9.685832e-01
9.602937e-01
9.510565e-01
9.408808e-01
9.297765e-01
9.177547e-01
9.048271e-01
8.910065e-01
8.763067e-01
8.607420e-01
8.443279e-01
8.270805e-01
8.090170e-01
7.901550e-01
7.705132e-01
7.501110e-01
7.289686e-01
7.071068e-01
6.845471e-01
6.613119e-01
6.374240e-01
6.129071e-01
5.877852e-01
5.620834e-01
5.358268e-01
5.090414e-01
4.817537e-01
4.539905e-01
4.257793e-01
3.971479e-01
3.681245e-01
3.387379e-01
3.090170e-01
2.789911e-01
2.486899e-01
2.181432e-01
1.873813e-01
1.564345e-01
1.253332e-01
9.410831e-02
6.279052e-02
3.141076e-02
##END= 
