# Supplementary material for: Degradation of extracellular polymeric substances shapes microbial community diversity
Source: PLoS Biol. 2025 Jul 29;23(7):e3003287. doi: 10.1371/journal.pbio.3003287 (PMC12306770; doi:10.1371/journal.pbio.3003287)
Supplement: S11 Data — (ZIP) [file pbio.3003287.s011.zip › NMRData_Pontrelli et al 2025/1/pulseprogram]

# 1 "/root/.topspin-BladeEpu/local_acqu/ppDirs/zg-wg.eth"
# 1 "<built-in>"
# 1 "<command-line>"
# 1 "/root/.topspin-BladeEpu/local_acqu/ppDirs/zg-wg.eth"
;zg-wg.eth
;1D sequence with watergate
;modified LD 0301; FD 0203, GSW 0203

;d1    : relaxation delay and water suppression 
;d21   : gradient recovery >200 us
;pl1   : power level for hard 1H pulse p1
;p1    : 90 degree hard pulse 1H
;p11   : pulse length for sp1 (1-2 ms)
;gpz1  : 30 %
;gpz2  : 30 %
;sp1   : power level for soft pulse (~30 dB) 
;spnam1: gauss128_5
;p21   : 800u (1st gradient in watergate)
;adjust sp1 and ph2 with gs

;$OWNER=setup
"p2=2*p1"
# 22 "/root/.topspin-BladeEpu/local_acqu/ppDirs/zg-wg.eth"
prosol relations=<eth>


# 1 "/root/.topspin-BladeEpu/local_acqu/ppDirs/Avance.incl" 1
;Avance4.incl
;   for AV 4
;
;avance-version (16/08/18)
;
;$CLASS=HighRes Incl
;$COMMENT=
# 19 "/root/.topspin-BladeEpu/local_acqu/ppDirs/Avance.incl"
;setrtp0 denotes TimingController


# 50 "/root/.topspin-BladeEpu/local_acqu/ppDirs/Avance.incl"
# 51 "/root/.topspin-BladeEpu/local_acqu/ppDirs/Avance.incl"


# 63 "/root/.topspin-BladeEpu/local_acqu/ppDirs/Avance.incl"
# 89 "/root/.topspin-BladeEpu/local_acqu/ppDirs/Avance.incl"
# 90 "/root/.topspin-BladeEpu/local_acqu/ppDirs/Avance.incl"


# 123 "/root/.topspin-BladeEpu/local_acqu/ppDirs/Avance.incl"
;#define LOWQ
;#define HIGHQ


;#define MIX_UP
;#define MIX_DOWN
# 136 "/root/.topspin-BladeEpu/local_acqu/ppDirs/Avance.incl"
;$Id: Avance4.incl,v 1.11 2016/11/11 13:43:39 ber Exp $
# 25 "/root/.topspin-BladeEpu/local_acqu/ppDirs/zg-wg.eth" 2


# 27 "/root/.topspin-BladeEpu/local_acqu/ppDirs/zg-wg.eth"
1 ze
2 10u
  10u setrtp0^0
  d1 pl1:f1
  10u setrtp0|0
  (p11:sp1 ph4:r):f1
  5u 5u pl1:f1 
  p1 ph1
  10u p21:gp1 200u
  (p11:sp1 ph2:r):f1
  4u
  6u pl1:f1
  (p2 ph3):f1
  10u
  (p11:sp1 ph2:r):f1
  10u p21:gp1 200u
  go=2 ph0
  wr #0
  10u setrtp0^0
 exit
# 48 "/root/.topspin-BladeEpu/local_acqu/ppDirs/zg-wg.eth"
ph1=0 2
ph2=2 2 3 3 0 0 1 1
ph3=0 0 1 1 2 2 3 3
ph4=2 0
ph0=0 2 2 0 

;##/($P[1],$PL[1])=SetPulse(f1,HP,90);
