# Supplementary material for: Degradation of extracellular polymeric substances shapes microbial community diversity
Source: PLoS Biol. 2025 Jul 29;23(7):e3003287. doi: 10.1371/journal.pbio.3003287 (PMC12306770; doi:10.1371/journal.pbio.3003287)
Supplement: S11 Data — (ZIP) [file pbio.3003287.s011.zip › NMRData_Pontrelli et al 2025/2/acqu2]

##TITLE= Parameter file, TopSpin 4.0.7
##JCAMPDX= 5.0
##DATATYPE= Parameter Values
##NPOINTS= 1	$$ modification sequence number
##ORIGIN= Bruker BioSpin GmbH
##OWNER= ruedsimo
$$ 2022-12-20 14:48:29.463 +0100  ruedsimo@six
$$ /opt/data/ruedsimo/nmr/20221219_MUC/2/acqu2
$$ process /opt/topspin4.0.7/prog/mod/edparproc
##$ACQT0= 0
##$BF1= 150.9024064389
##$FnILOOP= 0
##$FnMODE= 5
##$NUC1= <13C>
##$NusJSP= 0
##$NusT2= 1
##$NusTD= 0
##$O1= 7545.12032193588
##$ProjAngle= 0
##$SFO1= 150.909951559222
##$SW= 99.9990500474978
##$SW_h= 15090.8517986361
##$TD= 320
##END=
