# Supplementary material for: Degradation of extracellular polymeric substances shapes microbial community diversity
Source: PLoS Biol. 2025 Jul 29;23(7):e3003287. doi: 10.1371/journal.pbio.3003287 (PMC12306770; doi:10.1371/journal.pbio.3003287)
Supplement: S11 Data — (ZIP) [file pbio.3003287.s011.zip › NMRData_Pontrelli et al 2025/2/adcInfo_TRX1.xml]

 <TRX channel="1">
	<summary>Suboptimal performance achieved</summary>
	<maxAdcModulation>
		<utcDate>21-06:12:15.234</utcDate>
		<adcModulationPercent>100</adcModulationPercent>
		<numScan>410</numScan>
		<numExp>105</numExp>
	</maxAdcModulation>
	<minAdcModulation>
		<utcDate>20-14:23:35.137</utcDate>
		<adcModulationPercent>3</adcModulationPercent>
		<numScan>7</numScan>
		<numExp>0</numExp>
	</minAdcModulation>
	<adcOverflow>
		<utcDate>21-06:12:15.234</utcDate>
		<adcModulationPercent>100</adcModulationPercent>
		<numScan>410</numScan>
		<numExp>105</numExp>
	</adcOverflow>
</TRX>
