# Supplementary material for: Degradation of extracellular polymeric substances shapes microbial community diversity
Source: PLoS Biol. 2025 Jul 29;23(7):e3003287. doi: 10.1371/journal.pbio.3003287 (PMC12306770; doi:10.1371/journal.pbio.3003287)
Supplement: S11 Data — (ZIP) [file pbio.3003287.s011.zip › NMRData_Pontrelli et al 2025/2/audita.txt]

##TITLE= Audit trail, TopSpin 4.0.7
##JCAMPDX= 5.01
##ORIGIN= Bruker BioSpin GmbH
##OWNER= root
$$ /root/.topspin-BladeEpu/local_acqu/20221219_MUC/2/audita.txt
##AUDIT TRAIL=  $$ (NUMBER, WHEN, WHO, WHERE, PROCESS, VERSION, WHAT)
(   1,<2022-12-22 08:19:38.186 +0000>,<root>,<BladeEpu>,<go4>,<TopSpin 4.0.7>,
      <created by zg on 'AvanceNeo 600MHz' (six) by user 'ruedsimo'
       on data set with UUID 'dddb7fd6-8071-11ed-a142-00139526aeae'
       started at 2022-12-20 14:23:26.171 +0000, POWCHK enabled, PULCHK disabled,
       terminated by command 'halt' at 2022-12-22 08:19:38.185 +0000
       configuration hash MD5:
       39 09 34 89 D1 DF 51 B0 5F D4 79 07 B4 58 FC 0D
       double data hash MD5: 2K * 280
       A0 AF 3F C8 35 2C 12 C9 B6 D8 A4 0B 28 8F 49 79>)
$$ /opt/data/ruedsimo/nmr/20221219_MUC/2/audita.txt
(   2,<2022-12-22 09:19:29.715 +0100>,<ruedsimo>,<six>,<sertoint>,<TopSpin 4.0.7>,
      <sertoint
       data hash MD5: 2K * 280
       09 D9 28 1C A9 C6 84 8B 05 DA B9 E0 F7 81 DC C8>)
##END=

$$ hash MD5
$$ 05 4C A3 14 1C 5A 6C F6 5E 06 C1 AD 18 C1 C2 C8
