# Supplementary material for: Degradation of extracellular polymeric substances shapes microbial community diversity
Source: PLoS Biol. 2025 Jul 29;23(7):e3003287. doi: 10.1371/journal.pbio.3003287 (PMC12306770; doi:10.1371/journal.pbio.3003287)
Supplement: S11 Data — (ZIP) [file pbio.3003287.s011.zip › NMRData_Pontrelli et al 2025/2/gpnam0]

##TITLE= 
##JCAMP-DX= 5.00 Bruker JCAMP library
##DATA TYPE= Shape Data
##ORIGIN= Bruker BioSpin GmbH
##OWNER= <demo>
##DATE= 2008/09/08
##TIME= 13:21:55
##$SHAPE_PARAMETERS= Type: Sinus ; Number of Cycles 1.0 ; Phase Angle [deg] 0.0
##MINX= 0.000000E00
##MAXX= 3.200000E01
##MINY= 0.000000E00
##MAXY= 1.000000E00
##$SHAPE_EXMODE= Gradient
##$SHAPE_TOTROT= 9.000000E01
##$SHAPE_TYPE= None
##$SHAPE_USER_DEF= 
##$SHAPE_REPHFAC= 
##$SHAPE_BWFAC= 0.000000E00
##$SHAPE_BWFAC50= 
##$SHAPE_INTEGFAC= 6.361084E-01
##$SHAPE_MODE= 0
##NPOINTS= 32
##XYDATA= (X++(Y..Y))
9.801714E-02
1.950903E-01
2.902847E-01
3.826834E-01
4.713967E-01
5.555702E-01
6.343933E-01
7.071068E-01
7.730105E-01
8.314696E-01
8.819213E-01
9.238795E-01
9.569403E-01
9.807853E-01
9.951847E-01
1.000000E00
9.951847E-01
9.807853E-01
9.569403E-01
9.238795E-01
8.819213E-01
8.314696E-01
7.730105E-01
7.071068E-01
6.343933E-01
5.555702E-01
4.713967E-01
3.826834E-01
2.902847E-01
1.950903E-01
9.801714E-02
0.000000E00
##END=
