# Supplementary material for: Degradation of extracellular polymeric substances shapes microbial community diversity
Source: PLoS Biol. 2025 Jul 29;23(7):e3003287. doi: 10.1371/journal.pbio.3003287 (PMC12306770; doi:10.1371/journal.pbio.3003287)
Supplement: S11 Data — (ZIP) [file pbio.3003287.s011.zip › NMRData_Pontrelli et al 2025/2/pulseprogram]

# 1 "/root/.topspin-BladeEpu/local_acqu/ppDirs/hsqc13C.all"
# 1 "<built-in>"
# 1 "<command-line>"
# 1 "/root/.topspin-BladeEpu/local_acqu/ppDirs/hsqc13C.all"
;hsqc13C.all
;with ZGOPTNS options:
;
; 1 (Spinlock) and 1 for solvent suppression
; NDEC: refocus N-CA couplings during C13 evolution
; FOLDNEG: Initial evolution = 1/2*SW so C13 signals change sign each time they alias into spectral width
;
; Detailed NOTES to user are given further below
;
;Notes on changes to pulsesequence
;
;fdamberger, 1,Apr 2016
;inept C13(180)s are centered at CNST25 (between Caro & Cali)
;eliminated C0PULSE, it disturbs Caro signals and gives bad phases
;
;fdamberger, 29,Feb 2016
;in ZGOPTN COPULSE:
; returned CO pulse to ch. 4 (otherwise would need to reset high power after p12)
; added a delay (d16) to ensure (d16 p3 d0 d0 p3 d16):f1 is always longest element of t1 evolution
;
;fdamberger, 8. June 2009
;modifed got better baseline (see below)
;made CO decoupling pulse on ch. 2 a ZGOPTN
;added refocusing p4 pulse in 13C evolution
; F1DIM: phc0=0, phc1=0
;added 1 option

;hsqc13C.all adapted for Topspin 2.1, Mario 6. 2. 2009
;hsqc13C.all Mario 27. 1. 2009 changed t1 chem. shift evolution, CO dec. on res. on F4
;hsqc13C.ma1
;hsqc13C.i.eth
;dreier, November 2002
;DBG 1006 IPSO

; =====================  NOTES to the user ========================
# 37 "/root/.topspin-BladeEpu/local_acqu/ppDirs/hsqc13C.all"
; ---------------------SIGN OF FOLDED SIGNALS ---------------------
;
;HSQC13C for all H-C signals (Cali & Caro)
; In standard setup (not using ZGOPTNS FOLDNEG or NDEC)
; FOLDED signals have SAME sign as nonfolded signals due to an inserted spinecho to refocus C13 evolution in 1st t1 increment
; in processing set
;   PHC0[F1]=0, PHC1[F1]=0 FCOR[F1]=0.5
;
;if you include ZGOPTN FOLDNEG or use ZGOPTN NDEC then signals aliased an odd number of times have negative sign
; in processing set:
;   PHC0[F1]=90, PHC1[F1]=-180 FCOR[F1]=1.0

;ZGOPTNS:
;         1 turns on presat at power pl9 during d1
;         1 turns on spinlock pulse p29 before acquisition
;
;                 both these options should help to suppress the solvent (at o1p)
;
;         FOLDNEG, signals aliased odd number of times have negative sign
;                    set PHC0[F1]=90, PHC1[F1]=-180, FCOR[F1]=1.0
;
;         NDEC turns on
;                 180deg N15 pulse to refocus CA-N couplings during 13C evolution
;                 With this option you can set AQ[F1]=10m since CA-N couplings are not active (however CA-CO are)
;                  The CO pulse disturbs Caro signals and has been dropped in hsqc13C.all
;                  To include CA-CO refocusing use the experiment hsqc13Cali.all (detecting only Cali signals)
;
;                 -DFOLDNEG is not relevant for this option (signals aliased an odd number of times are ALWAYS negative)
;                  set PHC0[F1]=90, PHC1[F1]=-180 FCOR[F1]=1.0,
;                  then adjust PHCO[F1] manually for affect of CO_180
;
;         when neither FOLDNEG nor NDEC option are selected a spinecho refocussing C13 evolution in the 1st t1-increment
;                  signals do not change sign if aliased odd number of times
;                  set PHC0[F1]=0, PHC1[F1]=0, FCOR[F1]=0.5
;

# 75 "/root/.topspin-BladeEpu/local_acqu/ppDirs/hsqc13C.all"
;G. Bodenhausen ans D.J. Ruben, Chem. Phys. Lett. 69, 185 (1980)
;D.R. Muhandiram et al, JMR B102, 317-321 (1993)

;pl1   : power for 1H 
;pl3   : power for 15N
;pl2   : power for 13C hard
;pl9   : presat power 1H
;pl12  : power for 13C GARP decoupling

;p1    : 90 degree hard pulse 1H
;p3    : 90 degree hard pulse 13C
;p4    : 180 degree hard pulse 13C
;p16   : =p3*cnst6 (13C pulse, 225deg for 500/600, 180deg for 750/900)
;p5    : 90 degree hard pulse 15N
;
;p29   : 1 pulse [200u-1.3m]
;
;C13 decoupling
;pcpd2 13C dec 90deg pulse (for cpdprg=garp4)
;cpdprg2:- garp4 or BUSS.all >750MHz 
;p63: 123.2m dec pulse (for cpdprg=BUSS.fd)
;sp31: power for BUSS p63 pulse (corresponding to 13Cdec(90deg)= 23.15usec@900)
;spnam31: BUSS.all (shape for BUSS dec, pulse p63, cpdprg=BUSS.all)
# 99 "/root/.topspin-BladeEpu/local_acqu/ppDirs/hsqc13C.all"
;p20   : 2m (Gradient after 1)
;p21   : 1m (Gradient in first INEPT)
;p22   : 800u (Gradient in first INEPT)
;p23   : 1m (Gradient for z-filter)
;p24   : 1m (Gradient for second INEPT)

;cnst6 : =2.5 if SFO1<650, =2 otherwise (p16=p3*cnst6)
;cnst25: 13Cdec freq in ppm (70 ppm for Cali+aro)

;gpz0  : 13%
;gpz1  : 19%
;gpz2  : 30%
;gpz3  : 65%
;gpz4  : 15%
# 114 "/root/.topspin-BladeEpu/local_acqu/ppDirs/hsqc13C.all"
;d1    : relaxation delay
;d2    : 1H-13C INEPT delay (1/4JCH~1.5m)
;in0   : 1/2*SW(in Hz)

;ZGOPTN: 1/1/NDEC/FOLDNEG

;$OWNER=setup
prosol relations=<eth>
# 1 "/root/.topspin-BladeEpu/local_acqu/ppDirs/Avance.incl" 1
;Avance4.incl
;   for AV 4
;
;avance-version (16/08/18)
;
;$CLASS=HighRes Incl
;$COMMENT=


# 19 "/root/.topspin-BladeEpu/local_acqu/ppDirs/Avance.incl"
;setrtp0 denotes TimingController


# 50 "/root/.topspin-BladeEpu/local_acqu/ppDirs/Avance.incl"
# 51 "/root/.topspin-BladeEpu/local_acqu/ppDirs/Avance.incl"


# 63 "/root/.topspin-BladeEpu/local_acqu/ppDirs/Avance.incl"
# 89 "/root/.topspin-BladeEpu/local_acqu/ppDirs/Avance.incl"
# 90 "/root/.topspin-BladeEpu/local_acqu/ppDirs/Avance.incl"


# 123 "/root/.topspin-BladeEpu/local_acqu/ppDirs/Avance.incl"
;#define LOWQ
;#define HIGHQ


;#define MIX_UP
;#define MIX_DOWN
# 136 "/root/.topspin-BladeEpu/local_acqu/ppDirs/Avance.incl"
;$Id: Avance4.incl,v 1.11 2016/11/11 13:43:39 ber Exp $
# 123 "/root/.topspin-BladeEpu/local_acqu/ppDirs/hsqc13C.all" 2

"in0=inf1/2"

define delay INEPT_1
define delay INEPT_2
# 135 "/root/.topspin-BladeEpu/local_acqu/ppDirs/hsqc13C.all"
"p2=p1*2"
"p4=p3*2"
"p6=p5*2"
"p16=p3*cnst6" ; central pulse for composite 180 in INEPTs


# 149 "/root/.topspin-BladeEpu/local_acqu/ppDirs/hsqc13C.all"
"d0=3u"
"d13=p2+3u*2"


# 154 "/root/.topspin-BladeEpu/local_acqu/ppDirs/hsqc13C.all"
"INEPT_1=d2-(p21+210u)"
"INEPT_2=d2-(p24+210u)"


# 1 "mc_line 158 file /root/.topspin-BladeEpu/local_acqu/ppDirs/hsqc13C.all exp. def. part of mc cmd. before ze"
; dimension 2D; AQ_mode  (F1) States-TPPI
define delay MCWRK
define delay MCREST
define loopcounter ST1CNT
"ST1CNT = trunc(td1 / 2)"
"MCREST = 1m - 1m"
"MCWRK = 0.250000*1m"
# 158 "/root/.topspin-BladeEpu/local_acqu/ppDirs/hsqc13C.all"
1  10u ze
# 1 "mc_line 158 file /root/.topspin-BladeEpu/local_acqu/ppDirs/hsqc13C.all exp. def. of mc cmd. after ze"
LBLAV, MCWRK
# 159 "/root/.topspin-BladeEpu/local_acqu/ppDirs/hsqc13C.all"
   10u
# 1 "mc_line 160 file /root/.topspin-BladeEpu/local_acqu/ppDirs/hsqc13C.all exp. start label for mc cmd."
2 MCWRK  * 2
LBLSTS1, MCWRK 
LBLF1, MCWRK
  MCREST
# 161 "/root/.topspin-BladeEpu/local_acqu/ppDirs/hsqc13C.all"
   10u do:f2
   20u pl9:f1
   10u setrtp0^0
   20u pl2:f2 
   20u pl3:f3
   20u fq=0 (sfo hz):f2 ; set f2 to o2p
# 168 "/root/.topspin-BladeEpu/local_acqu/ppDirs/hsqc13C.all"
   d1 cw:f1 ph29


# 172 "/root/.topspin-BladeEpu/local_acqu/ppDirs/hsqc13C.all"
   5u do:f1
   20u setrtp0|0
   5u pl1:f1
   10u p20:gp0 200u
;-----------------------------------------first INEPT
   (p1 ph20):f1
   10u p21:gp1 200u                
   INEPT_1 fq=cnst25 (bf ppm):f2 ; between Caro & Cali
   (center (p2 ph20):f1 (p3 ph20 2u p16 ph21 2u p3 ph20):f2)
   10u p21:gp1 200u       
   INEPT_1 fq=0 (sfo hz):f2      ; at o2p          
   (p1 ph21):f1 
   10u p22:gp2 200u
;-----------------------------------------13C evolution


# 193 "/root/.topspin-BladeEpu/local_acqu/ppDirs/hsqc13C.all"
   (p3 ph1):f2
   (d0 p2 ph20 d0):f1

   (p4 ph20):f2
    d13

   (p3 ph20):f2
# 201 "/root/.topspin-BladeEpu/local_acqu/ppDirs/hsqc13C.all"
;---------------------------------------- CzHz filter
   10u p23:gp3 200u
   (p1 ph20):f1
;-----------------------------------------second INEPT
   10u p24:gp4 200u
   INEPT_2 fq=cnst25 (bf ppm):f2  ; between Caro & Cali
   (center (p2 ph20):f1 (p3 ph20 2u p16 ph21 2u p3 ph20):f2 )
   10u p24:gp4 200u
   INEPT_2*0.4 setrtp0^0
   INEPT_2*0.3 pl12:f2
   INEPT_2*0.3

   (p29 ph4):f1                   ; Spinlock H2O suppression

;-----------------------------------------acquisition
   go=2 ph31 cpd2:f2
# 1 "mc_line 217 file /root/.topspin-BladeEpu/local_acqu/ppDirs/hsqc13C.all exp. mc cmd. in line"
  MCWRK  do:f2 wr #0 if #0 zd ip1  MCWRK  ip29
  lo to LBLSTS1 times 2
  MCWRK id0
  lo to LBLF1 times ST1CNT
  MCWRK rf #0
  lo to LBLAV times tdav
# 218 "/root/.topspin-BladeEpu/local_acqu/ppDirs/hsqc13C.all"
   10u do:f1
   10u do:f2
   10u do:f3
   10u setrtp0^0
exit
# 224 "/root/.topspin-BladeEpu/local_acqu/ppDirs/hsqc13C.all"
ph1= 0 2
ph4=0
ph20=0
ph21=1
ph22=2
ph23=3
ph29=0
ph31=2 0

;##/($P[1],$PL[1])= &SetPulse(f1,HP,90);
;##/if ($BF1>650) {$P[4]=2.*$P[3]} else {$P[4]=2.5*$P[3]}
;##/($P[3],$PL[2])= &SetPulse(f2,HP,90);
;##/($P[5],$PL[3])= &SetPulse(f3,HP,90);
;##/$D[5]=&round(1/(10*$BF1),.00001);
;##/($PCPD[2],$PL[12])= &SetPulse(f2,0.000085,90);
