# Supplementary material for: Degradation of extracellular polymeric substances shapes microbial community diversity
Source: PLoS Biol. 2025 Jul 29;23(7):e3003287. doi: 10.1371/journal.pbio.3003287 (PMC12306770; doi:10.1371/journal.pbio.3003287)
Supplement: S11 Data — (ZIP) [file pbio.3003287.s011.zip › NMRData_Pontrelli et al 2025/2/shimvalues]

# Tue Dec 20 14:32:28 2022
#$$PROBEIDENTIFIER=Z129649_0014
#$$PROBENAME=CP TCI 600S3 H&F-C/N-D-05 Z
#$$SHIMID=292722
#
# Active Shim Gradients
#
Z           		6133            
Z2          		-418            
Z3          		245             
Z4          		248             
Z5          		131             
Z6          		4337            
Z7          		3495            
Z8          		-3114           
X           		1334            
XZ          		415             
XZ2         		3953            
XZ3         		2429            
XZ4         		-2633           
XZ5         		4363            
Y           		-1490           
YZ          		5052            
YZ2         		6784            
YZ3         		1212            
YZ4         		-1761           
YZ5         		953             
XY          		-2493           
XYZ         		1023            
XYZ2        		-1105           
XYZ3        		-738            
XYZ4        		-631            
XYZ5        		0               
(X2-Y2)     		267             
(X2-Y2)Z    		11662           
(X2-Y2)Z2   		-1920           
(X2-Y2)Z3   		-1865           
(X2-Y2)Z4   		414             
(X2-Y2)Z5   		0               
X3          		-28138          
X3Z         		-14098          
Y3          		-4765           
Y3Z         		-3900           
#
# Lock Parameter
#
FIELD		2986.367
LOCKPHASE		 275.502
LOCKPOWER		 -18.000
LOCKGAIN		 112.206
LOCKDC		 -75.000
LOCKSHIFT		   4.700
LOOPGAIN		   5.000
LOOPTIME		   0.250
LOOPFILTER		 500.000
#
IEEE64_VERSION_CODE 1
#
# Shim currents 
#
SHIM_SETTING [ 1]     3625.07276353
SHIM_SETTING [ 2]      215.11751271
SHIM_SETTING [ 3]    -1316.85829593
SHIM_SETTING [ 4]    -7520.12098973
SHIM_SETTING [ 5]     2476.67229321
SHIM_SETTING [ 6]     2340.42677656
SHIM_SETTING [ 7]     5065.13084207
SHIM_SETTING [ 8]    -2069.65566718
SHIM_SETTING [ 9]     1909.65512519
SHIM_SETTING [10]      530.03819937
SHIM_SETTING [11]        0.00000000
SHIM_SETTING [12]     -865.33700000
SHIM_SETTING [13]    -8665.00300000
SHIM_SETTING [14]    -6809.44800000
SHIM_SETTING [15]     7682.18800000
SHIM_SETTING [16]     -568.11100000
SHIM_SETTING [17]      159.13100000
SHIM_SETTING [18]     2670.74000000
SHIM_SETTING [19]     3556.03800000
SHIM_SETTING [20]    -8750.06300000
SHIM_SETTING [21]     8728.74400000
SHIM_SETTING [22]   -11839.60400000
SHIM_SETTING [23]    10659.53500000
SHIM_SETTING [24]    -8139.74600000
SHIM_SETTING [25]     1643.42700000
SHIM_SETTING [26]      160.80500000
SHIM_SETTING [27]   -20484.52600000
SHIM_SETTING [28]    10846.40964679
SHIM_SETTING [29]    -1651.30300000
SHIM_SETTING [30]     -632.74600000
SHIM_SETTING [31]    -2689.82700000
SHIM_SETTING [32]    -2110.59335321
SHIM_SETTING [33]    -2533.30900000
SHIM_SETTING [34]    -3489.70100000
SHIM_SETTING [35]      135.42500000
SHIM_SETTING [36]    -2240.50500000
SHIM_SETTING [37]    -6827.32377441
SHIM_SETTING [38]    -1417.45977441
SHIM_SETTING [39]    -5530.72600000
SHIM_SETTING [40]     2600.00000000
